# Supplementary material for: Metabolomic profiling of follicular fluid reveals unique pathways in endometriosis and infertility etiologies: a pilot study
Source: PeerJ. 2026 Feb 10;14:e20786. doi: 10.7717/peerj.20786 (PMC12903890; doi:10.7717/peerj.20786)
Supplement: Supplemental Information 2 [file peerj-14-20786-s002.xls]

type	All	known	unknown
POS	10554	2858	7696
NEG	9364	1460	7904
