# Supplementary material for: Metabolomic profiling of follicular fluid reveals unique pathways in endometriosis and infertility etiologies: a pilot study
Source: PeerJ. 2026 Feb 10;14:e20786. doi: 10.7717/peerj.20786 (PMC12903890; doi:10.7717/peerj.20786)
Supplement: Supplemental Information 3 [file peerj-14-20786-s003.xls]

index	MS2_name	RT	m/z	score	BM1	BM2	BM3	BPL1	BPL2	BPL3	NY1	NY2	NY3	PQY1	PQY2	PQY3	QC-1	QC-2	QC-3	SuperClass	Class	SubClass	CAS	HMDB	C_ID	Pathway	KEGG_B_class	KEGG_A_class
M441T185_NEG	.alpha.-apooxytetracycline	3.091	441.12657	0.199867085283302	2957.70037972658	1062.00863726561	1167.45236694528	1270.24041775127	2255.22994154855	1638.29803466564	602.601598112618	751.367240213461	661.598035427311	1157.13859542618	5020.2572780841	1652.71128429843	1253.81580530207	1361.16074703382	1253.58839537382	--	--	--	--	--	-	-	-	-
M271T217_NEG	.alpha.-estradiol	3.611	271.19089	0.545575377804707	969.797716780533	671.599529590008	1128.05985548112	2971.36941511704	1784.40871183387	964.926539168018	504.53174578535	600.501848438342	253.02326535492	394.993492252635	703.205002200288	770.421661004054	687.379329218933	780.020064757176	777.301866051999	Lipids and lipid-like molecules	Steroids and steroid derivatives	Estrane steroids	57-91-0	HMDB0000429	C02537	ko00140//Steroid hormone biosynthesis	Lipid metabolism	Metabolism
M170T227_NEG	.alpha.-guanidinoglutaric acid	3.778	170.08188	0.00231582259149218	5932.53828422672	3542.52001902951	1962.94545816481	2203.49809071041	5181.46320765472	1851.99757013168	491.019096940132	1307.14508838362	250.332941237511	1347.41556055037	2791.44165741231	6243.79353445864	1983.27081503593	1987.03180248213	2065.72336101527	--	--	--	--	--	-	-	-	-
M603T103_NEG	.alpha.-hederin	1.725	603.389	0.842071069661922	18448.9881660272	19371.7580621772	14756.1476058922	24574.789041692	14241.1695163409	11079.1173590442	2011.20566062274	5722.63782733748	2769.29105130726	40565.629998169	85970.2851313796	10740.5028091867	22199.384780383	21755.8284007696	22197.8239502265	Lipids and lipid-like molecules	Prenol lipids	Triterpenoids	-	HMDB0249131	-	-	-	-
M421T25_NEG	.alpha.,.alpha.'-trehalose 6-phosphate	0.422	421.05855	0.317358192956805	35436.1080824248	112824.598867642	24339.8997542651	2517.88345344857	34586.5281318832	2719.50726074871	71342.5400290755	1733.87833591422	12142.3152485114	4452.07489790402	2458.0671321378	1804.39139921202	25625.900697191	26067.595836046	25628.1133660029	Organic oxygen compounds	Organooxygen compounds	Carbohydrates and carbohydrate conjugates	4484-88-2	HMDB0001124	C00689	ko01100//Metabolic pathways;ko01110//Biosynthesis of secondary metabolites;ko04723//Retrograde endocannabinoid signaling;ko00500//Starch and sucrose metabolism	Carbohydrate metabolism;Global and overview maps;Nervous system	Metabolism;Organismal Systems
M170T378_NEG	.beta.-(2-thienyl)-d-alanine	6.293	170.04574	0.0533827783612007	14475.8976374678	5939.62756251011	2247.63465132701	4665.77852305818	4786.06897915722	3339.89300198556	587.745977897883	2112.70115603105	1127.14539342167	1403.56509003328	4409.52135629458	2473.59683538048	3560.76821072763	3738.20599321362	3562.44661979149	--	--	--	--	--	-	-	-	-
M500T37_NEG	.beta.-d-glucopyranosiduronic acid, 4-[3-(1-naphthalenylcarbonyl)-1h-indol-1-yl]butyl	0.623	500.19246	0.706435914167266	17979.6846101695	10698.4218232023	8391.74699003507	22669.5448914428	9404.23545570316	7961.88540745329	1094.42285407146	4403.84313643151	1620.01556333297	5764.54729312725	8046.0602300538	6445.1589244815	6608.34689787212	7037.48721719337	6816.17949600202	--	--	--	--	--	-	-	-	-
M546T28_NEG	.beta.-d-glucopyranuronic acid, 1-[3-(1-naphthalenylcarbonyl)-1h-indole-1-pentanoate]	0.473	546.1595	0.141675424676152	1956.09587610826	2693.71986221006	362.727305565669	1691.79763476837	548.890284503039	2749.05032004247	1285.97062021108	4586.44930674352	5045.24859669556	1075.72543673019	1818.66819146812	3380.87570410855	1219.46379629897	1116.27377120191	1072.21123617661	--	--	--	--	--	-	-	-	-
M351T27_NEG	.beta.-estradiol 3-sulfate	0.453	351.12581	0.986855077553105	800276.045036912	80389.358387912	234863.556840149	97834.8952902587	555027.325210709	175458.258769859	65325.1650618328	64722.7260919736	75985.9519242959	219590.201854262	103760.946032804	111284.366883753	185232.296729566	185181.382774628	192108.851542847	--	--	--	--	--	C08357	ko04976//Bile secretion;ko00140//Steroid hormone biosynthesis	Digestive system;Lipid metabolism	Metabolism;Organismal Systems
M744T339_NEG	.beta.-nicotinamide adenine dinucleotide phosphate	5.654	744.06493	0.00158703650942101	30460.9451031235	10926.0119423098	13681.3528067476	13234.6986494208	13991.1572458328	11989.657050629	7799.0696480266	7428.00446817581	7087.81660113658	15085.3008724893	18508.7561403566	10138.3108442203	13395.4744060368	14277.3310153614	13405.2953576978	Nucleosides, nucleotides, and analogues	(5'->5')-dinucleotides	-	-	HMDB0304435	C00006	ko01100//Metabolic pathways;ko05415//Diabetic cardiomyopathy;ko00480//Glutathione metabolism;ko00760//Nicotinate and nicotinamide metabolism;ko04925//Aldosterone synthesis and secretion;ko04918//Thyroid hormone synthesis;ko05208//Chemical carcinogenesis - reactive oxygen species;ko00983//Drug metabolism - other enzymes;ko04936//Alcoholic liver disease	Cancer: overview;Cardiovascular disease;Endocrine and metabolic disease;Endocrine system;Global and overview maps;Metabolism of cofactors and vitamins;Metabolism of other amino acids;Xenobiotics biodegradation and metabolism	Human Diseases;Metabolism;Organismal Systems
M413T47_NEG	.beta.-sitosterol	0.784	413.36098	0.144094169184849	15904.1629742867	10939.1803262657	43099.3733197361	9682.23154239788	2454.23331871769	11130.7255777809	3829.2946970426	2553.18393011067	7293.7476782738	5898.88077696341	9483.53669667468	8088.94532696536	6800.53067216985	6681.44136835552	6798.07760078037	Lipids and lipid-like molecules	Steroids and steroid derivatives	Stigmastanes and derivatives	83-46-5	HMDB0000852	C01753	ko01100//Metabolic pathways;ko01110//Biosynthesis of secondary metabolites;ko01060//Biosynthesis of plant secondary metabolites;ko01062//Biosynthesis of terpenoids and steroids;ko00100//Steroid biosynthesis	Chemical structure transformation maps;Global and overview maps;Lipid metabolism	Metabolism
M231T24_NEG	.gamma.-glu-cys	0.406	231.03355	0.00436130768053789	20614.2694113302	4858.71089870048	4228.93035381568	7061.94414981725	5024.90924032418	4639.48250645092	4271.65615965402	9174.62913817163	5373.33251384187	506.489280185454	13538.827727131	4573.19517912952	3032.58787899439	3224.44366321064	4172.80551209486	Organic acids and derivatives	Carboxylic acids and derivatives	Amino acids, peptides, and analogues	636-58-8	HMDB0001049	C00669	ko01100//Metabolic pathways;ko00480//Glutathione metabolism;ko04216//Ferroptosis	Cell growth and death;Global and overview maps;Metabolism of other amino acids	Cellular Processes;Metabolism
M277T45_NEG	.gamma.-linolenic acid	0.751	277.21663	0.991168364839	600796.536718587	685850.686688768	1002956.55781144	498061.876807216	1285078.43210275	897549.968432185	284183.855331235	137945.265327048	318319.253922606	649000.820198657	406858.499190481	579024.437452226	1121331.53949026	1093520.48279296	1093556.87277504	Lipids and lipid-like molecules	Fatty Acyls	Lineolic acids and derivatives	506-26-3	HMDB0003073	C06426	ko01100//Metabolic pathways;ko01040//Biosynthesis of unsaturated fatty acids;ko00591//Linoleic acid metabolism	Global and overview maps;Lipid metabolism	Metabolism
M305T182_NEG	(-)-epigallocatechin	3.030	305.08772	0.226796188925303	3433.99519785651	1746.07171396837	3213.74508812318	1178.69581673107	13273.4191461698	9446.22718675153	3534.09503802679	4416.40177837069	3315.37504127038	2920.3096010628	2275.51532219388	13302.0467258442	3852.9318470219	4046.88715444032	3852.81542780679	--	--	--	--	--	C12136	ko01110//Biosynthesis of secondary metabolites	Global and overview maps	Metabolism
M215T229_NEG	(+)-6-aminopenicillanic acid	3.811	215.07213	0.00273162096256116	3504.30587931192	5714.05166402327	24339.7093987881	1586.96611584977	496.317730058878	761.67902481882	641.117763257411	1001.42419742425	1558.87951422396	865.726531199593	3561.76956466358	5751.04943725356	3414.42361817471	3207.39875351105	3416.65862239145	--	--	--	--	--	C02954	ko01110//Biosynthesis of secondary metabolites;ko00311//Penicillin and cephalosporin biosynthesis;ko07011//Penicillins;ko07012//Cephalosporins - parenteral agents	Biosynthesis of other secondary metabolites;Chronology: Antiinfectives;Global and overview maps	Drug Development;Metabolism
M289T20_NEG	(+)-catechin	0.331	289.0859	0.968669476554052	17323.7690036585	16532.1305989532	20007.2047736994	23954.8096216947	18424.6406906282	20782.7622959549	20197.1005943908	21557.31757233	19916.155099604	22220.0001615927	19145.6314753482	20540.1074131641	21260.1054980096	20477.6732090316	21262.8671621415	--	--	--	--	--	C06562	ko01110//Biosynthesis of secondary metabolites;ko01061//Biosynthesis of phenylpropanoids	Chemical structure transformation maps;Global and overview maps	Metabolism
M429T37_NEG	(1-acetyloxy-3-hydroxy-6,8a-dimethyl-7-oxo-3-propan-2-yl-2,3a,4,8-tetrahydro-1h-azulen-4-yl) 4-hydroxybenzoate	0.616	429.19373	0.977152087736335	50669.5029076622	62252.0910823638	47304.2420861382	95156.9354683121	46120.2483541115	18944.2689018146	7418.7967421981	10749.7764237873	5666.44568076941	15307.7526973401	28218.5012836249	20262.9047588541	35818.9835474933	34873.2323750891	34867.5559738427	--	--	--	--	--	-	-	-	-
M495T167_NEG	(1r,4s,7r,8s)-7-[(2e,4e)-hexa-2,4-dienoyl]-3-hydroxy-8-[(2s)-3-hydroxy-2,4-dimethyl-5-oxo-2,5-dihydrofuran-2-yl]-5-[(2e,4e)-1-hydroxyhexa-2,4-dien-1-ylidene]-1,3-dimethylbicyclo[2.2.2]octane-2,6-dione	2.788	495.21846	0.490819230417342	3727.77205913883	3223.92432679795	3902.90108334267	2475.54014846215	4022.66189063855	2831.01967282829	953.57069336631	759.79884147023	428.317805530967	908.328059668047	2338.98635447485	2147.72863677792	2178.28266708932	2437.81400034372	2175.70037147975	--	--	--	--	--	-	-	-	-
M734T175_NEG	(2-{[3-hydroxy-2-tetradecanamidooctadec-4-en-1-yl phosphonato]oxy}ethyl)trimethylazanium	2.917	733.54907	0.983667218557172	3666.07738761622	4732.81681039992	3084.8552203418	4072.17068077935	3167.54069435712	2629.04814860445	2547.4745558764	2365.17971684842	1175.46984215087	2295.06098392335	4527.88575838626	3659.66519713053	3185.36168390451	3187.8000225037	3307.15426565133	--	--	--	--	--	-	-	-	-
M351T118_NEG	(2-acetyloxy-3,6-diphenylcyclohexyl) acetate	1.959	351.14333	0.0267077227847102	2731.22691162804	2425.69588904964	2267.06405522998	3568.97673230253	2450.07564628945	2773.11461557611	2315.50100447473	2199.37326163611	2444.37380009162	718.808627661925	1231.16230432024	1498.79563780298	6482.47267565332	6500.72488047378	6073.00098133502	--	--	--	--	--	-	-	-	-
M747T136_NEG	(2-aminoethoxy)[2-[docosa-4.7.10.13.16.19-hexaenoyloxy]-3-[hexadec-1-en-1-yloxy]propoxy]phosphinic acid	2.259	746.51295	0.85723709194627	128935.368473004	283899.982264488	257770.131881395	166954.282247726	153950.08396787	175208.903681405	106645.266206979	169846.910044538	103163.433182856	162960.729916365	249790.492556162	388562.599708743	241952.434680017	239882.921438348	239832.149853256	--	--	--	--	--	-	-	-	-
M773T134_1_NEG	(2-aminoethoxy)[2-[docosa-4.7.10.13.16.19-hexaenoyloxy]-3-[octadeca-1.9-dien-1-yloxy]propoxy]phosphinic acid	2.230	772.52793	0.772383478906834	59396.3731716025	144531.843161609	105713.190374425	75457.6320934415	59595.9798971798	86198.4199305155	41899.0473171643	83230.6525746541	50784.0790063083	89752.6141647655	114962.02983057	163840.782774717	104027.310401466	104031.826614649	102338.061926546	--	--	--	--	--	-	-	-	-
M699T141_NEG	(2-aminoethoxy)[2-[hexadec-9-enoyloxy]-3-[octadeca-1.11-dien-1-yloxy]propoxy]phosphinic acid	2.342	698.51087	0.297654455668261	37595.6427773362	85405.7993287446	110306.056922296	56290.1691302028	52179.0219152927	73511.2967226868	42272.8716187558	41412.8529216769	24370.1365172573	37185.8495915261	82210.8669021469	125475.818868614	80244.5131956327	80270.4545570543	77336.8657745675	--	--	--	--	--	-	-	-	-
M723T137_NEG	(2-aminoethoxy)[3-[hexadec-1-en-1-yloxy]-2-[icosa-5.8.11.14-tetraenoyloxy]propoxy]phosphinic acid	2.280	722.51295	0.854169038457402	137880.570434121	441156.554645078	513207.69511559	422909.809450053	219895.981099452	240462.336872066	182819.57064708	242114.356235907	126514.485963526	171794.842761596	451089.35558221	901402.961933249	426990.473484393	421179.058800092	421016.291935892	--	--	--	--	--	-	-	-	-
M347T126_NEG	(2-bromophenyl)(3,5-dichloro-2-hydroxyphenyl)methanone	2.106	346.86997	0.0110796529053526	15423.1661306171	14346.4179602557	13987.1169568635	13563.6564556607	2505.18929266506	12800.6388113265	15387.3877549898	13780.1811881668	16662.223430799	15133.3070701858	20811.5297029096	5045.0179249589	14532.9690915605	14530.9908947077	14957.0382224595	--	--	--	--	--	-	-	-	-
M219T419_2_NEG	(2,4-dichlorophenoxy)acetic acid	6.987	218.94369	0.000148059691482591	9674.4989463591	6942.86262304163	7194.03659799958	7624.25212425933	7453.00619328675	5722.69045799591	9102.95605038522	5349.8787288478	8881.50867490809	7093.72237856032	7365.63554274872	7827.29805022977	7990.5834080375	7991.65532755739	7785.52258484666	Benzenoids	Benzene and substituted derivatives	Phenoxyacetic acid derivatives	94-75-7	HMDB0041797	C03664	ko01120//Microbial metabolism in diverse environments	Global and overview maps	Metabolism
M253T54_1_NEG	(2r,3r,6r)-5-[(1e,3e)-hepta-1,3-dienyl]-2,3-dihydroxy-6-(hydroxymethyl)cyclohexan-1-one	0.903	253.14226	0.0280399396053264	7070.83931402575	8035.57980887483	6225.29289458845	5814.50453257506	4988.51574987886	5372.07888572212	12453.4930835021	4806.50131563672	6052.53698055157	4983.51979787038	6583.57698480405	7361.63364150538	6223.4551558293	5855.92650956725	6145.83441139869	--	--	--	--	--	-	-	-	-
M593T172_NEG	(2r,3s,4s,5r,6r)-6-[1,7-bis(4-hydroxyphenyl)heptan-3-yloxy]-5-[(2s,3r,4r)-3,4-dihydroxy-4-(hydroxymethyl)oxolan-2-yl]oxy-2-(hydroxymethyl)oxane-3,4-diol	2.875	593.27233	0.150682583171178	141711.471588619	74083.2999964555	70982.7105061899	41356.7065012643	68477.4062735482	60886.0942207858	23539.4729038455	24756.4160896485	14191.0334258227	37032.1504112693	89599.1132775934	58926.1848766378	64160.4820751242	62058.802197153	61985.3111243569	--	--	--	--	--	-	-	-	-
M438T277_NEG	(2r)-2-hydroxy-2-phenethylglucosinolate	4.610	438.07776	0.00204237826858289	768.823631606326	381.238251124466	1381.67469821456	781.859553912967	235.954048231027	733.045918136878	1101.58515337625	1202.59187038194	1427.82769992117	1627.3781264782	922.413324558314	367.001485482464	1394.73650065617	1395.4899864876	1328.00523340859	--	--	--	--	--	-	-	-	-
M233T354_NEG	(2r)-5-methoxy-2-methyl-2,3,8,9-tetrahydrofuro[2,3-h]chromen-4-one	5.908	233.05703	0.00421036947772888	1764.58265129971	461.867300933108	5983.08350835501	2576.81474613593	892.443589246088	3138.10431968371	14739.1631521562	11773.4003531534	17333.0183764347	9425.0672927399	2816.38330878463	795.597549133126	5542.24678342829	5391.39819884697	5389.19310007352	--	--	--	--	--	-	-	-	-
M485T339_NEG	(2s,3r,4as,12br)-2,3,4a,8-tetrahydroxy-12b-(5-hydroxy-6-methyloxan-2-yl)oxy-3-methyl-2,4-dihydrobenzo[a]anthracene-1,7,12-trione	5.647	485.13412	0.0495128400478136	12070.2076423817	14828.9563559618	12246.4903801235	9949.39616237225	10412.461758724	12341.8697714611	12690.4767096023	12028.775732828	14765.4319115323	12223.527817895	12493.1526048275	13993.3252394098	12343.1208258297	12212.078693123	12340.0770801402	--	--	--	--	--	-	-	-	-
M493T27_NEG	(2s,3r,5r,10r,13r,14s,17s)-2,3,14-trihydroxy-10,13-dimethyl-17-[(2r,3r,5r)-2,3,6-trihydroxy-5,6-dimethylheptan-2-yl]-2,3,4,5,9,11,12,15,16,17-decahydro-1h-cyclopenta[a]phenanthren-6-one	0.443	493.33327	0.975296655270681	15460.0353369616	39369.4046404248	43716.6310690057	63210.0406866969	47943.3126476472	78296.4274982056	19658.0296687837	12757.1010241985	19853.4190730053	21552.1626333401	34625.3544400277	23962.5033058549	44568.503985462	43127.2550182509	43119.2715236412	--	--	--	--	--	-	-	-	-
M631T107_NEG	(2s,3s,4s,5r,6r)-6-[[(3s,6ar,6bs,8as,14br)-8a-carboxy-4,4,6a,6b,11,11,14b-heptamethyl-1,2,3,4a,5,6,7,8,9,10,12,12a,14,14a-tetradecahydropicen-3-yl]oxy]-3,4,5-trihydroxyoxane-2-carboxylic acid	1.782	631.43519	0.00054743831769009	29105.6812602983	9310.91828685696	11539.6870769756	8384.94060728131	8228.27843210653	7826.82939766918	10360.2293306187	7286.55557128278	6059.10414236351	4651.95666661991	6426.24493173885	3477.38281977675	9497.84414885597	8862.79432055103	8803.0296548742	--	--	--	--	--	-	-	-	-
M287T376_NEG	(2s,3s)-3,5,7-trihydroxy-2-(4-hydroxyphenyl)-2,3-dihydrochromen-4-one	6.272	287.06419	5.19266880621094e-05	9625.53384167373	5116.34371819739	3030.09089977742	3189.92285593209	4636.5397724373	4225.81871703424	490.107719814252	470.282927129451	400.83483601613	311.900916515464	3948.78545358219	2832.45612517105	2125.47332757747	2103.8398240903	2125.2184367085	--	--	--	--	--	-	-	-	-
M251T273_NEG	(2z)-2-benzylidene-6-methoxy-1-benzofuran-3(2h)-one	4.543	251.0708	0.544774888506855	212882.090548374	66217.9564953446	1359121.5916313	394569.860569489	2806.50088383831	534241.640096641	3609856.1401664	2906269.44357233	4344332.46510477	2115086.10918556	464731.25281344	56371.8060061505	1331592.45832608	1309606.33591413	1331836.56154753	--	--	--	--	--	-	-	-	-
M311T350_NEG	(3-bromo-5-chloro-2-hydroxyphenyl)phenylmethanone	5.831	310.93411	0.0140465506234907	21999.9483843782	24373.5590071623	18384.4078300446	23212.8684888449	24319.7827590086	19909.7518624524	17353.769655702	20816.8854774747	18903.3129325277	20751.4649683099	20389.8236273613	20167.2538823864	18881.1280452983	18898.6020687195	18538.3582888775	--	--	--	--	--	-	-	-	-
M277T223_NEG	(3ar,4r,6e,10z,11ar)-4-hydroxy-10-(hydroxymethyl)-3-methylidene-2-oxo-3a,4,5,8,9,11a-hexahydrocyclodeca[b]furan-6-carbaldehyde	3.710	277.02404	0.133084167125625	14816.5282281408	1642.79177660805	1898.76756368294	2650.13417483748	1625.10509828413	1663.50072722019	1537.71578661322	1696.62492990463	1567.35836649824	1160.8983379126	4037.08200649223	1191.19998531266	1875.5770294168	1747.29240572035	1814.35945029343	--	--	--	--	--	-	-	-	-
M523T184_NEG	(3e,7e,11e,15e)-5,9,13,17,18-pentahydroxy-4,6,8,10-tetramethyl-2-[(e)-2-methylbut-2-enyl]nonadeca-3,7,11,15-tetraenedioic acid	3.063	523.3026	0.00489159558565222	10713.738911139	10158.7031412359	4387.86535156049	3811.76925420267	3516.46862698885	4100.85429796355	1473.05237621792	1547.15895858827	1375.7838974042	2590.23654352542	3671.43356519365	3577.86244401612	4376.9519130696	4111.38674121212	4059.7438434723	--	--	--	--	--	-	-	-	-
M577T299_NEG	(3s,4s)-5-[(3s,4s)-4,10-dihydroxy-7,9-dimethoxy-3-methyl-3,4-dihydro-1h-benzo[g]isochromen-5-yl]-7,9-dimethoxy-3-methyl-3,4-dihydro-1h-benzo[g]isochromene-4,10-diol	4.984	577.1915	0.000402744226968393	7790.17491205978	12668.2101224877	1182.13001780312	6914.27604640215	24.9800036794002	3205.49231591155	1141.68355768167	2234.4326513556	8497.04545565472	1783.29850106636	2233.38702768844	2294.65098668491	73170.9008125326	73162.3351453862	75600.1957727675	--	--	--	--	--	-	-	-	-
M387T54_NEG	(4e,8e)-10-(4-hydroxy-6-methoxy-7-methyl-3-oxo-1h-2-benzofuran-5-yl)-4,8-dimethyldeca-4,8-dienoic acid	0.904	387.18317	0.979549144506369	69330.8376862821	84800.4753471078	138962.080407945	142539.976458415	110409.967738593	48218.2980254673	28498.7485185966	84972.8178079854	34798.9067875009	33941.9530839709	45951.8543597764	101689.015277253	76979.5442644706	73458.3664137376	76935.355212918	--	--	--	--	--	-	-	-	-
M430T375_NEG	(5s,8s)-8-benzoyl-2-[(z,1s,2s)-1,2-dihydroxyhex-3-enyl]-9-hydroxy-8-methoxy-3-methyl-1-oxa-7-azaspiro[4.4]non-2-ene-4,6-dione	6.247	430.16225	0.0391914863127131	3311.29054882458	1514.64172585984	1194.79666134519	1477.63715162906	1477.08085680039	1533.40036301394	1257.09239483643	1283.27739482874	1128.66935144058	1339.00505117847	1501.53255808716	1384.17129973439	1504.05069910522	1503.74809035483	1458.93591866194	--	--	--	--	--	-	-	-	-
M169T57_NEG	(6e)-8-methyl-6-nonenoic acid	0.958	169.12278	0.130174829856218	111428.788723608	58615.8724953663	87369.7229874219	66048.2160950608	76832.4910131882	64945.2125676759	47358.3338364313	40718.0292743958	50922.2154265371	54462.0064258534	76028.6452512724	43009.0963098293	69063.2523377064	67774.651094998	70855.4116047587	--	--	--	--	--	-	-	-	-
M311T86_NEG	(9z,12e)-15,16-dihydroxyoctadeca-9,12-dienoic acid	1.433	311.22163	0.432661352996149	84944.4972493575	39571.3447777052	31044.8320072275	38808.4633218904	36651.1085654568	33640.9099500784	22992.6572688687	25652.2804672516	14878.1985245054	24975.9362652745	96467.4838909583	30597.4653302071	85198.9881520937	84984.1328977745	75829.3087891407	--	--	--	--	--	-	-	-	-
M430T161_NEG	(e,2s,3r,4r,5s)-4-acetyloxy-2-amino-3,5,14-trihydroxyicos-6-enoic acid	2.682	430.29458	0.968036935610874	8797.49540729851	3750.69851743596	5085.90628299809	3172.59662540023	3142.00933558862	6803.43896856663	2724.60145061798	2359.3982122126	876.902381614122	2265.51325852848	6943.42494867104	6214.81155424924	4916.42328326595	4831.71501435378	4828.91055407593	--	--	--	--	--	-	-	-	-
M299T93_NEG	(e)-1-(3,4-dihydroxy-2,6-dimethoxyphenyl)-3-phenylprop-2-en-1-one	1.553	299.09184	0.898771128163027	3459.64272065019	1286.75014646013	3275.79909660321	3564.67317460387	3015.13967315708	2114.09868498652	2448.19797128661	2351.85081969184	2434.84130354902	2223.11778109241	3002.17355125977	3371.20183734905	6404.46508863469	6394.26729163378	6936.55819028221	--	--	--	--	--	-	-	-	-
M265T69_NEG	(e)-5-(4-methoxy-5-methyl-6-oxopyran-2-yl)-3-methylhex-4-enoic acid	1.143	265.10739	0.229274181348014	5637.03433185281	14625.1135774798	11651.0303935175	4929.0866333539	8797.61162612866	4216.16536132055	6801.54316244148	6154.29691036654	11981.2088152935	10699.9389326174	9073.34535041343	13610.0423717843	11147.6046077881	8717.49114024207	8809.87791003485	--	--	--	--	--	-	-	-	-
M375T44_NEG	(e)-5-[(1s,4ar,8ar)-2-formyl-5,5,8a-trimethyl-1,4,4a,6,7,8-hexahydronaphthalen-1-yl]-3-(acetyloxymethyl)pent-2-enoic acid	0.731	375.21933	0.0268516429775613	9702.03851125955	7519.79354658031	5925.37016883189	9390.10914971789	5919.75469099846	6081.94937829394	6513.7457469666	5473.24287277512	5253.29854090675	6761.88729906385	6237.7781777074	8612.48897318164	5077.78380170992	6059.19601005568	7189.30434793591	--	--	--	--	--	-	-	-	-
M363T271_NEG	(n-(-2-acetamido))-2-aminoethanesulfonic acid	4.513	363.05948	0.0256821952065661	1030.90886033368	857.240138015968	3244.42482216809	1189.62592751752	588.476831094599	1184.86400246305	5597.54720231059	5347.46214311279	5877.20750521898	3146.1681658738	1455.19297252916	836.655501188408	2422.45288849673	3522.72708267569	3481.41013177638	--	--	--	--	--	-	-	-	-
M346T169_NEG	(r,s)-n-nitrosoanatabine n-.beta.-d-glucuronide	2.815	346.11643	0.00815934331168945	17265.8633981095	17598.9000700712	19110.2265936406	19483.0759380126	15946.1092913932	13159.7421427071	20622.2086415384	21987.8964341728	11411.6663172	22891.6357908569	21743.641044344	24672.6320823128	18446.5922876823	18251.5179588821	16531.81521216	--	--	--	--	--	-	-	-	-
M319T297_NEG	(s)-10-hydroxycamptothecin	4.955	319.09327	0.00505625267748541	34938.4732178693	18841.2258741062	72504.5782015691	45343.7757371881	947.089635280757	45007.3259931812	77684.3978635821	88262.757536553	90974.7590161536	62752.9331004967	43001.7546931347	15255.9827786862	66173.5119033303	64891.748993839	64919.3380325627	--	--	--	--	--	-	-	-	-
M258T265_2_NEG	(z)-2-methyl-4-[(2r,3r,4s,5s,6r)-3,4,5-trihydroxy-6-(hydroxymethyl)oxan-2-yl]oxybut-2-enenitrile	4.409	258.07832	0.0844634369966798	2160.79340752332	813.489441010854	723.00722592314	2451.80274452689	1242.91340156049	1733.95647248873	2220.95441308094	595.675192001352	2361.66426150888	2174.27641173034	2008.35858337329	1142.2319915239	827.7972107779	758.238534977557	745.332823973986	--	--	--	--	--	-	-	-	-
M451T142_NEG	[(1s,2r,4ar,8ar)-1-acetyloxy-1,4a-dimethyl-6-oxo-7-propan-2-ylidene-2,3,4,5,8,8a-hexahydronaphthalen-2-yl] 3-acetyloxy-2-hydroxy-2-methylbutanoate	2.364	451.24502	0.0616326023589271	9399.75748584027	5978.94425113284	11928.4570326583	8179.30032250173	11400.3130556095	10303.2093671328	7154.7575466567	8388.25543723868	5032.68162268304	7482.94523426379	8260.49576583137	10064.1925807683	13970.0836229782	13351.776693911	13366.5193600163	--	--	--	--	--	-	-	-	-
M691T33_NEG	[(2r,3r,4s,5s,6r)-3-acetyloxy-2-(acetyloxymethyl)-5-hexanoyloxy-6-[(2s,3r)-2,3,4-trihydroxybutoxy]oxan-4-yl] 14-hydroxytetradecanoate	0.557	691.39651	0.165630120961901	15223.7599522195	14696.0130188806	11458.2107611779	9491.86380249987	11968.709488604	9835.90095740823	4580.01533330042	7003.69325664401	5552.42086436773	7969.37648229327	13233.9367929166	16943.2921882594	8699.13769275697	8668.4739180695	9041.21630988349	--	--	--	--	--	-	-	-	-
M483T354_NEG	[(2r,3s,4s,5r,6r)-3,4,5-trihydroxy-6-[2-(3-hydroxy-5-oxooxolan-3-yl)propoxy]oxan-2-yl]methyl (e)-3-(3,4-dihydroxyphenyl)prop-2-enoate	5.892	483.1323	0.180052591573344	79.5880835524604	686.316175470208	82.2177541055589	58.7531421955472	31.8402738069458	83.5376638247316	161.476354049824	145.229477532057	157.673295267532	263.57501537718	118.581209945489	200.599382281824	5037.31146821628	4671.9415946215	5017.69842933453	--	--	--	--	--	-	-	-	-
M469T274_NEG	[(2r,3s,4s,5r,6s)-3,4,5-trihydroxy-6-(4-hydroxyphenoxy)oxan-2-yl]methyl (e)-3-(1-hydroxy-4-oxocyclohexa-2,5-dien-1-yl)prop-2-enoate	4.565	469.10316	0.112857646552923	1598.39260505031	713.658048120244	1518.52976777224	1473.87019132841	1808.38541671907	1315.28649368351	3642.23257101286	2024.210705659	3725.29991024256	1555.42932611314	1216.75209096295	751.994993798651	884.728845503718	813.256723018165	885.762944244147	--	--	--	--	--	-	-	-	-
M451T291_NEG	[(2r,3s,4s,5r,6s)-6-(3,4-dihydroxybenzoyl)oxy-3,4,5-trihydroxyoxan-2-yl]methyl 3,4-dihydroxybenzoate	4.852	451.08462	0.00108880714479322	5989.33529389503	3045.83908203937	6290.47061455789	3534.78459106021	1924.51645504456	3867.14719193664	4679.70255176345	6470.52185891727	5641.94767637381	4089.53655384842	1933.06560586245	3548.81882543752	4334.77156575543	4203.80682424666	4335.43215750724	--	--	--	--	--	-	-	-	-
M471T47_NEG	[(4e)-7-acetyloxy-6-hydroxy-2-methyl-10-oxo-2,3,6,7,8,9-hexahydrooxecin-3-yl] (e)-but-2-enoate	0.782	471.11107	0.0788806743808617	34815.9748024836	38938.147227656	44087.2206855213	65024.1203997025	107660.255845883	14568.4260164271	35719.3983091476	23794.7474079555	18558.3058731465	27906.5771395306	39245.2718779284	24465.3884261101	42486.0041412782	42469.2764950402	44707.2658387056	--	--	--	--	--	-	-	-	-
M277T356_NEG	[1,1':4',1''-terphenyl]-3,4'',5-triol	5.933	277.09104	0.158260846606849	1552.597018362	956.009719694686	560.684989111767	561.469146728671	870.688057210818	999.589117135098	1208.16722311853	1359.74512149412	1477.66650994426	1371.71727748357	856.513309765337	1016.10006288593	869.217293416271	872.919805636678	684.006960661771	--	--	--	--	--	-	-	-	-
M363T65_NEG	[12-hydroxy-6-(hydroxymethyl)-10-methyl-2-(4-methylpent-3-enyl)dodeca-2,6,10-trienyl] acetate	1.090	363.25212	0.00337563193768435	14198.7301001959	6402.30120497314	13580.2575917399	10253.4779124112	19309.5612333353	11154.0140161673	5689.79405406179	5311.64674532317	4632.84106557457	6990.86076775199	10004.5206374721	10177.8977030522	10716.9049742182	11313.892001646	10729.3225064446	--	--	--	--	--	-	-	-	-
M755T146_NEG	[17-(2,6-dihydroxy-6-methyl-3-oxoheptan-2-yl)-3-hydroxy-4,4,9,13,14-pentamethyl-2-[3,4,5-trihydroxy-6-(hydroxymethyl)oxan-2-yl]oxy-2,3,7,8,10,11,12,15,16,17-decahydro-1h-cyclopenta[a]phenanthren-16-yl] acetate	2.427	755.43992	0.0573998458164255	8081.56304373746	6086.65823977245	3505.16538125753	1521.59501471822	6667.90318050185	7475.98908818535	5359.7546463199	2590.70703344864	2739.40868222714	1504.49675032992	1643.7453503233	4717.7484584612	4712.3513228224	3779.53613674302	4543.26683781994	--	--	--	--	--	-	-	-	-
M836T134_1_NEG	[2-(hexadecanoyloxy)-3-[octadec-11-enoyloxy]propoxy]({[2.3.4.5.6-pentahydroxycyclohexyl]oxy})phosphinic acid	2.233	835.52036	0.837199795234567	10364.7888062926	21337.7267943675	9168.84804034451	9155.26502034488	14848.4965324131	11938.7644313316	8189.72690067683	8323.13327066676	6036.53170414397	9375.6934424382	8896.08339297728	24256.9909022902	9661.3929473496	9420.20100446292	9661.44877908477	--	--	--	--	--	-	-	-	-
M910T184_NEG	[2-[docosa-4.7.10.13.16.19-hexaenoyloxy]-3-(octadecanoyloxy)propoxy]({[2.3.4.5.6-pentahydroxycyclohexyl]oxy})phosphinic acid	3.061	909.54769	0.701100010355213	13390.4663121	8203.82330314498	7586.88159694058	5212.08688927183	6623.40090271941	5827.47592924366	1484.17861099932	4255.10933820345	1823.70442358927	5845.6709373596	13080.7825701079	11598.9670077422	6952.8051879367	6931.06946221103	7033.29174999959	--	--	--	--	--	-	-	-	-
M820T37_NEG	[2.3-dihydroxypropoxy][2-[docosa-4.7.10.13.16.19-hexaenoyloxy]-3-[octadec-9-enoyloxy]propoxy]phosphinic acid	0.617	819.52006	0.736975005372452	605.616638392523	1739.53961423897	267.945801441999	456.283627286548	472.991326047599	2370.92926186308	142.414452778901	2403.42276278662	2403.42276278662	157.442303941685	511.027503016084	1963.61969437935	6049.42903257797	5605.32824545917	6037.51113579058	--	--	--	--	--	-	-	-	-
M860T120_NEG	[3-(hexadecanoyloxy)-2-[icosa-5.8.11-trienoyloxy]propoxy]({[2.3.4.5.6-pentahydroxycyclohexyl]oxy})phosphinic acid	2.003	859.53386	0.977813235670734	81554.6252551748	62266.3685067157	52672.7447479082	31589.5373253946	117798.476009404	39038.9949738552	18916.4544814582	32202.9995064772	17496.7183765373	42944.293537752	96631.3486437101	50061.556883777	44128.6108516333	49270.3650152571	49130.8514407776	--	--	--	--	--	-	-	-	-
M535T354_NEG	[4-[3,4,5-trihydroxy-6-(hydroxymethyl)oxan-2-yl]oxyphenyl]methyl 3-acetyloxy-2-hydroxy-2-[(4-hydroxyphenyl)methyl]butanoate	5.903	535.18016	5.58482536513493e-05	57.2094034649561	414.195419654513	160.775493516348	15.1034189971634	47722.6452880248	49.7488340742116	825.535125132017	1016.59707138478	470.439480568823	336.187971487363	34.085599766786	11.0799299173123	151837.161980454	152624.402257133	172022.69054327	--	--	--	--	--	-	-	-	-
M559T273_NEG	[4,5-dihydroxy-6-(hydroxymethyl)-2-[2,4,6-trihydroxy-3-(4-hydroxybenzoyl)phenyl]oxan-3-yl] 3,4,5-trihydroxybenzoate	4.545	559.10857	0.0748293489308302	192.27395907264	21.8796387904905	745.785530450923	287.22752222384	498.385226457624	356.850887478539	3282.48325431859	1811.00634675489	3903.87280918621	1898.20391124057	428.10207357743	18.263335911044	992.195059207716	969.889472621578	971.384785242042	--	--	--	--	--	-	-	-	-
M293T61_NEG	[6]-gingerol	1.018	293.1754	0.92988583733119	158100.975766658	38025.6309698664	59280.928847326	40408.9962580124	50973.0619304965	84887.4230594939	54196.3499614146	18886.2946973993	20512.5799925799	22173.3400864895	29666.3588600223	57975.8176237259	39025.0546567399	39030.8384601193	40762.8414196904	Benzenoids	Phenols	Methoxyphenols	58253-27-3	HMDB0005783	C10462	ko01110//Biosynthesis of secondary metabolites	Global and overview maps	Metabolism
M275T32_NEG	[6]-shogaol	0.536	275.16722	0.159403669603748	18488.7196805665	16104.8871980608	10551.5554973204	46367.3577768888	9672.25275516698	8140.20978942495	6230.6525965049	7994.23259681914	12478.4369209466	11809.0098744409	17212.3244666214	7013.09996382519	15661.0280406553	15670.0999069963	15286.1029749094	--	--	--	--	--	-	-	-	-
M250T28_NEG	[dala2] .alpha.-neo-endorphin (1-2), amide	0.473	250.14406	0.00172743827763239	55761.1508048724	53210.8722175725	55248.6277835714	43985.995256334	46079.6864619462	42706.8220725974	52998.7407373795	54066.2448621516	52898.4921686333	42901.0557789297	42644.0560281104	50563.3455892604	53116.1986440093	53124.6665010291	55278.9132321159	--	--	--	--	--	-	-	-	-
M379T34_NEG	[glu1] trh	0.567	379.19316	0.88079564002651	149665.744724364	81643.0001358634	98430.5355734225	156721.706071061	155166.456243009	30513.0833976959	19754.3440269658	16721.1529651328	12628.3051368591	33911.8129498095	111376.547833828	48727.004902921	54962.1624903112	63601.7239937931	63715.8906708873	--	--	--	--	--	-	-	-	-
M725T138_1_NEG	1-(((2-aminoethoxy)(hydroxy)phosphoryl)oxy)-3-(hexadecyloxy)propan-2-yl-icosa-5.8.11.14-tetraenoate	2.304	724.52578	0.159697398790792	76583.0093742581	214763.983223062	203168.410255955	115309.330140792	83091.5172181369	148368.657717231	74413.0865425705	93297.5933514705	46437.2906661782	81222.0984624912	152376.060495224	341198.191502434	173917.129857869	171406.091059594	171331.64818873	--	--	--	--	--	-	-	-	-
M380T291_NEG	1-(1-2r-phosphothiotidyl)inositol-3,4-bisphosphate	4.852	380.10092	0.363851856919178	2287.27625409278	1283.42328434293	2704.6565206552	750.979388782642	1101.69161321611	2149.31713760506	2065.44287688363	2276.93066355329	2038.20190253004	2349.06839540814	1365.82530783799	1112.88870997687	2566.8499949115	2964.66968948297	2509.57737395805	--	--	--	--	--	-	-	-	-
M591T273_NEG	1-(1,2-dihexanoylphosphatidyl)inositol-4-phosphate	4.546	591.17089	0.119838071775889	63.6182780953971	2417.15860569929	141.003773800077	85.2039349094528	91.8951277473084	31.3897821771759	246.778195825656	353.746878864632	1214.36366783101	271.740347115956	73.2775370144188	2417.15860569929	6856.78983046784	6818.72000216432	7592.52918491763	--	--	--	--	--	-	-	-	-
M495T212_NEG	1-(10z-heptadecenoyl)-sn-glycero-3-phospho-(1'-rac-glycerol)	3.539	495.29507	0.987097889169909	6261.79259945763	3261.44090735178	2684.46748581333	3268.0214008338	1781.36270865422	1227.35254810341	592.284541962101	505.224667369737	181.056005529378	924.095299533776	3683.12860300952	1132.89079701851	2075.24416810722	1895.27455154688	2072.59958962704	--	--	--	--	--	-	-	-	-
M542T127_NEG	1-(10z-heptadecenoyl)-sn-glycero-3-phosphocholine	2.116	542.28754	0.000185567702268616	14418.0919122883	9215.04873731079	8212.1009007413	7511.24843156482	7212.62243418702	9723.36658704952	2445.77061445709	1904.67780754384	1669.25844119879	2608.81460388915	9690.99318175831	14156.3076520599	6966.78205965815	6580.74450627396	6580.78987596658	--	--	--	--	--	-	-	-	-
M436T183_NEG	1-(1z-hexadecenyl)-sn-glycero-3-phosphoethanolamine	3.058	436.28159	0.00167320399297261	428285.911969686	134113.231505396	88640.87158091	78025.4352054564	72648.8303811809	56270.2970952915	14968.9087939768	24007.4186216258	9852.30702434919	25028.9895036737	179862.100352425	217833.84572377	79854.7359944851	79748.9489509871	79749.420789329	Lipids and lipid-like molecules	Glycerophospholipids	Glycerophosphoethanolamines	174062-72-7	HMDB0011152	-	-	-	-
M817T80_NEG	1-(1z-octadecenyl)-2-(9z-octadecenoyl)-sn-glycero-3-phosphocholine	1.328	816.6116	0.86037322441711	193.794938953584	3663.20651281693	2094.05340321479	1832.08074862482	2043.44976610199	2135.71783254399	851.238596345538	795.099156883218	423.653270456216	738.226515893322	2580.93583126227	4161.64738408218	2048.8942045435	2247.39348564173	2240.47802110726	--	--	--	--	--	-	-	-	-
M231T25_NEG	1-(3,4-dichlorophenyl)-3,3-dimethylurea	0.424	230.99628	0.0110296570136371	38236.9845346567	19200.7655590159	9692.3040928573	12994.7395349627	19116.8968878877	5921.29198025414	6849.58694140001	18452.622548569	14418.7174680934	7360.55620482046	32930.7809195009	7640.25320492566	17091.9845715751	17092.2189805043	17488.1058585876	Benzenoids	Benzene and substituted derivatives	N-phenylureas	-	HMDB0251497	-	-	-	-
M578T181_NEG	1-(5z,8z,11z,14z-eicosatetraenoyl)-sn-glycero-3-phosphocholine	3.023	578.30071	8.55529095581342e-05	287321.108825617	731706.820818875	142179.97579786	126026.725117431	76327.4734162399	77668.5185499519	35665.0408641912	44654.4771374079	31402.0217025671	69995.9196891503	212976.218168984	164593.890123248	98943.8926723262	97039.4207554728	97004.9234376861	Lipids and lipid-like molecules	Glycerophospholipids	Glycerophosphocholines	60701-99-7	HMDB0010395	C04230	ko00564//Glycerophospholipid metabolism;ko05231//Choline metabolism in cancer	Cancer: overview;Lipid metabolism	Human Diseases;Metabolism
M476T190_NEG	1-(9z,12z-octadecadienoyl)-2-hydroxy-sn-glycero-3-phosphoethanolamine	3.166	476.27688	0.992188879900687	89950.4217445154	57509.290727039	36572.1490693404	33937.5788996859	32397.9057689953	52291.4143268075	13039.3038653309	8042.85028415179	8192.50017673469	18294.0461128906	40997.3808170927	54780.7709478866	39899.6285207414	39664.7166395889	39662.1712630351	Lipids and lipid-like molecules	Glycerophospholipids	Glycerophosphoethanolamines	85046-18-0	HMDB0011507	-	-	-	-
M519T297_NEG	1-[4,5-dihydroxy-6-(hydroxymethyl)-3-[(e)-3-(4-hydroxyphenyl)prop-2-enoyl]oxyoxan-2-yl]oxy-6-hydroxy-7-methylidene-4a,5,6,7a-tetrahydro-1h-cyclopenta[c]pyran-4-carboxylic acid	4.945	519.19553	0.00398856007595018	1995.20550908657	2420.85168924591	2624.84339458636	2573.52503267792	2734.23250549411	748.222730591192	6996.40280815901	6669.12052254897	13400.5375543491	5362.05154221883	2577.39689001285	2715.05767321932	3846.50673327196	3994.61558895918	3846.09981328986	--	--	--	--	--	-	-	-	-
M294T73_NEG	1-cyclopropyl-6,7-difluoro-1,4-dihydro-8-methoxy-4-oxo-3-quinoline-3-carboxylic acid	1.221	294.06532	0.0130168288751091	1356.04294242517	1649.4138133931	2855.33634131154	1929.47967920551	1499.86704580952	2172.44059518651	3739.17186675844	1916.84182614016	1612.99733008897	2420.12578480494	1433.91509366103	1347.75820441431	1853.01172339649	1835.25446594776	1835.30699644376	--	--	--	--	--	-	-	-	-
M470T55_2_NEG	1-decanoyl-2-hydroxy-sn-glycero-3-phosphocholine	0.919	470.25655	0.85794409649496	5595.47234340694	5364.04632851027	2908.55032721887	2323.40182416864	2519.17910669608	3377.33958838714	2176.37885607247	970.597472389141	654.428927478804	1698.84759296915	3532.97159057699	3488.88748613499	2938.11793372765	2941.79301680978	3132.62443667092	--	--	--	--	--	-	-	-	-
M213T376_1_NEG	1-Deoxy-D-xylulose 5-phosphate	6.272	213.01641	0.999662600834146	6427.53541660794	2747.30743530966	2600.17938257129	1846.93583533449	2491.41747971147	2357.90246833502	941.983635934583	894.276907940316	762.073707868729	537.775587580374	2421.48869566675	1688.81406068811	2107.62871448137	2107.94979373697	1955.4795022442	Organic oxygen compounds	Organooxygen compounds	Carbohydrates and carbohydrate conjugates	190079-18-6	HMDB0001213	C11437	ko01100//Metabolic pathways;ko01110//Biosynthesis of secondary metabolites;ko01060//Biosynthesis of plant secondary metabolites;ko01070//Biosynthesis of plant hormones;ko01062//Biosynthesis of terpenoids and steroids;ko01066//Biosynthesis of alkaloids derived from terpenoid and polyketide;ko00270//Cysteine and methionine metabolism;ko00730//Thiamine metabolism;ko00900//Terpenoid backbone biosynth…	Amino acid metabolism;Chemical structure transformation maps;Global and overview maps;Metabolism of cofactors and vitamins;Metabolism of terpenoids and polyketides	Metabolism
M549T168_NEG	1-dodecanoyl-2-tridecanoyl-sn-glycero-3-phosphate	2.803	549.37799	0.00713088813526082	25137.4752455616	14502.6783992471	26551.5947955981	27247.3125056615	13555.7589020074	16310.0638238613	17886.2474801516	7703.21947053775	2934.29927756726	15099.0646203295	27645.4524158413	25087.9209325949	22052.4117529494	21836.9969320773	21837.6832662012	--	--	--	--	--	-	-	-	-
M671T142_NEG	1-Hexadecanoyl-2-(9Z,12Z-octadecadienoyl)-sn-glycero-3-phosphoric acid	2.363	671.46441	0.920690538222557	32490.953136578	29522.074264136	38159.8917235961	25801.0906338979	27417.090960081	35782.7215026858	23365.6398019898	27460.631783501	20783.0484837406	23966.2106975921	24471.4105753521	28154.8527317422	32362.9558165395	32366.7717249833	31833.2954304319	--	--	--	--	--	-	-	-	-
M391T40_NEG	1-hexadecanoyl-sn-glycero-2,3-cyclic-phosphate	0.667	391.2241	0.00688705261519338	78453.4886000634	59210.4614849043	32911.1924137779	11381.7874189301	75298.2366863584	18150.2962906993	16182.3012435531	28115.0032477398	17268.5249243612	17062.4508629218	35494.4823409641	29595.8928230903	80470.0543727072	82548.0773486748	82542.5519723553	--	--	--	--	--	-	-	-	-
M395T36_NEG	1-hexadecyl lysophosphatidic acid	0.607	395.27301	0.0402513226649318	5297.95078588863	7849.05377590141	6190.32949778442	4874.71604569674	3941.76043029778	7877.47743897124	5717.87516696312	4140.61822681861	12496.3406420112	8059.37186367246	7073.22091618131	6040.35954896426	6460.93389705671	6582.50872475645	7302.10140447357	--	--	--	--	--	-	-	-	-
M703T142_NEG	1-hexadecyl-2-(9z-octadecenoyl)-sn-glycero-3-phosphoethanolamine	2.364	702.54073	0.927824352110339	6064.53060280609	15018.6855688731	18103.4606209461	9633.40602469772	8917.94250137546	14979.5166625451	6416.3151903003	8767.75256164334	5933.31693066555	7269.89775654359	12940.0788595159	22702.6730182264	14305.3594877963	13909.6877524879	13906.6309987913	--	--	--	--	--	-	-	-	-
M518T187_NEG	1-hydroxy-2-(9z,12z,15z-octadecatrienoyl)-sn-glycero-2-phosphocholine	3.123	518.32102	0.0136678649934196	28981.75425175	12580.3636529866	9660.96324115582	7136.49023943365	8579.33715180834	10315.4223577238	958.626407893177	2803.25428812088	1313.30265942083	4304.87631337784	11894.0104783052	13514.9205509174	6482.00743723259	7925.37364654451	7915.50757144118	--	--	--	--	--	-	-	-	-
M187T223_1_NEG	1-hydroxy-2-naphthoic acid	3.714	187.04159	0.0935356522866277	979661.395236701	20605.12473613	13274.9941842426	47543.2720943087	13476.4277638443	10975.0318670701	4069.26517954886	2721.51716198783	1376.13756268703	19077.235368899	131304.006757469	19020.2675680505	27269.7402813367	27764.2565943804	28080.0089699624	Benzenoids	Naphthalenes	Naphthalenecarboxylic acids and derivatives	-	HMDB0243892	C03203	ko01100//Metabolic pathways;ko01120//Microbial metabolism in diverse environments	Global and overview maps	Metabolism
M365T27_NEG	1-hydroxy-4-[(2s,3r,4s,5s,6r)-3,4,5-trihydroxy-6-(hydroxymethyl)oxan-2-yl]oxynaphthalene-2-carboxylic acid	0.444	365.10524	0.592531206361966	28935.953430981	10293.8952016452	22391.2231205946	36380.8513090227	29167.1801881262	26874.8347838091	1514.51262065106	5004.34983886393	6743.45559647847	8716.12662220734	14801.8678754436	4859.73707700593	21898.6003346983	19521.4517373475	19551.4898931927	--	--	--	--	--	-	-	-	-
M223T230_NEG	1-hydroxyanthraquinone	3.836	223.03864	0.123348920157657	38843.6281133643	7842.67231986613	109094.677345901	55130.4769299135	14395.9697091577	64156.8016089741	162207.715733442	180995.243435522	211780.680766234	126739.745768318	48499.5699554297	5130.13734180489	108665.564724666	108738.345473402	99030.8699262437	Benzenoids	Anthracenes	Anthraquinones	-	HMDB0243898	-	-	-	-
M459T185_NEG	1-methylene-5.alpha.-androstan-3.alpha.-ol-17-one glucuronide	3.081	459.2496	0.141143198389269	5454.15210309209	5560.37837643585	7059.71752535968	3505.74301539964	3822.14961779847	3770.25114189812	4037.49417713157	3557.96890184625	5669.0907829239	1514.41226973721	4409.03863926309	4739.34569615131	3487.5584233379	3793.73229349049	3726.0502801123	--	--	--	--	--	-	-	-	-
M363T131_NEG	1-methyluric acid	2.191	363.07283	0.246815023501166	142427.320462632	144714.835278278	179835.152938589	122239.847578757	133312.3347	110318.071391792	193455.63240788	265296.598294311	228475.681568515	141257.086301717	64462.808497836	148034.013665171	133768.95417621	137525.341260763	137652.165205021	Organoheterocyclic compounds	Imidazopyrimidines	Purines and purine derivatives	708-79-2	HMDB0003099	C16359	ko00232//Caffeine metabolism	Biosynthesis of other secondary metabolites	Metabolism
M741T55_NEG	1-myristoyl-2-palmitoyl-sn-glycero-3-phosphocholine	0.920	740.52076	0.80514424880395	2749.99892659872	5217.3824296437	4893.00538192248	2783.63901988563	3184.83300766459	5096.11183752832	1850.27993615079	1613.18489331812	620.948015431821	1654.57109982386	5196.0698571183	7514.09557950364	4411.98645211515	3980.23956923143	4367.72757276587	Lipids and lipid-like molecules	Glycerophospholipids	Glycerophosphocholines	-	HMDB0007869	-	-	-	-
M572T182_NEG	1-nonadecanoyl-sn-glycero-3-phosphocholine	3.025	572.34419	0.000266473736473441	2902.34508821399	1843.03983325687	3602.96379944887	736.111352595861	2671.38959876874	990.646928259875	868.977202506104	552.649287720553	1080.28428310462	2398.87234669472	1980.73498599134	3822.36423657585	1703.33930449112	1724.18383621652	1929.92839111709	--	--	--	--	--	-	-	-	-
M403T54_NEG	1-o-(9z-octadecenyl)-sn-glycero-2,3-cyclic-phosphate	0.893	403.26037	0.982223984527576	15957.2227517741	4146.57536452698	3705.81674268487	4828.83548223549	8055.47248183877	2321.2099269749	2375.66650910563	6034.46189606774	2462.13364990611	1488.35440660132	1701.56823877432	6443.9765707715	15648.1125232217	17653.7591712296	15662.5231971105	--	--	--	--	--	-	-	-	-
M724T173_NEG	1-octadecanoyl-2-(5z,8z,11z,14z-eicosatetraenoyl)-sn-glycero-3-phosphate	2.877	723.5151	0.000471661257619356	18535.4781471988	21468.6003485136	35057.5104575856	24972.9339116739	26255.6710737381	29821.0431119656	12488.3615045258	12910.1150583513	12833.5778008514	18197.464531667	31011.1796607684	44462.15798447	28788.7920685628	28166.8144191206	28789.6803922993	Lipids and lipid-like molecules	Glycerophospholipids	Glycerophosphates	-	HMDB0114884	-	-	-	-
M511T250_NEG	1-octadecanoyl-sn-glycero-3-phospho-(1'-sn-glycerol)	4.163	511.28931	0.00140607061370997	6965.56499048404	2050.01068711868	2606.5174494304	3014.47291986797	1813.07370446799	1278.92651721383	442.527007468089	969.527696897739	474.072843118834	1110.25391437712	3176.06615116657	819.895910831598	2569.56105440435	2568.74906658391	2440.40957340765	--	--	--	--	--	-	-	-	-
M823T141_NEG	1-oleoyl-2-stearoyl-sn-glycero-3-phosphocholine	2.352	822.56608	0.348163022758843	32142.5745287212	34349.3568530597	27221.4652761298	28294.2843703177	29238.4230993083	26129.0770966718	14158.2402383616	18447.9570469495	21839.7404600394	23139.4847936304	26862.4574956966	30106.07932902	25842.8127894585	26264.0298175436	26252.9868404279	Lipids and lipid-like molecules	Glycerophospholipids	Glycerophosphocholines	-	HMDB0008102	-	-	-	-
M417T40_NEG	1-oleoyl-l-.alpha.-lysophosphatidic acid	0.660	417.24046	0.995692630911191	37747.1768645354	32670.3989748136	25841.1852090026	32584.971229665	20691.6893186108	19502.9020941175	7914.59234724719	11896.3361548519	6777.32904254211	10949.525257508	24141.3202527342	20090.9315237288	24355.9864221539	23411.357621161	23485.0786013161	--	--	--	--	--	-	-	-	-
M817T136_NEG	1-palmitoyl-2-arachidonoyl-sn-glycero-3-phosphocholine	2.269	816.53964	0.933366676704941	70789.0307286016	113089.186892296	30445.7984790913	25844.5755003326	32099.3218778223	26138.1714448088	16586.5199931579	19531.9692599896	24750.2376505718	24288.1568146143	24512.3494202804	26694.2145717297	26884.7234087343	27098.4053134412	28770.8778547219	Lipids and lipid-like molecules	Glycerophospholipids	Glycerophosphocholines	35418-58-7	HMDB0007982	-	-	-	-
M782T181_NEG	1-palmitoyl-2-arachidonoyl-sn-glycero-3-phosphoserine	3.009	782.49793	0.45487637217799	4848.42781796808	3294.01827053659	4426.05047278858	2623.89517061764	2816.48253083229	2449.15747819821	1284.91600782471	778.050662599675	1220.82035088103	2446.37321591156	11376.5377781497	5821.79823013199	3673.55150779508	3472.79456095972	3477.25950837032	Lipids and lipid-like molecules	Glycerophospholipids	Glycerophosphoserines	-	HMDB0012361	-	-	-	-
M793T37_NEG	1-palmitoyl-2-docosahexaenoyl-sn-glycero-3-phospho-(1'-rac-glycerol)	0.616	793.49948	0.818264849917802	491.215399712542	1173.15748731004	592.996467116274	554.537635731415	1072.34448979221	264.084707917808	88.2315834991036	1586.16291608691	169.653075288423	271.057299597771	592.496408926189	2420.82526386171	4390.63221840076	4550.45537999079	4387.48438440052	--	--	--	--	--	-	-	-	-
M483T40_NEG	1-palmitoyl-2-hydroxy-sn-glycero-3-phospho-(1'-rac-glycerol)	0.670	483.28714	0.0401352095275474	125838.489414768	61078.6817678012	58633.1280741877	18509.849206048	43593.1198480562	48203.3750494525	40663.6870819369	20366.2031842179	25867.3048423034	32419.4335779794	67191.0217927805	53018.657021007	42267.1852643492	42279.8361141016	41241.4341036891	--	--	--	--	--	-	-	-	-
M452T191_NEG	1-palmitoyl-2-hydroxy-sn-glycero-3-phosphoethanolamine	3.186	452.27658	0.996152788136338	84144.9490201068	50105.8378960057	45465.5571960368	59120.2414928526	50466.4928564908	56492.820796077	15588.3000902287	17864.9080508351	10795.8954583691	23230.0434395958	61857.7591433098	70799.8189432096	51139.9353839714	50249.1207595388	50227.5336244053	Lipids and lipid-like molecules	Glycerophospholipids	Glycerophosphoethanolamines	53862-35-4	HMDB0011503	-	-	-	-
M671T170_NEG	1-Palmitoyl-2-linoleoyl-sn-glycero-3-phosphate	2.830	671.46385	0.9661	9445.11754925353	6918.96342422251	9335.87798026493	5883.32885308854	8491.86178324785	9195.57178786293	2649.8366962742	4543.250635033	2283.45533731462	4826.72604872254	2201.78714797976	5506.7208354228	9320.48285462786	8834.32734293643	8830.07444275668	Lipids and lipid-like molecules	Glycerophospholipids	Glycerophosphates	-	HMDB0007860	C00416	ko01100//Metabolic pathways;ko01110//Biosynthesis of secondary metabolites;ko00564//Glycerophospholipid metabolism;ko05200//Pathways in cancer;ko04024//cAMP signaling pathway;ko05231//Choline metabolism in cancer;ko00561//Glycerolipid metabolism;ko04070//Phosphatidylinositol signaling system;ko04072//Phospholipase D signaling pathway;ko04912//GnRH signaling pathway;ko04666//Fc gamma R-mediated ph…	Cancer: overview;Cancer: specific types;Digestive system;Endocrine system;Global and overview maps;Immune system;Lipid metabolism;Signal transduction	Environmental Information Processing;Human Diseases;Metabolism;Organismal Systems
M746T35_NEG	1-palmitoyl-2-linoleoyl-sn-glycero-3-phospho-(1'-rac-glycerol)	0.587	745.51306	0.952685395550607	6924.28014477116	17119.4691948935	10659.5004840393	4325.98940547086	6489.13827247059	10227.9424678903	5712.90303423543	5977.60463324608	3337.14451740912	8442.67045647178	11220.2797876499	16062.4317948534	13424.3923241658	17511.468814793	13331.2317811534	--	--	--	--	--	-	-	-	-
M803T141_NEG	1-palmitoyl-2-linoleoyl-sn-glycero-3-phosphocholine	2.353	802.56319	0.921293633530628	62256.2262531216	78886.1179243822	56908.2591474358	40103.899517037	43950.5922976064	54318.8404229166	38081.990757024	51995.4684721385	51534.7922084191	36156.1641566243	78711.1402246874	96044.5278565143	63308.5217727908	59974.3334047047	63328.0571809701	Lipids and lipid-like molecules	Glycerophospholipids	Glycerophosphocholines	17708-90-6	HMDB0007973	-	-	-	-
M717T143_1_NEG	1-palmitoyl-3-oleoyl-sn-glycero-2-phosphoethanolamine	2.387	716.52093	0.937048778072448	15779.9047659904	35332.3922195579	41945.9255249584	39531.5534004257	37513.1348249412	47608.768784119	16392.0605320435	19652.8630940656	13865.5474873693	18929.5585988746	29245.1521871733	33092.5279327923	38012.6171164745	38009.3584399295	37397.4714665248	--	--	--	--	--	-	-	-	-
M253T234_NEG	1-pentanone, 3-hydroxy-1,5-diphenyl-	3.896	253.11546	0.0313667816952028	2960.8700211351	2682.68480343832	1758.16081432253	3049.64716780344	4120.47194718342	2687.3304064163	1219.92572064904	2336.77473466893	785.992341039554	1545.69854670465	2267.12341792037	3112.35169281292	2197.87805661943	2309.37825273644	2305.96111586365	--	--	--	--	--	-	-	-	-
M886T184_NEG	1-stearoyl-2-arachidonoyl-sn-glycero-3-phospho-(1'-myo-inositol)	3.073	885.55043	0.840040546893495	306447.698468145	182603.623270056	201905.1829969	142155.769752953	163770.834165397	134557.991364423	33949.4269253542	57023.5516190193	25286.1871645661	124939.623782165	261749.474839786	260183.074303604	157985.376464881	157981.572368103	159521.20735488	--	--	--	--	--	-	-	-	-
M811T138_2_NEG	1-stearoyl-2-arachidonoyl-sn-glycero-3-phosphoserine	2.295	810.54958	0.586861968833903	8649.90536679275	9707.16448704195	8957.14134644538	8781.65792897294	5572.87753068746	8900.33626113925	6054.62964283634	4793.54564792423	3921.93304191975	6289.30992255133	8772.6937797549	13721.7856465031	8951.84879137748	8951.97589510792	9097.41565320536	Lipids and lipid-like molecules	Glycerophospholipids	Glycerophosphoserines	132014-80-3	HMDB0012383	-	-	-	-
M822T37_NEG	1-stearoyl-2-docosahexaenoyl-sn-glycero-3-phospho-(1'-sn-glycerol)	0.617	821.52955	0.930498033794303	685.246940313591	916.964284043969	1458.02730844374	533.254997313443	1372.16282309595	489.20196437312	1647.09531839903	1647.09531839903	1647.09531839903	1647.09531839903	334.29331703163	864.682273111808	2868.92841391554	2789.09929594906	2867.79392181137	--	--	--	--	--	-	-	-	-
M869T180_NEG	1-stearoyl-2-docosahexaenoyl-sn-glycero-3-phosphocholine	3.001	868.55487	0.867565049384373	5390.2065796786	5993.08784762734	10219.963123459	4064.76222279435	5727.09796138189	5633.18858879326	2231.9393059911	2705.46931592959	1473.24925831459	3022.80130255075	11266.7155121393	10151.6936626833	6018.90449766446	5841.73277857088	5993.43289838292	Lipids and lipid-like molecules	Glycerophospholipids	Glycerophosphocholines	-	HMDB0008057	-	-	-	-
M480T186_2_NEG	1-stearoyl-2-hydroxy-sn-glycero-3-phosphoethanolamine	3.107	480.30902	0.0796966704492768	2159831.66151262	1323124.68972663	1794272.83914752	1291947.94413838	1329648.09812942	1513673.56387784	622387.503715903	1046726.69322828	463638.858894145	908757.863570056	1808178.34130186	1301459.1339741	1475920.23779687	1367225.03464289	1363538.09902393	Lipids and lipid-like molecules	Glycerophospholipids	Glycerophosphoethanolamines	69747-55-3	HMDB0011130	-	-	-	-
M699T33_NEG	1-stearoyl-2-linoleoyl-sn-glycero-3-phosphate	0.546	699.48132	0.98410470318963	3655.93349699294	6593.18135958535	3343.32476580821	2836.22689455526	4181.60888097933	4203.42861247195	1981.91349224767	3594.53269633122	3588.4783390824	3308.49999343806	3701.58358523823	2512.29239045449	5985.92959157933	6073.08394610042	6224.62666810679	Lipids and lipid-like molecules	Glycerophospholipids	Glycerophosphates	-	HMDB0007861	C00416	ko01100//Metabolic pathways;ko01110//Biosynthesis of secondary metabolites;ko00564//Glycerophospholipid metabolism;ko05200//Pathways in cancer;ko04024//cAMP signaling pathway;ko05231//Choline metabolism in cancer;ko00561//Glycerolipid metabolism;ko04070//Phosphatidylinositol signaling system;ko04072//Phospholipase D signaling pathway;ko04912//GnRH signaling pathway;ko04666//Fc gamma R-mediated ph…	Cancer: overview;Cancer: specific types;Digestive system;Endocrine system;Global and overview maps;Immune system;Lipid metabolism;Signal transduction	Environmental Information Processing;Human Diseases;Metabolism;Organismal Systems
M774T171_NEG	1-stearoyl-2-linoleoyl-sn-glycero-3-phospho-(1'-rac-glycerol)	2.848	773.5418	0.384323807648245	2478.4552297281	2598.83671902223	2739.83325225579	2334.87301769561	2334.14592336511	2774.86057809686	911.243038240927	2454.72646129996	518.428294046331	2068.13441358152	3085.48900439704	2244.57848723998	2513.44262083232	2515.81395674243	2506.89981725413	--	--	--	--	--	-	-	-	-
M787T138_NEG	1-stearoyl-2-linoleoyl-sn-glycero-3-phospho-l-serine	2.294	786.50705	0.239636678751114	7295.24730077128	8449.85539315686	8440.2157701539	9213.94190429144	9001.70108203322	6244.34466506478	4554.03418360786	4050.61337942069	4280.9662524053	7692.22331225086	6733.21361557892	9723.24460634202	7177.74794433047	7016.66784576728	7006.91601495795	--	--	--	--	--	-	-	-	-
M831T140_NEG	1-stearoyl-2-linoleoyl-sn-glycero-3-phosphocholine	2.336	830.59015	0.927746147682985	31639.4866268557	36899.6196158437	31695.0711756221	27600.8806435852	20648.4219313823	27737.233975863	17479.5345476363	18685.7833010965	22342.3652099547	22500.7488324018	31652.0842310237	33435.1686217116	28992.680160556	29010.8351472089	29776.8344378684	Lipids and lipid-like molecules	Glycerophospholipids	Glycerophosphocholines	27098-24-4	HMDB0008039	-	-	-	-
M743T142_NEG	1-stearoyl-2-linoleoyl-sn-glycero-3-phosphoethanolamine	2.363	742.54002	0.980341925340456	920112.350310579	905033.047786683	1407729.57739321	806135.977464103	757297.801739566	1404474.51485012	595210.51475076	669613.053829837	470802.18388724	668155.043968135	702986.588464907	949469.54674695	1075666.60729045	1076722.94205034	1045899.52682027	Lipids and lipid-like molecules	Glycerophospholipids	Glycerophosphoethanolamines	7266-53-7	HMDB0008994	-	-	-	-
M779T135_NEG	1-stearoyl-2-myristoyl-sn-glycero-3-phosphocholine	2.249	778.57372	0.848567046247095	72804.8148746232	118559.635126145	120366.25296869	81339.2999412104	67950.354844491	97349.8064680841	49035.2837487234	70133.2137636446	51674.0268586221	56246.2850976835	107009.871323418	177316.675742337	107584.68149727	107624.059809425	104472.018962031	Lipids and lipid-like molecules	Glycerophospholipids	Glycerophosphocholines	-	HMDB0008031	-	-	-	-
M807T134_NEG	1-stearoyl-2-palmitoyl-sn-glycero-3-phosphocholine	2.235	806.6017	0.835871895276227	14278.5163031726	20320.4308806807	19622.0416561067	5910.72273572956	10110.5356614438	11411.0193969506	4995.35572171539	11948.0039256234	5725.64510522276	11982.3028712706	15080.9840239738	22816.7203995548	14647.0410000122	14517.630238588	14089.3004844686	Lipids and lipid-like molecules	Glycerophospholipids	Glycerophosphocholines	-	HMDB0008034	-	-	-	-
M522T182_NEG	1-Stearoyl-sn-glycerol 3-phosphocholine	3.033	522.35089	0.6887	38552.8022496124	25668.6027873876	17763.1128039529	17364.5776829875	16903.5277685157	15700.1561986811	3204.92617789607	2765.84150622343	2279.25162465776	2833.78989246681	25391.4809156869	40470.3154861468	14429.2578638373	14444.4993269974	9633.67548698366	--	--	--	--	--	-	-	-	-
M225T129_NEG	1,11-undecanedicarboxylic acid	2.158	225.14946	0.0320676137762833	8248.57710637031	3700.07657915907	3263.08164520278	2266.17317341981	3924.98342433379	5740.07338026568	710.402207892836	5838.62802785545	4008.34442691661	3003.24369193689	654.997409127896	3023.83363682554	6342.96653507156	5577.37446576516	5617.56135811212	Lipids and lipid-like molecules	Fatty Acyls	Fatty acids and conjugates	505-52-2	HMDB0002327	-	-	-	-
M943T141_NEG	1,2-di-(13z-docosenoyl)-sn-glycero-3-phosphocholine	2.342	942.71402	0.404923811797622	2933.96956452248	1891.37571750096	1266.31891311767	1508.27583016134	1934.27331969351	1403.24768626402	1678.80361557235	1084.93144790701	1359.91099553591	1577.09755697598	1900.12869202553	1549.48805318499	1850.59392089887	1913.78576875337	1940.49554969651	--	--	--	--	--	-	-	-	-
M647T144_NEG	1,2-dihexadecanoyl-sn-glycero-3-phosphate	2.406	647.46361	0.847153993975077	1600.45263578818	2109.18631020049	2443.00582738033	2071.11898734766	3022.60369625494	2254.82577642796	1427.15779504742	1704.17647927138	1009.89436027793	1852.63232016588	2530.36291026882	2207.1766844207	2726.4090248685	2776.96082200097	2777.47999498275	--	--	--	--	--	-	-	-	-
M384T52_NEG	1,2-dihexanoylphosphatidylinositol-3,4,5-triphosphate	0.865	384.05388	0.303773434303533	4273.68796885769	3079.73725129735	24505.6451339658	5894.29549850113	10975.4523480026	8867.97733212124	35316.9924835079	30355.4434704284	44510.4220717204	30051.1317359317	5659.97168668955	2959.28569292398	15784.8742317619	15917.5881729903	13516.4602528363	--	--	--	--	--	-	-	-	-
M161T63_NEG	1,2-dihydro-1,2-naphthalenediol	1.056	161.03586	0.378070329416353	3651.88505825189	3044.97464284721	3229.92838951277	2295.90687417457	2934.69407285868	2278.60107294095	2479.06487564026	1584.22563490393	2790.95983350917	1696.92891241903	3796.34351751216	2667.83537914375	3152.87181645203	3143.94322281683	3405.9015409872	--	--	--	--	--	C06205	ko00980//Metabolism of xenobiotics by cytochrome P450	Xenobiotics biodegradation and metabolism	Metabolism
M591T130_NEG	1,2-dimyristoyl-sn-glycero-3-phosphate	2.173	591.38939	0.00835292463723963	60353.2155167581	50211.2925800838	27931.3907019408	14554.0419864343	11876.6471554914	22543.8234185491	12425.1415827798	5133.26117885014	8771.74277691144	17156.4945865374	16033.5364656559	13812.7053302115	23472.4399982856	23487.173363588	22610.2955039906	--	--	--	--	--	-	-	-	-
M417T36_NEG	1,2-dioleoyl-sn-glycero-3-phosphate	0.598	417.2658	0.38804577147069	2398.86369404454	28117.0939111633	9859.60418447118	6828.28533348722	24306.1435359838	5937.44149469622	4336.3023936069	3493.65450174974	5014.86185463615	24550.357617205	4082.03435243979	12713.8927092985	10375.6150036778	8798.24262612148	16290.054767378	Lipids and lipid-like molecules	Glycerophospholipids	Glycerophosphates	14268-17-8	HMDB0007865	-	-	-	-
M510T178_NEG	1,2-dioleoyl-sn-glycero-3-phospho-(1'-myo-inositol-3',4'-bisphosphate)	2.972	510.2519	0.979346452971257	127727.395696693	83544.341625328	92973.0850703905	117620.169910394	88098.3729201683	113116.594596892	51409.6572711129	35031.0733478159	24948.5452769633	40929.0351656318	143352.907699691	100017.371807424	85385.009968354	85426.8105259688	83688.0608911315	--	--	--	--	--	-	-	-	-
M550T231_NEG	1,2-dioleoyl-sn-glycero-3-phospho-(1'-myo-inositol-3',4',5'-trisphosphate)	3.848	550.24526	0.880905412381497	4164.77666634693	2257.87795229992	1203.67485257677	3839.64725278018	4085.35770867345	1131.75202539566	780.197002243065	698.030918621646	188.423179888173	460.23186423016	1608.10449748038	1527.61035610915	1838.10823346648	1704.94659617549	1837.17810210901	--	--	--	--	--	-	-	-	-
M757T142_NEG	1,2-dioleoyl-sn-glycero-3-phosphoethanolamine-n-methyl	2.362	756.55385	0.531393371066413	36896.1582326779	35231.2279602485	40010.4265192722	29494.9684659877	26677.2280678841	40248.7797684078	21843.3180746192	25443.7785479924	20908.7140123375	24015.4648183412	23990.155835239	31557.9113533477	33358.104762464	33225.7180449189	32841.9237681539	Lipids and lipid-like molecules	Glycerophospholipids	Glycerophosphoethanolamines	-	HMDB0010565	-	-	-	-
M735T136_NEG	1,2-dipalmitoyl-rac-glycero-3-phospho-l-serine	2.264	734.51304	0.0659704123348366	6042.37454385714	15952.6397584023	10310.7533247401	7150.6284582806	6561.91099091072	8137.89079841436	6290.42962678608	9202.18160414925	5961.2077555217	8089.02871980351	14331.9454310933	27560.01809145	11625.2382097382	11012.2468944743	11625.2802955352	--	--	--	--	--	-	-	-	-
M810T137_NEG	1,2-dipalmitoyl-sn-glycero-3-phospho-(1'-myo-inositol)	2.282	809.53016	0.768074417841306	2670.26870652216	7265.11089772064	6003.68784045445	4197.05340531307	5669.14966422539	6100.87514611336	4661.72850382497	3801.91265316256	3764.66408506921	4542.40325951376	5446.4917169237	4889.1013934217	6142.46284638731	6537.37060978156	6530.29844741731	--	--	--	--	--	-	-	-	-
M691T145_NEG	1,2-dipalmitoyl-sn-glycero-3-phosphoethanolamine	2.418	690.50741	0.73332346895893	2695.35250494264	5290.86422745716	5662.40214835083	6928.78436038147	7726.57925876184	6336.04935074073	2855.11039836173	3726.6026475875	2003.52724932859	3798.71286239532	6268.1258310973	4309.54511503024	6061.44501061798	5954.62830728886	5955.37658655211	Lipids and lipid-like molecules	Glycerophospholipids	Glycerophosphoethanolamines	-	HMDB0246972	-	-	-	-
M778T135_NEG	1,2-distearoyl-sn-glycero-3-phospho-(1'-rac-glycerol)	2.248	777.56205	0.854772535831592	38768.3505748467	88985.3625921982	66375.980434786	48982.3032842353	37340.1486262284	47536.1544203251	24556.5563592347	38808.6638231296	25667.972510478	35993.5831904622	69381.6898410093	120728.709627381	64614.7548243091	63191.1051747124	63189.6221812801	--	--	--	--	--	-	-	-	-
M791T137_NEG	1,2-distearoyl-sn-glycero-3-phospho-l-serine	2.282	790.53922	0.952543348711086	226720.337140791	233293.415273918	244522.535903174	229343.264468093	211907.806639408	225647.635673431	124058.165401215	249494.198790533	169089.873906679	210090.297867541	216483.386401018	235913.071341728	250189.253516596	243782.635364047	243423.516853662	--	--	--	--	--	-	-	-	-
M704T181_NEG	1,2-Distearoyl-sn-glycerol 3-phosphate(PA(18:0/18:0))	3.015	703.53863	0.937537832797308	7269.09267611007	5777.45481543406	7916.43195431319	2812.26107340692	3885.54645603585	5258.22071320706	2114.20693955278	3634.8989788859	1641.97546443467	2690.53361792206	5530.48235061307	5033.88200475908	4748.15361052841	4746.35507145364	4370.63299069708	--	--	--	--	--	-	-	-	-
M469T337_2_NEG	1,2,3,4,6-pentagalloyl .beta.-d-glucose	5.622	469.02819	0.00761764731617444	5851876.5952158	3312741.21863041	3359914.68556323	3161046.80317933	3186802.50541288	2699486.47000426	3241699.93292781	2985412.77993737	3377250.30038142	3343372.22421511	3423117.69967545	3303503.00619252	3246213.16718905	3251572.8579578	3285602.10396144	--	--	--	--	--	C04576	ko01061//Biosynthesis of phenylpropanoids	Chemical structure transformation maps	Metabolism
M483T303_NEG	1,3,6-tri-o-galloyl-.beta.-d-glucose	5.047	483.0944	0.0864224694103513	23.650633755723	19.4281836020248	1147.99684324256	29.6172246924647	17.4905259364209	631.574679115227	2847.79033102804	3996.43453500677	3564.46608148519	1479.8254808441	74.1040929645246	499.489914235894	969.587675231849	1108.53611433555	972.913169482597	Phenylpropanoids and polyketides	Tannins	-	-	HMDB0244815	-	-	-	-
M209T377_NEG	1,3,7-trimethyluric acid	6.289	209.054	0.00482660047432495	1911.42661974676	1032.35016987736	1120.9818284981	1522.09645394606	1408.04235097787	1236.47135233262	756.961734767752	674.359176606972	727.586729094487	708.179256808397	1724.56993527266	568.159318206779	1121.46301116434	1121.93356152665	1173.95846721205	Organoheterocyclic compounds	Imidazopyrimidines	Purines and purine derivatives	5415-44-1	HMDB0002123	C16361	ko01120//Microbial metabolism in diverse environments;ko00232//Caffeine metabolism	Biosynthesis of other secondary metabolites;Global and overview maps	Metabolism
M313T48_1_NEG	1,4a-dimethyl-9-oxo-7-propan-2-yl-3,4,10,10a-tetrahydro-2h-phenanthrene-1-carboxylic acid	0.792	313.18998	0.0568007095489935	27430.3959111114	23838.5887760578	4892.10529236261	15641.5047161004	15298.979776779	19616.6227617653	16657.2139527896	23223.7786142626	26238.1790694165	20493.5397816945	22847.3768808558	16161.2905188331	17880.5062693728	16300.4256825698	17809.1305027095	--	--	--	--	--	-	-	-	-
M163T197_NEG	1,5-anhydro-d-sorbitol	3.286	163.06067	0.1743110706527	84216.6959728407	31931.8071130967	31301.5446780016	28812.0720333617	62956.7295879011	22896.8086180108	24272.2245547655	23850.5336658403	8028.09491555731	31211.0922735638	26387.0401220782	26342.7104493711	30071.4258419519	29080.0974294114	30071.8740966426	Organic oxygen compounds	Organooxygen compounds	Carbohydrates and carbohydrate conjugates	-	HMDB0244228	-	-	-	-
M179T64_NEG	1,7-Dimethylxanthine	1.061	179.05721	0.920794519010723	14107.5156439803	8733.2489088449	106030.089382389	4426.93422263979	18078.6467394935	3694.64136445748	20555.5410805923	16245.1478679713	108414.697016878	4181.57131990414	4863.62225739647	4169.86030541571	25243.908380383	25244.6593162622	24847.280046727	Organoheterocyclic compounds	Imidazopyrimidines	Purines and purine derivatives	611-59-6	HMDB0001860	C13747	ko01100//Metabolic pathways;ko01110//Biosynthesis of secondary metabolites;ko01120//Microbial metabolism in diverse environments;ko01060//Biosynthesis of plant secondary metabolites;ko00232//Caffeine metabolism	Biosynthesis of other secondary metabolites;Chemical structure transformation maps;Global and overview maps	Metabolism
M479T140_NEG	1.alpha.-methyl-5.alpha.-androstan-3.alpha.-ol-17-one glucuronide	2.339	479.27547	0.122084493604395	11328.1624593021	14587.8666895	10251.5687901163	10313.6166862338	12253.3368965752	22034.1739252865	7734.72593271753	7195.62963001413	4786.63941658401	3161.12969899606	9512.09554699372	15274.1431221792	13568.4768979792	13580.6345125784	12985.9444166564	--	--	--	--	--	-	-	-	-
M481T168_2_NEG	1.alpha.-methyl-5.alpha.-androstan-3.alpha.,17.beta.-diol glucuronide	2.803	481.27935	0.817381086769056	56525.7024332303	4750.79975068583	19046.9950121734	5953.90096686497	5805.28244208039	13437.5277761615	7877.66112650866	9710.88340137743	921.64945696745	19500.7984991193	7745.90894658066	5031.88387619518	10154.3293803844	10206.802160444	10154.4962775926	--	--	--	--	--	-	-	-	-
M723T175_NEG	1',3'-bis[1,2-dilinoleoyl-sn-glycero-3-phospho]-sn-glycerol	2.914	723.49815	0.699033771257806	30772.5753531621	37017.5497864014	42985.6946645961	5096.71783593017	6549.22870117587	27232.6285106639	15064.1959714454	22979.7810447297	15676.8242426615	24839.8897283675	44568.7108262756	47743.6583377636	37929.4393955041	37210.3313710305	37206.8865202592	--	--	--	--	--	-	-	-	-
M470T47_NEG	10-formyl-7,8-dihydrofolic acid	0.782	470.14329	0.146128151805454	20426.9576206218	19455.0670937632	17068.7737883877	34855.1743691824	41951.3197290136	5632.97850070046	17854.4503340053	8903.49278383279	4463.31880561065	12617.3420320846	11721.322769178	13150.2293638695	14226.4296298418	15504.663826716	15635.6060455414	Organoheterocyclic compounds	Pteridines and derivatives	Pterins and derivatives	-	HMDB0247218	C03479	ko01100//Metabolic pathways;ko00670//One carbon pool by folate	Global and overview maps;Metabolism of cofactors and vitamins	Metabolism
M185T75_NEG	10-hydroxy-2-decenoic acid	1.252	185.11778	0.226995881555276	48490.9536047031	27297.1616781721	18275.4057059958	109890.007461446	33018.4163320379	14783.2104302892	13749.5094433157	11792.6786267915	12006.5697416308	11402.540924763	27057.2838824883	9959.49426981042	17108.4251638579	16339.7816805302	17037.109859668	Organic acids and derivatives	Hydroxy acids and derivatives	Medium-chain hydroxy acids and derivatives	-	HMDB0244269	-	-	-	-
M367T96_NEG	11-dehydrothromboxane b2	1.605	367.22946	0.538245520433869	3720.41376734963	2732.01845768482	3235.97318700653	3295.64374377177	3174.88989354628	2706.42650988632	1839.42466616802	2011.52785614387	1164.44050797885	2168.35136701554	2900.32069830417	2510.50715644094	2999.60519045724	2977.6842351027	2999.87205219269	Lipids and lipid-like molecules	Fatty Acyls	Eicosanoids	-	HMDB0244347	C05964	ko01100//Metabolic pathways;ko00590//Arachidonic acid metabolism;ko04726//Serotonergic synapse	Global and overview maps;Lipid metabolism;Nervous system	Metabolism;Organismal Systems
M365T233_NEG	11-dehydrothromboxane b3	3.887	365.21617	0.0817344769068732	884.589343461625	1015.62868854335	655.897423259277	757.713832289808	2520.36168179051	719.254552391526	62.4475096674116	359.986054813888	474.595879692812	181.694202811199	429.834123989524	917.663622643342	442.039975720846	571.971653493903	565.119468490739	--	--	--	--	--	-	-	-	-
M469T109_NEG	11-Keto-.beta.-boswellic acid	1.814	469.32873	0.8696	89560.8900523048	41281.1314396886	34604.4295042219	27391.7526069997	42165.6035093684	73971.5979571869	14358.5234533186	36099.8345740349	7316.22487020994	21702.9675192063	19636.1968682834	35685.4539086193	35768.8622606425	34307.291051083	39514.357489322	Lipids and lipid-like molecules	Prenol lipids	Triterpenoids	17019-92-0	HMDB0036671	-	-	-	-
M229T81_NEG	11-oxatetradecanoic acid	1.346	229.17983	0.257126984315708	2896.69541910528	3235.52284904634	5255.78303587372	26478.7970873223	12185.2849386591	3731.29454203736	569.610388498686	2580.75769384117	2688.23555167843	2844.79823347929	2398.53915613229	2503.66654031212	2122.61932705633	2532.54667580892	2495.32922702314	--	--	--	--	--	-	-	-	-
M317T41_NEG	11-trans-5s,6r-dihydroxy-7e,9e,11e,14z-eicosatetraenoic acid	0.685	317.21091	0.998204198299447	35605.3360630385	22996.5129037675	30996.9052165352	9951.28896054468	23211.4817088673	26611.0549288796	7123.01005948512	12039.460005674	6487.1881112243	15042.4432799265	17215.3533348388	14878.5602172392	22252.9152382223	21698.914394006	21570.2482795005	--	--	--	--	--	-	-	-	-
M305T41_NEG	11,14,17-eicosatrienoic acid, (z,z,z)-	0.690	305.24766	0.992968052935841	579699.750328147	432530.397439101	664696.878014833	428935.60070688	1271557.76066571	589450.548670551	231504.407908789	253993.006790557	136746.047627818	340856.057720556	396079.880944926	504334.731485784	734484.778486191	723273.086048452	723386.018575021	--	--	--	--	--	C16522	ko01040//Biosynthesis of unsaturated fatty acids	Lipid metabolism	Metabolism
M505T216_NEG	11.alpha.-hydroxyprogesterone .beta.-d-glucuronide	3.608	505.23667	0.00726715791157541	1377.90698928451	549.480140781239	1101.86252068276	1002.22332192696	2064.48391402729	980.098018956751	394.434675507879	335.215529895674	522.460012187166	766.054576188128	713.527345885711	1044.75967748955	1034.37414157665	1034.33175691949	1053.85115354095	--	--	--	--	--	-	-	-	-
M329T164_NEG	11beta-hydroxyprogesterone	2.727	329.18897	0.0718641022240522	12924.1433223105	6382.37680890915	3661.67784943276	9180.88669031161	6647.31597033473	3410.5004614053	4212.02470340036	6788.69224516034	2940.37387217653	4738.93589616453	4500.2057641894	5524.29306858948	6950.82967318515	7192.56049792832	6944.83844128923	Lipids and lipid-like molecules	Steroids and steroid derivatives	Androstane steroids	-	HMDB0304821	C05498	ko00140//Steroid hormone biosynthesis	Lipid metabolism	Metabolism
M317T96_NEG	12-epi-leukotriene b4	1.593	317.21093	0.993306715263165	8910.1753281019	4278.80560253172	5702.11266185196	5707.35158862624	5465.11888945582	4650.99872342592	7627.6766053855	22382.1852670775	1757.71258777194	3462.0261127851	12292.2170146064	4767.49029057409	7388.20692314542	7387.8407899125	7662.59161870341	Lipids and lipid-like molecules	Fatty Acyls	Eicosanoids	83709-73-3	HMDB0005089	C04853	ko00590//Arachidonic acid metabolism	Lipid metabolism	Metabolism
M327T53_NEG	12-hete-[d8]	0.876	327.28967	0.50651522277604	15017.4153111181	14084.3190906407	14048.7203217908	16977.7612003772	18428.6959909602	10207.8596867025	8243.4263001408	7489.25243715746	7859.66913116154	6184.61427573868	6489.33570328497	12570.7221290111	16289.0210268358	15414.4923092406	16187.7590572802	--	--	--	--	--	-	-	-	-
M319T55_NEG	12s-hydroxy-5z,8z,10e,14z-eicosatetraenoic acid	0.915	319.22722	0.966194000407282	69953.2430286294	42497.6828499914	75520.222075356	33778.4894799796	94478.2188700018	52158.8241175223	12898.0112982552	21563.288109352	15965.6128419532	32861.5884137098	30891.4120399135	61060.657770565	94424.2180152752	94006.3118794033	89464.2341601345	--	--	--	--	--	C14777	ko00590//Arachidonic acid metabolism;ko04913//Ovarian steroidogenesis;ko04925//Aldosterone synthesis and secretion	Endocrine system;Lipid metabolism	Metabolism;Organismal Systems
M311T128_NEG	13-hpode	2.128	311.22246	0.316360463295313	22198.6116593364	11306.3346924409	8810.36756147967	10878.2310727495	6899.03272697707	9478.20614957406	6603.84889655096	4648.33270047352	5656.0030456058	6432.35651688598	11882.8211057586	8379.9539407056	9670.76804345541	9670.63453449383	9845.57638770038	Lipids and lipid-like molecules	Fatty Acyls	Lineolic acids and derivatives	33964-75-9	HMDB0003871	C04717	ko01100//Metabolic pathways;ko00591//Linoleic acid metabolism	Global and overview maps;Lipid metabolism	Metabolism
M293T59_NEG	13s-hydroperoxy-9z,11e-octadecadienoic acid	0.988	293.21122	0.0315478645568241	70112.38262766	96582.3207574467	132758.629768704	97735.7264311636	138827.007027355	101253.517458398	49806.0210541794	74918.3968548972	60178.0937832802	81414.8532206254	71062.7966050109	127021.928840143	193866.463665505	180345.794091584	180644.105956844	Lipids and lipid-like molecules	Fatty Acyls	Lineolic acids and derivatives	33964-75-9	HMDB0003871	C04717	ko01100//Metabolic pathways;ko00591//Linoleic acid metabolism	Global and overview maps;Lipid metabolism	Metabolism
M467T133_NEG	14,17,20,23,26,29-dotriacontahexaenoic acid, (14z,17z,20z,23z,26z,29z)-	2.209	467.37247	0.944263377084128	420690.490070042	264804.682636006	299343.519726257	221336.37483109	274946.83157733	150465.676961015	187635.166314721	105871.381928587	86788.3038956539	124695.468813742	186579.828578887	158855.118503987	220575.965194175	206745.406171063	220661.153147689	--	--	--	--	--	-	-	-	-
M365T36_2_NEG	15-cyclohexylpentanorprostaglandin f2.alpha.	0.608	365.23561	0.972436227124458	12961.8952564896	42769.7024221941	7165.48377997763	9579.93512922776	7714.99274965481	7474.74673428222	10040.9150150965	9294.63611996718	7243.19988293084	7266.23026885386	8368.13695005308	6577.65434975338	7537.26497463453	7455.54864640445	8313.01221113885	--	--	--	--	--	-	-	-	-
M385T32_NEG	15-keto-17-phenyltrinorprostaglandin f2.alpha.	0.526	385.20368	0.914721071022983	128625.364396338	113310.191245452	19551.9355451984	111413.014635374	21208.3347917216	4298.43334119443	45751.9483439676	85591.9506983506	46862.8438470355	52712.7441587129	10045.2913007672	4318.93896468757	7469.36719369582	5836.04575184424	6016.77771518796	--	--	--	--	--	-	-	-	-
M233T198_NEG	15(r)-methylprostaglandin a2	3.302	233.10257	0.181264730225677	4002.85473674666	2342.73274459919	1732.43752524502	1198.71968669408	1623.04427396545	418.036204120577	993.75636375162	1101.24325160757	2298.39633129402	973.140178893209	1372.85591699136	1593.10566440794	2114.74618345685	2126.44784108415	2262.81096388911	--	--	--	--	--	-	-	-	-
M371T40_NEG	15(r),19(r)-hydroxyprostaglandin f1.alpha.	0.670	371.25684	0.207636540445826	9290.98104256106	5496.0796357051	12760.0843678252	2076.17652604766	9729.35705132034	10184.2060358849	4986.73462731933	3948.02552100097	2401.87320489161	6269.66628720792	7970.47006068356	17318.2571817473	6559.87827393862	6393.00141871565	6569.79986757168	--	--	--	--	--	-	-	-	-
M271T39_NEG	16-hydroxyhexadecanoic acid	0.654	271.22739	0.901900809988531	424701.846524923	68267.0602724372	99829.21233108	43531.7747307869	52174.8979423884	45308.2633042693	35790.626921081	37359.8436526364	30474.0990578286	53642.3723522332	148363.342035019	84136.5435128752	66831.6524694254	70184.7482537397	70212.0037081262	Lipids and lipid-like molecules	Fatty Acyls	Fatty acids and conjugates	506-13-8	HMDB0006294	C18218	ko01100//Metabolic pathways	Global and overview maps	Metabolism
M395T56_NEG	16,16-dimethyl-6-ketoprostaglandin e1	0.939	395.25669	0.922260508063719	41961.2314282103	12491.7008329438	23740.3891419729	6695.68313387172	34444.6149899841	12016.9908963611	11309.9143012357	9666.31402269053	6935.04652769538	12305.0141995293	16504.3120490433	13299.1861971657	12484.7744751888	12492.8613015596	11682.371185491	--	--	--	--	--	-	-	-	-
M381T58_2_NEG	16,16-dimethylprostaglandin f2.alpha.	0.969	381.26075	0.23040662109057	6774.94281942884	4216.02425728937	7135.97113830975	4246.87899518926	10020.4007452641	6937.89623151809	4602.50782657945	3542.48595594898	2526.83166211542	4307.20423846605	1300.94169238796	5086.40822189276	7842.95843841236	7543.63672529364	7542.89980005961	--	--	--	--	--	-	-	-	-
M365T206_NEG	17-phenyltrinor-8-iso-prostaglandin e2	3.441	365.16161	0.0058223349894542	562.796638112503	413.295955258611	498.233558307148	172.219797601885	318.581042864035	204.398115505335	99.1931534649058	305.260319936888	385.426644673581	388.128345500697	228.027642397545	146.569681355073	311.127839283973	291.896070817139	311.167733437434	--	--	--	--	--	-	-	-	-
M349T53_NEG	17-phenyltrinorprostaglandin a2	0.877	349.16515	0.0407859856904503	4537.69845101136	3040.61381059877	3456.23173773166	3846.67766449863	2971.82997623359	2074.09572630668	1929.44759722628	1062.71342005504	1490.16819298198	2824.93210574504	4053.7527412262	3721.23397056649	2809.06751254785	2831.06868296693	2724.33339190428	--	--	--	--	--	-	-	-	-
M365T37_NEG	17,20-dimethylprostaglandin f1.alpha.	0.614	365.24674	0.004523741470214	16738.0238593227	138734.975086778	121872.04721332	5273.86044483262	6864.37378752109	141600.732940901	13958.5599169303	100219.851583632	94108.1165654837	69398.0780897895	98504.2321644274	121118.761171071	107599.371613259	105149.251327493	105145.230534867	--	--	--	--	--	-	-	-	-
M349T323_NEG	17.alpha.-dihydroequilin 3-sulfate	5.385	349.11475	0.010572880740116	1590.1527613666	739.204271937461	3666.98722171393	595.145246252452	421.392719074111	2651.65191016336	2233.12240986063	3321.28909310618	2910.99385282273	3453.53369805124	1808.87340741048	788.777138847787	2819.99252806632	2560.05728096353	2822.44739045712	--	--	--	--	--	-	-	-	-
M382T59_1_NEG	18-aminoabieta-8,11,13-triene sulfate	0.977	382.21815	0.349310513085388	5464.28687622878	4013.64970298802	4090.00970225507	4542.98022605294	6835.86830582719	4046.45120290658	720.807419494319	1651.43112337411	2013.85014925787	1331.73992512689	4082.18179105275	2914.53166148322	2679.08526754225	4044.11068706931	4028.5562545895	--	--	--	--	--	-	-	-	-
M469T180_1_NEG	18.beta.-glycyrrhetinic acid	3.002	469.0219	0.000153370990189662	1618.81567166286	39610.3314326742	1828.42044656429	1120.24811349585	737.454550547842	1281.25959225565	1410.94682665112	2287.14443227222	2586.64170872774	1713.99559269748	916.130894334412	1217.32853269718	140315.365656166	138769.995725521	135911.07724093	Lipids and lipid-like molecules	Prenol lipids	Triterpenoids	1449-05-4	HMDB0034517	-	-	-	-
M469T106_NEG	18b-glycyrrhetinic acid	1.760	469.34328	0.9320414574379	58414.7200777624	19337.3622935708	20800.3616211756	29331.7183217737	26473.018832576	26820.0603760468	19880.2623996882	12623.8844392652	9659.84382999163	20121.0205487039	28791.1810964024	24436.3221643909	25314.6042805659	25021.1824850958	25027.5917026248	Lipids and lipid-like molecules	Prenol lipids	Triterpenoids	471-53-4	HMDB0011628	-	-	-	-
M361T43_NEG	19,20-dihydroxy-4z,7z,10z,13z,16z-docosapentaenoic acid	0.721	361.23499	0.0181145779688214	35892.6806122442	16085.7587037234	34530.9968787258	27773.6549850436	29895.9868564393	34737.0200692445	21202.440513502	19506.6789100672	17962.74657805	26079.9919505685	32983.6070056162	26028.8614669901	27771.4935356747	27774.4293115769	26811.8766204103	Lipids and lipid-like molecules	Fatty Acyls	Fatty acids and conjugates	-	HMDB0010214	-	-	-	-
M216T78_NEG	1h-benzofuro[2,3-c]azepin-1-one, 2,3,4,5-tetrahydro-7-hydroxy-	1.301	216.04422	0.0270891214319411	1642.01002404183	3918.3310601489	6280.62324416243	1625.1564408091	991.599792185508	3847.14841460212	1738.48618665826	2289.72172000936	2483.92781305288	378.832996985429	5189.89869390861	2307.09573516351	2501.17592022643	2309.81647706514	2311.65790427372	--	--	--	--	--	-	-	-	-
M507T171_NEG	1h-imidazo[4,5-c]pyridine-6-carboxylic acid, 1-[[4-(dimethylamino)-3-methylphenyl]methyl]-5-(2,2- diphenylacetyl)-4,5,6,7-tetrahydro-, (6s)-	2.850	507.25881	0.844341806067986	54346.9672605818	24066.7545307821	22112.8504904438	45816.7957098501	29765.4409475692	17668.8508123788	3786.97425831662	7449.56950515005	3561.2306806406	7432.69604449294	30075.4280262806	19760.7551201527	21693.3727574415	21336.1269633166	21348.3497047226	--	--	--	--	--	C15553	ko07229//Angiotensin receptor and endothelin receptor antagonists	Target-based classification: G protein-coupled receptors	Drug Development
M276T261_NEG	1h-imidazol-1-yloxy, 2-(4-carboxyphenyl)-4,5-dihydro-4,4,5,5-tetramethyl-, 3-oxide	4.343	276.09834	0.0549941159368256	1215.39217344234	941.869647108381	806.355423958217	900.857931681365	748.668711806299	995.746301904234	815.623736223455	847.602720097876	947.012238382045	900.200789966831	1107.10797204542	710.601180918802	1041.2735611763	1038.07222770856	1103.35047620722	--	--	--	--	--	-	-	-	-
M370T376_NEG	1h-indole-1-pentanoic acid, 3-(1-naphthalenylcarbonyl)-	6.260	370.13607	0.0461967881154802	6023.21137257766	1336.14272120568	510.390806979203	760.676879971349	1481.74148515359	957.7416569231	392.346209930114	468.034967311885	327.06188526963	387.057345408392	1160.05518126874	696.876538856901	537.302038345305	610.706859690615	539.232341864402	--	--	--	--	--	-	-	-	-
M404T321_NEG	1h-indole-1-pentanoic acid, 3-[(4-chloro-1-naphthalenyl)carbonyl]-	5.356	404.11981	0.00213913277924559	1084.58510126682	401.871667539941	3087.08350888422	1327.90427474195	265.029535374239	1875.14473517753	2506.76487147135	2813.79560369541	2671.58268309525	1941.52603557669	1665.87682023768	611.995199735917	2014.90439366697	1895.92057521623	1890.42921311934	--	--	--	--	--	-	-	-	-
M300T376_NEG	1h-indole-1-pentanoic acid, 3-[(4-methoxy-1-naphthalenyl)carbonyl]-	6.265	300.0871	0.00623448207952407	3970.0199878955	1676.61168796694	783.121370942114	775.574424157035	1111.37738735969	1186.23708153918	545.411976691441	904.721797750195	550.441531783367	743.854005165314	1329.32899512874	1325.25396729667	1604.5532644556	1603.58390255877	1529.0765026056	--	--	--	--	--	-	-	-	-
M404T302_NEG	1h-indole-1-pentanoic acid, 3-[2-(2-chlorophenyl)acetyl]-	5.038	404.09109	0.00172084178721479	1043.75671484589	1014.49896632019	1838.91073731669	689.506361438803	85.8416404497452	1148.67711655831	1105.29876114667	1544.92262487771	812.091627537881	1615.8560835405	1797.76361307471	284.909233778787	2930.86494975907	2952.62290048394	3184.17804759122	--	--	--	--	--	-	-	-	-
M508T113_2_NEG	1h-indole-5-carboxylic acid, 1-[2-hydroxy-3-(4-phenoxyphenoxy)propyl]-3-(2-methyl-1-oxopropyl)-	1.882	508.14406	0.0538310678823977	653.917913699895	206.656531311052	199.129636223645	83.9286831127641	76.0942570177176	90.5299146318178	338.988745640203	450.166578356206	329.878137333052	286.438919275205	128.290211844518	171.510609422947	1742.79497011082	1742.54825145319	2097.69607187048	--	--	--	--	--	-	-	-	-
M829T164_NEG	2-((octadec-9-enoyl-16,16,17,17,18,18,18-d7)oxy)-3-(pentadecanoyloxy)propyl (2,3,4,5,6-pentahydroxycyclohexyl) phosphate	2.739	828.54096	0.318093678351352	8589.45791402002	1772.7133667342	825.501946264025	6050.11234433417	11911.719863349	11675.555462669	1669.46786865149	5299.77791749638	3572.19733109133	6879.04309163359	9042.29709412871	9346.38512945413	8523.82050308305	8756.19971946632	8526.08649517261	--	--	--	--	--	-	-	-	-
M423T354_2_NEG	2-(2-hydroxypropan-2-yl)-3-[(2r,3r,4s,5s,6r)-3,4,5-trihydroxy-6-(hydroxymethyl)oxan-2-yl]oxy-2,3-dihydrofuro[3,2-g]chromen-7-one	5.892	423.11052	0.270515401648358	574.931803094211	4322.77943679977	550.843440692993	352.527779380823	415.184333190725	500.034136631355	571.915848111405	862.923151987914	661.858662003579	695.003101013876	416.667181021794	900.398994657418	27448.4489153693	26909.7442664573	26909.4173040297	--	--	--	--	--	-	-	-	-
M219T274_NEG	2-(3-pyridyl)-4-methylthiazole-5-carboxylic acid	4.563	219.0469	0.0200808351394105	904.723926054556	1294.54172987525	9509.74056841622	9226.7236408671	559.068954956806	9278.218578968	2366.22964723401	9212.91216503351	2224.45353301181	8232.00296206347	1031.18480508397	9186.4409963683	5549.29700422729	6195.65768768888	5540.89241431876	--	--	--	--	--	-	-	-	-
M277T30_NEG	2-(4-chlorophenyl)-1-(2,4,6-trihydroxyphenyl)ethanone	0.492	277.01675	0.0511495948895119	17209.6939021442	7153.15664854165	25443.8849469398	13033.3173500027	1922.71153512158	15099.5915962826	73215.9926207204	55335.2620623041	90604.8844166172	44145.9062623174	13908.5159029528	3788.59137322988	28741.8186895073	27652.9158389051	28725.6608377502	--	--	--	--	--	-	-	-	-
M213T189_NEG	2-(p-chlorophenoxy)-2-methylpropionic acid	3.152	213.01668	0.00179338939314022	251130.384405074	142804.70131319	227740.949756461	416226.844889732	121088.576808936	382252.106464849	464360.096352012	491894.962591156	231664.875621006	316333.668339127	254969.891647373	323256.560062204	285878.671415587	231437.803088196	245661.921322238	Benzenoids	Benzene and substituted derivatives	Phenoxyacetic acid derivatives	-	HMDB0250341	-	-	-	-
M509T213_NEG	2-[(2r,4as,8s,8as)-8-[2-[(4as,7r,8ar)-7-(1-carboxyethenyl)-1-hydroxy-4a-methyl-2-oxo-6,7,8,8a-tetrahydro-5h-naphthalen-1-yl]ethyl]-4a-methyl-7-oxo-1,2,3,4,8,8a-hexahydronaphthalen-2-yl]prop-2-enoic acid	3.549	509.27423	0.990462191108002	9060.40377691984	2054.25337467128	2750.2742752165	12851.3709106412	2307.36734196422	1343.27129987688	644.361611545896	684.042405891944	356.745939464639	962.100328926546	3547.68961136773	1209.691046002	2423.96946308931	2186.28323485198	2419.2893389496	--	--	--	--	--	-	-	-	-
M463T281_NEG	2-[(2s,3s,4s)-3-[(1s)-1-acetyloxyethyl]-5-methoxycarbonyl-2-[(2s,3r,4s,5s,6r)-3,4,5-trihydroxy-6-(hydroxymethyl)oxan-2-yl]oxy-3,4-dihydro-2h-pyran-4-yl]acetic acid	4.678	463.03781	0.0372699914530353	1529.44136312912	712.908454697793	643.604565173382	560.616021617724	1559.91595339636	811.097973106248	769.053099581912	720.872623320175	759.460274187169	571.671091842641	829.252075168778	1149.87111411053	718.881510756788	722.246119568755	781.142886192508	--	--	--	--	--	-	-	-	-
M514T126_NEG	2-[(3r,8as)-3,4'-dihydroxy-4,4,7,8a-tetramethyl-6'-oxospiro[2,3,4a,5,6,7-hexahydro-1h-naphthalene-8,2'-3,8-dihydrofuro[2,3-e]isoindole]-7'-yl]pentanedioic acid	2.101	514.25459	0.0956329959860533	2228.83525620535	2548.88075048303	1412.90599457989	1229.09958327567	2053.78032902965	1958.74123927536	1217.154733521	1081.32623095968	696.215802546682	1335.82052874652	1369.98173650595	3976.97810903677	1816.44289640175	1723.33185528996	1713.80998508133	--	--	--	--	--	-	-	-	-
M250T263_NEG	2-[(4,6-diamino-1,3,5-triazin-2-yl)thio]-ethanesulfonic acid	4.379	250.01022	5.70252964487227e-05	5180.71926479582	4717.87339925203	2534.92931868977	1964.28837321446	3693.09034555096	3215.76452971052	2367.21580224917	2787.91956014713	63353.3564670393	2528.87806016242	2779.20901771181	2726.91952356806	10064.7132310585	9881.37992411716	9837.27631273166	--	--	--	--	--	-	-	-	-
M528T169_NEG	2-[(4s,5s,5as,9as)-4-methoxy-6,6,9a-trimethyl-5-[(2e,4e,6e)-octa-2,4,6-trienoyl]oxy-1-oxo-4,5,5a,7,8,9-hexahydro-3h-benzo[e]isoindol-2-yl]pentanedioic acid	2.821	528.28448	0.000449126042931225	3858.65008308173	11611.9323442524	11020.0031552773	11288.744610115	9623.09042735536	9036.82608282727	12496.4898269653	7809.33329340576	3912.64228847621	7446.91067820369	10063.3450599759	27614.0657751728	10832.4457871118	10762.505383908	10810.8616310758	--	--	--	--	--	-	-	-	-
M382T395_NEG	2-[[1-(4-nitrobenzoyl)pyrrolidine-2-carbonyl]amino]benzoic acid	6.590	382.09947	0.00301282555564566	686.682254371622	409.13628304825	357.226536387911	293.555096437252	259.35741435487	282.99090678124	137.697139609054	314.553380800227	108.43950592527	201.875944726618	267.036043475454	355.636619280957	408.812808847733	391.564793906096	409.1886842266	--	--	--	--	--	-	-	-	-
M587T227_NEG	2-[[7-hydroxy-1-(4-hydroxy-3,5-dimethoxyphenyl)-3-(hydroxymethyl)-6,8-dimethoxy-1,2,3,4-tetrahydronaphthalen-2-yl]methoxy]oxane-3,4,5-triol	3.786	587.21453	0.955522499898085	1176.60108767296	1035.4650328134	637.390854799835	764.746213583425	1103.55452527874	202.344272294062	133.460968859459	329.114654926209	550.695535061688	340.795140724361	1336.37618873055	499.093043803365	584.332278737035	582.173381874234	596.22139608771	--	--	--	--	--	-	-	-	-
M522T180_1_NEG	2-amino-3-[hydroxy-[2-hydroxy-3-[octadec-9-enoyl]oxypropoxy]phosphoryl]oxypropanoic acid	3.001	522.26975	0.0271572728819799	26527.3076462224	22118.1457075329	11312.1198734023	14839.5526480856	12304.5862642418	9657.37002890407	3239.22517190972	4764.6962270195	1794.26961897638	5105.4159249785	20644.9743449341	33683.6004359729	14869.1572062106	14829.9900180662	15681.7611111753	--	--	--	--	--	-	-	-	-
M126T292_NEG	2-amino-4,6-dihydroxypyrimidine	4.863	126.01918	0.211911489074525	66432.8049887945	33341.095262544	34598.0256552978	30636.5611396606	34634.6538168812	29493.732832543	11031.8401173328	30789.6058968703	10925.4921105221	31669.9592168478	33346.1218325281	39922.4068011777	31936.6002269437	32015.7230169595	28234.0474777514	--	--	--	--	--	-	-	-	-
M142T229_NEG	2-aminoadipic acid	3.815	142.05074	0.201043458368443	14906.5719906396	9677.82730060781	12388.0108045542	10618.6432503326	11781.7993388298	10784.510921807	839.296663328943	5809.96980841416	1882.71115649799	5622.3571806666	8426.63522038005	8561.47020034444	8473.083388557	7565.43082706243	8477.45477259964	Organic acids and derivatives	Carboxylic acids and derivatives	Amino acids, peptides, and analogues	-	HMDB0302754	C00956	ko01100//Metabolic pathways;ko01110//Biosynthesis of secondary metabolites;ko01230//Biosynthesis of amino acids;ko01210//2-Oxocarboxylic acid metabolism;ko00310//Lysine degradation;ko00300//Lysine biosynthesis;ko00311//Penicillin and cephalosporin biosynthesis	Amino acid metabolism;Biosynthesis of other secondary metabolites;Global and overview maps	Metabolism
M132T28_NEG	2-aminobenzimidazole	0.473	132.04514	0.0981358791852726	15093.0954843325	21179.3552330713	8622.76000422263	2454.66686724178	9563.85646884413	15214.4211155907	2937.00527297278	5501.94672602385	10211.6167640555	4059.14127562766	9828.53799373572	8318.16675668763	8024.5695184498	7415.86018678528	8025.94546304869	Organoheterocyclic compounds	Benzimidazoles	-	-	HMDB0245008	-	-	-	-
M249T138_2_NEG	2-aminoethylphosphonic acid	2.303	249.02245	0.278923667168562	7010922.48865757	4566.1723962241	8230.32386864567	6771793.00772065	6977.30013513846	8350.4817911542	2447.38412700642	4400.67528587682	4306.83783967416	2611.37721459129	7987.06386334791	9151.96240516845	6122.68095748374	5972.59158867419	5970.39925409314	Organic acids and derivatives	Organic phosphonic acids and derivatives	Organic phosphonic acids	2041-14-7	HMDB0011747	C03557	ko01100//Metabolic pathways;ko01120//Microbial metabolism in diverse environments;ko02010//ABC transporters;ko00440//Phosphonate and phosphinate metabolism	Global and overview maps;Membrane transport;Metabolism of other amino acids	Environmental Information Processing;Metabolism
M739T141_NEG	2-arachidonoyl-1-palmitoyl-sn-glycero-3-phosphoethanolamine	2.342	738.50756	0.920856020362507	34901.3440110137	79075.749581894	91305.40471804	105727.567641531	63335.3313742491	124251.154447753	32924.7664360822	32288.6072348287	23502.6541764951	45468.5469770818	69136.8825342924	144582.258281544	97437.2960530683	97478.0925020149	95008.4517271194	--	--	--	--	--	-	-	-	-
M767T138_NEG	2-arachidonoyl-1-stearoyl-sn-glycero-3-phosphoethanolamine	2.305	766.53975	0.804378862773191	392304.530687797	528556.662557363	689516.686150059	687347.631090898	445045.418648358	668667.666984858	325208.817207809	374086.427057555	317105.053032454	367491.494293136	567001.905263251	746431.51254739	628880.721423694	629276.746003071	608990.20253238	--	--	--	--	--	-	-	-	-
M149T162_NEG	2-carboxybenzaldehyde	2.707	149.00239	0.535047139465415	4283.49295726584	10598.5725325621	14153.0731482122	10069.3108348107	8854.30737313647	13746.2799136522	21911.8316459339	20605.1485238115	25525.3528311758	18139.7710508099	8674.11531664886	11535.1334473427	16374.9706341657	15922.824817537	16374.6178356168	--	--	--	--	--	C03057	ko01120//Microbial metabolism in diverse environments	Global and overview maps	Metabolism
M245T89_NEG	2-chloro-2'-hydroxy-4'-methylbenzophenone	1.484	245.02907	0.960912547026359	2067.39076620677	1924.97577501179	2417.08967477615	1977.25446055794	1962.66818170541	1715.29620948496	2141.2816677189	2190.42565233301	2049.54202709627	1956.9869056013	1952.91129798745	2188.88367639919	4880.14094671545	4706.1097874218	4879.38979072066	--	--	--	--	--	-	-	-	-
M309T301_NEG	2-cyclopentene-1-octanoic acid, 5-(2-carboxyethyl)-.epsilon.,4-dioxo-, (1s,5r)-	5.017	309.13035	0.102793683493197	2365.4545274554	961.397075548185	617.671150971886	1023.09195232009	2524.71125422264	642.748952473107	335.923417083516	569.72751942261	228.090800584196	1053.2493115868	747.347135625199	1445.04391918401	1294.4565704106	1356.44589571327	1357.06358396891	--	--	--	--	--	-	-	-	-
M243T322_NEG	2-deoxyglucose 6-phosphate	5.369	242.99678	0.00592762946315815	2751.00841326542	2111.48186601551	2170.57113184302	2676.55250674709	2977.97698977282	2598.58602512857	1229.36335198375	1248.32832825036	700.801650580483	912.369184811048	2203.80316213867	3568.54183662272	1690.92753716211	1627.39593148573	1722.07246253347	--	--	--	--	--	-	-	-	-
M213T130_NEG	2-deoxyribose 1-phosphate	2.168	213.01651	6.37076794175152e-05	128656.223013175	120544.931334326	116086.471865972	117749.271888012	152120.693532334	101473.32331501	131134.54061895	147465.202428264	261820.395573997	129871.531478401	85074.7514008009	118800.753640668	117221.539179273	114870.20385528	117198.693506637	Organic oxygen compounds	Organooxygen compounds	Carbohydrates and carbohydrate conjugates	17210-42-3	HMDB0001351	C00672	ko01100//Metabolic pathways;ko00240//Pyrimidine metabolism;ko00030//Pentose phosphate pathway	Carbohydrate metabolism;Global and overview maps;Nucleotide metabolism	Metabolism
M213T163_NEG	2-Deoxyribose 5-phosphate	2.714	213.01665	0.00739410101618635	264741.75246116	278230.392136758	285794.910778308	216477.883240153	203731.248627433	222255.914887556	241492.706053157	264865.976422571	271391.773566363	253610.121646774	197337.564681606	297581.070836563	236694.857951081	235171.2158578	235192.982782558	Organic oxygen compounds	Organooxygen compounds	Carbohydrates and carbohydrate conjugates	102916-66-5	HMDB0001031	C00673	ko01100//Metabolic pathways;ko00030//Pentose phosphate pathway	Carbohydrate metabolism;Global and overview maps	Metabolism
M277T51_NEG	2-despiperidyl-2-(5-carboxypentylamine)repaglinide	0.847	277.17996	0.267119429222421	86877.616963803	41610.12122466	27993.9519861716	31751.2636063538	39784.0953463049	24569.7040388444	20753.7837705533	29925.197981527	30827.796077553	24704.6148661494	37904.0874227081	39427.0283822583	39774.2222560104	38668.4872881886	38682.932846619	--	--	--	--	--	-	-	-	-
M151T357_NEG	2-furanpropanoic acid, 3-carboxy-4-methyl-5-propyl-	5.947	151.09872	0.0175203114520642	5966.30625984827	4414.1477992109	3959.9732774579	2307.52397701849	4308.52517121186	2921.37962393821	1462.87318404497	2029.54747491704	1447.86423767519	1764.76097680988	3475.92674418794	4269.19775612629	3170.12466846071	3171.35950372564	3026.3302461763	--	--	--	--	--	-	-	-	-
M258T66_NEG	2-heptyl-4-hydroxyquinoline n-oxide	1.095	258.149	0.964842093508274	10665.2783865881	6726.99022021212	13856.286078805	9365.14293991074	5681.50081209248	9732.8028929121	23557.5699828823	19340.455589706	26291.6522426808	17318.4649128972	10177.0357848615	5331.35999888244	34656.4363233474	34326.9714921123	34180.9199048271	--	--	--	--	--	-	-	-	-
M407T115_NEG	2-hydroxy-4-methoxy-3,5-bis(3-methylbut-2-enyl)-6-(2-phenylethyl)benzoic acid	1.924	407.24124	0.612485026280217	1467.22883138348	3764.29837032712	2441.41250596133	3617.70706181416	4581.96625184671	1475.47465917098	1527.61513534967	1502.23844826116	617.866886412949	1570.82969490906	6152.47248053098	2445.84540451233	4090.14076164456	4748.97816597378	4179.92836697838	--	--	--	--	--	-	-	-	-
M277T596_NEG	2-hydroxy-5-bromobenzophenone	9.929	276.97742	4.4267365272164e-05	18830.2078156391	22991.8294459107	23781.2933925536	26398.1308946484	24181.632593359	21965.4511320993	22490.2812415312	21468.1114006706	20925.3708172213	22468.8799872055	20893.3368160069	24495.4495645603	23087.3614652761	23398.9781483794	23398.7765042144	--	--	--	--	--	-	-	-	-
M341T60_NEG	2-hydroxy-6-[(8z,11z)-pentadeca-8,11,14-trienyl]benzoic acid	1.005	341.23865	0.186553868889906	11862.3339756315	8648.87790725518	10858.9808160836	9684.65587005943	14534.7811279163	10899.0553631693	12784.3828711655	10584.8929777503	11713.1489763489	3002.98923946459	10906.5894484583	12514.7258723473	10123.0989395155	10695.4146643858	8423.36378797482	--	--	--	--	--	-	-	-	-
M186T223_NEG	2-hydroxy-6-methylquinoline-3-carbaldehyde	3.713	186.04541	0.918724365266196	195048.44909185	5411.11551794089	4034.33030105067	11926.5412472329	3021.64431815187	2887.7984584587	770.08204929589	715.035009747208	356.961978410342	4686.63400852769	31043.5763032	5252.28512199949	7719.20669396201	7718.732394681	7852.75776353162	--	--	--	--	--	-	-	-	-
M223T36_1_NEG	2-hydroxyanthraquinone	0.598	223.02838	0.585583003720487	12776799.1491722	38860226.3980602	39866430.0624311	32409998.2277422	29886385.7505954	31929801.7792477	42955288.9583994	43689917.3608551	42462059.0034723	39769546.0784672	38453542.883203	31646746.5274047	31065765.642542	30672272.8085362	31064104.5883443	--	--	--	--	--	-	-	-	-
M194T59_NEG	2-hydroxylamino-4,6-dinitrotoluene	0.978	194.01199	0.00127474188731419	3306.68261409171	3035.94467998983	2532.45042151914	3148.77745185623	2580.01252924591	2644.25424661219	1794.69659820772	2335.07386624586	2021.34578281202	1943.80125370782	2269.4921017749	1466.40217251553	12366.9484485731	12368.2108853017	12121.5674980493	Benzenoids	Benzene and substituted derivatives	Toluenes	-	HMDB0304072	C16393	ko01120//Microbial metabolism in diverse environments	Global and overview maps	Metabolism
M237T77_NEG	2-keto-3-deoxyoctonic acid	1.290	237.07655	0.567865765739194	15210.8659678247	36345.7499061964	13620.5352726171	15998.8332326511	7823.28520887847	4053.39468810612	8733.33416832684	15476.4867208575	15361.7675647789	13457.358645317	6702.29968345937	59665.8622402315	17271.0607412461	17268.4844381414	17824.6964168015	--	--	--	--	--	-	-	-	-
M175T175_NEG	2-keto-l-gulonic acid	2.914	175.01863	0.272479049261521	2802.52828529648	4349.5238373547	10338.993309507	2314.22826476045	3419.42325297203	7006.02280951195	14578.6795544722	16494.2164413713	19042.9114513299	12261.3322872292	6220.63702963381	3686.50801118254	8145.45707514162	8882.91643207973	8396.48300017372	Organic oxygen compounds	Organooxygen compounds	Carbohydrates and carbohydrate conjugates	91548-32-2	HMDB0011732	-	-	-	-
M129T59_2_NEG	2-ketohexanoic acid	0.978	129.05598	0.666142178310483	7200975.45228328	5131595.22653321	3570321.64785883	5665566.29742473	3030452.39697402	3920947.93553354	2503397.43270069	3318912.10060141	2136696.9325265	3175947.76542698	5380210.97909304	4458139.30236666	3723299.1264105	3723328.72343975	3790741.89009375	Organic acids and derivatives	Keto acids and derivatives	Medium-chain keto acids and derivatives	2492-75-3	HMDB0001864	-	-	-	-
M715T144_NEG	2-linoleoyl-1-palmitoyl-sn-glycero-3-phosphoethanolamine	2.395	714.50834	0.992640736465102	29938.2181070835	48534.1869067366	62050.0232167951	62526.9614832281	54922.7727207627	85915.6016626337	22344.1037601137	20323.2305128764	13823.8256902129	28049.7275387093	40588.1138744849	72325.9622628234	58480.9838209935	57979.6732703421	57765.7980186789	--	--	--	--	--	-	-	-	-
M187T76_NEG	2-methyl gramine	1.259	187.13359	0.0270118893555138	30142.5267826068	9112.91374158607	9997.13481041616	8263.60338359049	10900.0436452968	8238.01408105468	9037.14857144513	9817.50995456308	8957.6446945824	9544.53285923556	11596.2483098476	10712.8353130622	15033.4523335106	15032.9055687351	15196.9381169191	--	--	--	--	--	-	-	-	-
M207T35_NEG	2-naphthalenesulfonic acid	0.577	206.99661	0.464771099468514	38023.5268193543	41322.1745247975	53088.0042666016	81204.1387717359	35369.1555159931	35022.3677627744	41356.5723155111	50291.4263492483	43756.6640496219	34524.3758018311	36092.7669582331	36588.6489986607	42425.375842945	43015.6596563587	43017.3110366604	Benzenoids	Naphthalenes	Naphthalene sulfonic acids and derivatives	-	HMDB0255446	-	-	-	-
M201T61_NEG	2-naphthoxyacetic acid	1.023	201.06643	0.0136195761073048	13069.4021482889	8664.88936692408	25432.471688888	12902.562891322	7334.55935058539	20234.3138405398	52190.8692241708	44199.0052181498	55446.7022436373	35299.236778487	16829.587982161	7890.77543033078	23530.6069293539	23365.5848089291	23367.3468341116	Benzenoids	Benzene and substituted derivatives	Phenoxyacetic acid derivatives	120-23-0	HMDB0032706	-	-	-	-
M789T138_NEG	2-oleoyl-1-stearoyl-sn-glycero-3-phosphoserine	2.292	788.52365	0.92882804058249	14666.6392377344	21296.9090148606	21528.4092381867	21056.4316835072	22844.7634455441	20779.9338378071	6741.14639962363	10089.5611386882	8513.23262408735	16839.19037128	20224.5243711054	19499.2650343291	20674.3746648172	20527.7524888043	22091.0175721701	--	--	--	--	--	-	-	-	-
M141T271_NEG	2-Oxoadipic acid	4.515	141.01649	0.9682	394228.820595599	168624.061232891	197698.21050992	186792.023583576	406071.891101734	214873.741507476	71674.8041425544	191646.839533502	203431.642989453	218628.94611292	15281.8335997765	171525.180369754	163876.329318957	145136.788840726	163500.537200878	Organic acids and derivatives	Keto acids and derivatives	Medium-chain keto acids and derivatives	3184-35-8	HMDB0000225	C00322	ko01100//Metabolic pathways;ko01110//Biosynthesis of secondary metabolites;ko01120//Microbial metabolism in diverse environments;ko01230//Biosynthesis of amino acids;ko01210//2-Oxocarboxylic acid metabolism;ko00380//Tryptophan metabolism;ko00310//Lysine degradation;ko00300//Lysine biosynthesis	Amino acid metabolism;Global and overview maps	Metabolism
M261T608_NEG	2-propenoic acid, 3-(4-iodophenyl)-2-mercapto-, (2z)-	10.133	260.91864	0.468262921922295	16369.391408161	20754.1533037144	17853.398928699	24267.9661348981	21985.169946122	15433.0583696071	17495.7659009312	17434.1379481579	20718.930126478	14830.4122487824	19544.5520032303	16937.5604228622	16909.0066805044	16091.641695524	16860.4961274996	--	--	--	--	--	-	-	-	-
M479T180_NEG	2,3-dehydrosilybin a	3.003	479.12294	0.00411697090838892	983.386412677007	376.301014920364	1816.50764537828	713.055017110681	597.035248658902	543.488448181536	8139.61815156443	6436.11778047872	10603.3818567801	3758.59842626423	696.195293103708	399.431258402626	2055.67962361964	2010.11788558151	2010.79429637022	--	--	--	--	--	-	-	-	-
M479T270_NEG	2,3-dehydrosilybin b	4.495	479.12251	0.136811134931866	276.692414458976	176.251544338489	580.385650739971	158.177136651052	57.6833579244012	277.607617370592	1563.3303377747	1380.56369645833	2467.27967284218	840.67676052496	301.821402946783	105.038280071085	1041.14500701455	1044.06318593961	1041.14768799095	--	--	--	--	--	-	-	-	-
M343T59_NEG	2,3-dinorthromboxane b1	0.989	343.19133	0.884735058031496	20548.2326172139	5673.33260454314	9634.75337829585	5879.12127853352	20756.2743464941	7879.10360144394	8295.33042719909	9804.58476335685	1506.12216119453	4747.05508011979	12095.6313641833	6080.15755439773	6237.50815806348	6264.5543654342	6237.65101463654	--	--	--	--	--	-	-	-	-
M259T299_NEG	2,3,4'-trihydroxy-4-methoxybenzophenone	4.991	259.07253	0.000638902329422439	25592.6624027419	29817.5961952892	47859.3022572697	32745.5659913535	1329.37706378288	33921.2305483347	61538.3480974578	66672.4161895422	33044.6337576937	56415.6210801211	26122.1079102187	23859.011702892	34823.8731418512	34879.6612834209	39031.4404693952	--	--	--	--	--	-	-	-	-
M453T593_2_NEG	2,3,6-trichlorobenzoic acid	9.880	452.83836	0.000830687726784651	2346.83653321139	1746.77408190233	1546.33367572181	707.214756674314	2053.08848805735	1996.59924709937	858.277067231821	791.099682627921	1805.18468350966	1949.34713004363	1691.78589780248	2253.89676107447	1797.7284666858	1865.95622269682	1868.93226501615	--	--	--	--	--	-	-	-	-
M205T33_NEG	2,4-di-tert-butylphenol	0.557	205.15995	0.999529476109732	1233005.610614	1144594.92914721	973325.812762517	690623.346775448	966054.324096735	920586.933909208	483678.896367397	715388.86693933	467341.64789603	635681.235420687	779742.909660806	961586.39026517	714037.026351519	701144.896304125	713770.494452792	Benzenoids	Benzene and substituted derivatives	Phenylpropanes	96-76-4	HMDB0013816	-	-	-	-
M189T25_NEG	2,4-dichlorobenzoic acid	0.414	188.98626	0.000808419127023251	358320.06465098	287198.642862866	125934.536858604	38412.0719055516	189390.165290576	138202.983365929	68621.8338399169	303727.950465495	878705.113739405	39239.9560074584	285495.569021008	323042.148967143	207463.334622136	203748.343058777	205494.05665317	--	--	--	--	--	C06670	ko01100//Metabolic pathways;ko01120//Microbial metabolism in diverse environments	Global and overview maps	Metabolism
M125T154_NEG	2,4-dichlorophenol	2.570	124.99082	0.0144662709339557	105912.427996227	52818.0732298457	36754.2450431506	34612.5264547946	42696.2523676587	21842.4263835509	50536.3804555102	80852.4814921518	53561.3974982952	72806.6523657207	30217.2464551486	24639.6352073658	64880.0312449582	62916.1301518152	64887.4459399787	Benzenoids	Benzene and substituted derivatives	Halobenzenes	120-83-2	HMDB0004811	C02625	ko01120//Microbial metabolism in diverse environments	Global and overview maps	Metabolism
M203T231_NEG	2,4-dichlorophenylacetic acid	3.853	202.98707	0.0479071126586763	5664.78101990106	5778.04841276675	5976.34177534953	6299.64350675195	7020.68591130992	8829.89004612428	8791.06662504336	6214.22859128074	6162.2580170103	16255.269585959	6219.38393654258	2663.95590570371	7758.77519317446	7528.83903839679	7579.04901911428	--	--	--	--	--	-	-	-	-
M213T51_NEG	2,4-dihydroxybenzophenone	0.857	213.05496	0.901663011828769	44286.8075399014	53094.0151159552	39103.9558528303	54906.9077659859	56419.4721250858	49114.314773657	52330.9391477211	54916.4270320608	56555.1334254509	47962.8257894304	49003.7719481681	51974.7191745313	48555.089243077	48224.1891653136	47681.8433240376	Benzenoids	Benzene and substituted derivatives	Benzophenones	-	HMDB0240715	-	-	-	-
M183T343_NEG	2,4-dinitrophenol	5.720	183.02671	0.0322652767594115	5015.545298199	4923.61622314749	2960.19908366466	3356.81666926454	5616.77326727095	4433.43853484924	5642.90155390218	1211.73015820141	5840.79510047437	7802.84601639686	3936.414519842	6031.349595859	5308.19807437798	5314.99230401571	4850.2177304276	Benzenoids	Phenols	Nitrophenols	-	HMDB0245462	-	-	-	-
M211T59_NEG	2,4,5-trimethoxybenzoic acid	0.988	211.05888	0.00924222011289126	17578.8834357053	12833.6661208089	8091.38829619721	10294.1527267081	8394.5761211479	9509.93646385744	5903.98213765126	7716.78691230722	6933.271734302	7399.74321850613	11837.17497311	11373.9890190647	9335.2281510797	9522.40300460635	9549.52746734423	--	--	--	--	--	-	-	-	-
M195T329_NEG	2,4,6-trichlorophenol	5.480	194.9054	0.000508442154003689	6406.52843399085	6443.9745555279	13118.1602934928	10293.4765130807	8874.57308843385	7648.74159188016	4637.2978455546	13564.2751740279	8003.32481840908	6855.2955876196	12856.7513896379	8210.97468943751	10795.1013097135	9823.98166804967	9812.45926083053	--	--	--	--	--	C07098	ko01120//Microbial metabolism in diverse environments	Global and overview maps	Metabolism
M555T128_NEG	2,5,7,8-tetramethyl-2-(.beta.-carboxyethyl)-6-hydroxychroman	2.128	555.29496	0.0867621833446604	11170.7942132433	9154.52181731493	3434.44713576529	3703.81620903544	5527.39093631501	5301.95781964611	4662.88074110631	4514.64720025118	3224.03677149048	5743.92587814177	8915.32196483495	6182.83492108581	10652.3292807803	10652.6145360978	11100.7444868011	Organoheterocyclic compounds	Benzopyrans	1-benzopyrans	4072-32-6	HMDB0001518	-	-	-	-
M153T26_NEG	2,6-dihydroxybenzoic acid	0.433	153.01886	0.475181067692219	20449.4105780272	15949.305001539	13443.3133571502	16121.1053845666	19145.3207999858	12571.766855567	16532.062713035	9928.97224141994	7965.87455506215	12667.4267070706	43618.8409846941	37590.6353127951	19629.5074019579	18627.904422642	18678.3350127704	Benzenoids	Benzene and substituted derivatives	Benzoic acids and derivatives	303-07-1	HMDB0013676	C21298	ko01120//Microbial metabolism in diverse environments	Global and overview maps	Metabolism
M280T167_NEG	2,8-bis(trifluoromethyl)quinolin-4-ol	2.788	280.0174	0.000872602703301821	51503.4478550349	41343.2790485038	37932.1015088819	28640.2978276564	50103.8299452741	45862.0123851716	43953.898246912	57571.6360031848	37498.5340034112	31954.8523744009	36795.2457331582	32027.6661980358	39316.1786901634	41758.8764846077	39150.6671505463	--	--	--	--	--	-	-	-	-
M410T193_NEG	2'-deoxyadenosine 5'-diphosphate	3.222	410.04681	0.0158142798628272	3197.1100968113	789.033851586211	3242.24267628622	968.354373854789	905.096513415692	1457.88408061926	3895.69699472471	3767.03060341869	5479.50295134126	2034.68619505062	2081.43346457832	996.5364706703	2716.07488697189	2694.92228281211	2710.85384501009	Nucleosides, nucleotides, and analogues	Purine nucleotides	Purine deoxyribonucleotides	2793-06-8	HMDB0001508	C00206	ko01100//Metabolic pathways;ko00230//Purine metabolism	Global and overview maps;Nucleotide metabolism	Metabolism
M386T68_NEG	2'-deoxycytidine 5'-diphosphate	1.130	386.02018	0.110187930849368	1044.16194221897	16138.820870916	3039.90813208068	1413.8367664829	622.247940383439	1224.70881629837	4242.05922819989	3943.98995998713	3912.67806944507	2949.72506745733	1076.3000948534	637.907041516629	83371.7702836767	83414.7638779441	89794.3527828763	Organic oxygen compounds	Organic oxoanionic compounds	Organic pyrophosphates	800-73-7	HMDB0001245	C00705	ko01100//Metabolic pathways;ko00240//Pyrimidine metabolism	Global and overview maps;Nucleotide metabolism	Metabolism
M306T229_NEG	2'-deoxycytidine 5'-monophosphate	3.810	306.03681	0.000117791851692396	7277.48716230549	2941.67730929904	24361.8203279167	12816.2796931606	1373.22667600943	14331.284543625	35419.6785793278	37230.7540947703	46129.4541704207	29351.6642654195	11979.8171509471	1861.76346781169	23510.4044881356	23246.4812338424	23510.9897365196	Nucleosides, nucleotides, and analogues	Pyrimidine nucleotides	Pyrimidine deoxyribonucleotides	1032-65-1	HMDB0001202	C00239	ko01100//Metabolic pathways;ko00240//Pyrimidine metabolism	Global and overview maps;Nucleotide metabolism	Metabolism
M331T375_NEG	2'-Deoxyinosine 5'-monophosphate	6.253	331.04368	0.745132512349805	15250.3062734426	3954.11643318157	3141.6221527345	2731.2470581085	3351.38823709054	3278.88177069708	746.519500194741	1096.15170354	688.144860647256	663.003486700817	4244.52484314864	2786.40624472485	3005.1455527658	3295.56087490017	3005.66769356775	Nucleosides, nucleotides, and analogues	Purine nucleotides	Purine deoxyribonucleotides	3393-18-8	HMDB0006555	C06196	ko00230//Purine metabolism	Nucleotide metabolism	Metabolism
M227T51_2_NEG	2'-Deoxyuridine	0.843	227.07077	0.6041	5472.20756396732	7034.28760101268	6659.19870776675	6350.37140773828	7918.5002000761	6273.57811391334	4956.91135010679	5453.24156630623	5551.55219561443	5603.18529053563	2751.30442924507	8778.25669451993	5811.64369951047	5142.87299403403	5787.19415226958	Nucleosides, nucleotides, and analogues	Pyrimidine nucleosides	Pyrimidine 2'-deoxyribonucleosides	951-78-0	HMDB0000012	C00526	ko01100//Metabolic pathways;ko02010//ABC transporters;ko00240//Pyrimidine metabolism	Global and overview maps;Membrane transport;Nucleotide metabolism	Environmental Information Processing;Metabolism
M327T594_NEG	2'-hydroxy-3',4,5'-trichlorochalcone	9.901	326.96401	0.000463862705670996	11573.2682706182	6506.02530736383	6562.87332014253	7100.2502550659	6790.1400102317	7675.5926066233	6252.38975704196	10031.5398666881	5787.59063476285	6706.58835197032	6982.09144930565	6500.97143828407	2294.0575934782	6473.96913081696	6415.4757490462	--	--	--	--	--	-	-	-	-
M165T281_NEG	2'-hydroxy-4'-methoxyacetophenone	4.686	165.00488	0.152392428656064	189804.026900813	131392.520677773	158118.12800488	126834.253615567	232562.593773071	147354.235991496	53414.3815204987	66602.189182698	32667.2903402209	93423.5237225418	136811.039746128	139354.114859734	136119.546858008	129542.651783071	136346.902456144	--	--	--	--	--	-	-	-	-
M263T116_NEG	2',2'-difluoro-2'-deoxyuridine	1.926	263.0433	0.0776294537908763	5743.46958274141	3770.38673479009	12074.8232826793	3725.59095821368	2822.45481525167	3413.61601464973	11458.700332107	12051.7616779023	1353.61806179054	2346.45365116192	3149.54289907385	3777.82001160577	4003.77774199004	3682.06480118366	3682.50564783034	Nucleosides, nucleotides, and analogues	Pyrimidine nucleosides	Pyrimidine 2'-deoxyribonucleosides	-	HMDB0060727	-	-	-	-
M210T295_NEG	2',3'-dideoxycytidine	4.914	210.08832	0.0012752668204621	1398.61942023521	2835.01245252772	4970.84051344891	1419.73486356898	2749.80650981026	699.481021826555	390.698506086832	326.956479257883	229.086109092713	426.568534799411	947.23428392851	927.694074592977	616.187727179338	616.165614498211	665.447920389704	Nucleosides, nucleotides, and analogues	Pyrimidine nucleosides	Pyrimidine 2',3'-dideoxyribonucleosides	-	HMDB0255802	C07207	ko04976//Bile secretion	Digestive system	Organismal Systems
M603T36_NEG	2',6'-dihydroxy 4,4'-dimethoxydihydrochalcone	0.608	603.23302	0.581173881749232	1809.73791845287	14508.6723982166	501.74262209516	204.616938234194	8462.87335714087	8462.87335714086	2866.93864803296	3529.45062961904	2689.02749272407	4525.88987333324	3438.88016091903	4190.76099773544	17209.9289037964	17209.8683262918	17091.6519485263	--	--	--	--	--	-	-	-	-
M241T55_NEG	20-hydroxy-4z,7z,10z,13z,16z,18e-docosahexaenoic acid	0.914	241.18081	0.0137984018874672	12991.4886783909	8985.47253807968	57819.856004803	61169.0421168181	53302.7991877647	9375.32244839874	28653.5997868809	6334.17963073529	24299.8050526312	33658.0430540424	42965.2089702198	34655.092995441	44384.456039325	44123.1540503419	20006.6396492647	--	--	--	--	--	-	-	-	-
M639T104_NEG	20-hydroxyarachidonic acid	1.734	639.45754	0.0373528382864839	7371.2461206877	13637.265566139	11931.1580745666	2901.18899318595	4547.4570635495	6433.78760711566	2508.43664094706	2840.06175762948	7194.44666400654	4438.05203431219	8866.1392722835	3207.20119386999	5456.34365639408	5512.66649738058	5560.03668861819	Lipids and lipid-like molecules	Fatty Acyls	Fatty acids and conjugates	79551-86-3	HMDB0005998	C14748	ko01100//Metabolic pathways;ko00590//Arachidonic acid metabolism;ko04270//Vascular smooth muscle contraction	Circulatory system;Global and overview maps;Lipid metabolism	Metabolism;Organismal Systems
M329T161_NEG	21-hydroxyprogesterone	2.686	329.23137	0.339683110243379	13346.0171508082	7443.45606559641	4519.22004617805	9051.96162510485	6650.06550607355	3948.61602878894	4075.03176744217	7260.22734379258	3662.88643101795	5239.71832968983	5379.97726469249	5814.69250179873	20322.6427816788	20319.5325565048	22226.6456700164	Lipids and lipid-like molecules	Steroids and steroid derivatives	Hydroxysteroids	64-85-7	HMDB0000016	C03205	ko01100//Metabolic pathways;ko00140//Steroid hormone biosynthesis;ko04925//Aldosterone synthesis and secretion	Endocrine system;Global and overview maps;Lipid metabolism	Metabolism;Organismal Systems
M833T174_1_NEG	25-desacetylrifapentin	2.897	833.44633	0.579362213259408	7864.72777582067	4223.22180561066	4381.63211377784	2626.23009854546	4399.46443816399	3564.79016962883	2584.18169147563	3208.31588347838	1807.24982717659	3082.01170697116	3937.77026035913	3729.67696001723	5819.36148967859	5496.43320585035	5494.38588153258	--	--	--	--	--	-	-	-	-
M365T240_NEG	2s-amino-4-phosphonobutyric acid	4.006	365.03264	0.000325319529112238	2296.70143989304	1456.42587684073	3335.47149969233	1512.83283956982	1115.91410274381	2916.15158476143	7643.05696228348	3114.95506304958	6708.40642042686	2465.10388588268	2451.06833615962	1435.57858572932	3914.84757302339	3375.40733902943	3377.98530848179	--	--	--	--	--	-	-	-	-
M462T221_NEG	3- quinolinecarboxylic acid, 1,4,5,6,7,8-hexahydro-4-(3-hydroxyphenyl)-7-(2- methoxyphenyl)-2-methyl-5-oxo-, 2-methoxyethyl ester	3.691	462.17557	0.0823820664505388	541.099005265199	1047.18329851899	3466.42178831569	2893.11247571383	279.045039497695	346.11942404167	586.865618990446	48.4175550356566	346.050501957649	314.910155221182	627.920651168406	962.609421213949	1025.74865615863	1117.73504385808	1025.91302492258	--	--	--	--	--	-	-	-	-
M277T102_NEG	3-(5,7-dimethoxy-4-oxochromen-2-yl)propanoic acid	1.698	277.05917	2.76986403178524e-05	1233.24889445329	3700.13555520278	3485.55199431695	3009.82830986323	3428.08892522566	3422.9509554481	3488.94803596784	4032.78379730795	3542.00389031539	3489.29857914339	2612.33402715441	4148.21763817626	3365.89614999025	3717.58570342355	3396.64216440012	--	--	--	--	--	-	-	-	-
M224T295_NEG	3-(n-morpholino)-2-hydroxypropanesulfonic acid	4.925	224.07118	0.458336345767404	3145.90776928373	3409.06795956084	2032.95754990691	2633.59487282586	3553.19293861776	1807.465296241	6669.30020643598	5400.62000825727	4311.36238114577	4642.12732155302	1092.22857316156	3101.0221685678	2862.18644423122	2905.8273961575	3179.32524798205	--	--	--	--	--	-	-	-	-
M801T158_NEG	3-[(2s,3r,4s,5s,6r)-3-[(2s,3r)-3,4-dihydroxy-4-(hydroxymethyl)oxolan-2-yl]oxy-4,5-dihydroxy-6-[[(2r,3r,4s,5s,6r)-3,4,5-trihydroxy-6-(hydroxymethyl)oxan-2-yl]oxymethyl]oxan-2-yl]oxy-5,7-dihydroxy-2-(4-hydroxy-3-methoxyphenyl)-6-methoxychromen-4-one	2.630	801.2238	0.0615388353610011	38.2867629689099	93.0756143198564	177.624089341849	916.227393523275	263.502345364525	35.5525390679582	1191.62514104522	804.878665495297	864.474888868077	889.501480688464	465.212275487617	75.7155760297093	295.40225493151	294.876313724838	243.050634249724	--	--	--	--	--	-	-	-	-
M649T178_NEG	3-[(cholamidopropyl)dimethylammonio]-1-propanesulfonate	2.970	649.37943	0.213263039373529	2730.71535171934	7151.08283861464	1140.08323082496	1722.63255023634	1130.78847697494	589.81390334152	236.619372010368	276.958686634301	16109.4114254534	1606.01696992981	1419.71457376536	1250.573477138	51798.9168420256	51791.0171492032	50512.3409765625	--	--	--	--	--	-	-	-	-
M511T104_NEG	3-acetyl-11-keto-.beta.-boswellic acid	1.731	511.33943	0.106922513173207	16203.4058302734	14016.6752846855	1568.34500973046	16538.8991965618	16482.7936845644	9432.11613102683	8964.24918171791	11684.5230169352	4306.70388935955	9659.0657607662	12910.725373031	9897.76612299867	10624.4400098861	10570.1426049075	10569.6680611486	Lipids and lipid-like molecules	Prenol lipids	Triterpenoids	-	HMDB0245953	-	-	-	-
M264T287_NEG	3-amino-2-(4-chlorophenyl)-2-hydroxypropanesulfonic acid	4.781	264.02317	0.714387665288977	5867.86190485043	2021.54389770602	1677.95133231502	1926.32661791975	2931.67547959944	2908.82030284227	4264.17759115042	4186.82413361398	3761.08570012107	3930.46270683047	3218.10149399451	4124.55077113086	4558.1360259042	4281.36138912014	4388.78356185563	--	--	--	--	--	-	-	-	-
M180T162_NEG	3-amino-3-(4-hydroxyphenyl)propionate	2.697	179.99661	0.00476034125227885	37009.5285877725	15317.3548242448	91012.259411268	54683.0709607463	3902.11836825507	66091.2842513541	138598.14564222	152784.244350907	165017.664673263	105000.196625352	50010.3514166191	11949.7122554409	90975.618847893	90966.3351130176	92339.3324876348	Organic acids and derivatives	Carboxylic acids and derivatives	Amino acids, peptides, and analogues	-	HMDB0003831	C04368	ko00350//Tyrosine metabolism	Amino acid metabolism	Metabolism
M173T442_NEG	3-bromophenol	7.366	172.95756	0.00704395354541622	14438.2051307408	82502.4077248568	15981.3339691497	76143.4734337556	71476.7239532913	210543.443569901	111995.165496399	93639.985795595	163329.138202907	83854.1769071901	261335.162031598	99069.4446925111	56600.6100031093	56372.2444069218	28342.4430031646	--	--	--	--	--	-	-	-	-
M367T29_2_NEG	3-dehydroepiandrosterone sulfate	0.483	367.15829	0.998251634539599	8568588.95954845	6354948.74410162	10876796.5020843	12552997.3524347	10067633.5644521	3122907.73403247	4036594.57154437	3114651.70184148	2645460.62474892	5961038.68712412	9189544.07380396	6575703.82304008	6584165.34435817	6579657.84541143	6895453.59473807	--	--	--	--	--	C04555	ko01100//Metabolic pathways;ko04976//Bile secretion;ko00140//Steroid hormone biosynthesis	Digestive system;Global and overview maps;Lipid metabolism	Metabolism;Organismal Systems
M507T30_NEG	3-furancarboxylic acid, tetrahydro-4-methylene-2-octyl-5-oxo-, (2r,3s)-	0.504	507.27761	0.695178597777931	21149.6479044263	7297.80103810186	5751.97833655274	7138.89639149459	12122.7842490496	10694.7488969198	4851.23955618394	3396.50722818458	3413.49672559816	6425.11693506936	11936.0625753934	7798.22222820636	8891.3611063019	8582.19113646876	8640.50827625056	--	--	--	--	--	-	-	-	-
M343T314_NEG	3-hydroxy-2,2',4',5,5'-pentachlorobiphenyl	5.238	342.8812	0.00855773416756886	1779.71148545773	2726.43497324582	1128.66319968625	1639.08153467641	1697.49301661664	1164.89308822872	895.753703484625	1269.89972865789	1153.05460574933	1532.71518602301	1570.73963763625	1003.82920954229	1181.39616789795	1172.76842749138	1259.71604333176	--	--	--	--	--	-	-	-	-
M269T156_NEG	3-hydroxy-2',3',4',5'-tetrachlorobiphenyl	2.602	268.93986	0.00216757413124435	5442.00114118423	4376.2319367558	16884.3926343218	6474.31741464657	5516.93468840285	6333.03113391463	58871.1573160965	58831.2930057474	91165.6835055098	30805.6647361699	7144.97667609946	4501.83388393583	18413.5253380624	17426.0802004938	17430.1143229693	--	--	--	--	--	-	-	-	-
M161T354_NEG	3-Hydroxy-3-methyl-glutaric acid	5.892	161.04558	0.6136	1180.88847750444	1511.45433710253	1814.84858755915	1166.50079572723	1238.18861798627	1739.88208987212	1260.20515903661	1705.30314003582	1444.30814687167	1145.48158945245	1315.78627525706	1480.13902749659	4030.51538778251	4111.58612651704	4029.29127358499	Lipids and lipid-like molecules	Fatty Acyls	Fatty acids and conjugates	503-49-1	HMDB0000355	-	-	-	-
M237T52_NEG	3-hydroxy-5,5,8a-trimethyl-3,4,4a,6,7,8-hexahydronaphthalene-2-carboxylic acid	0.873	237.14878	0.100050876526223	36615.7157932601	34062.4264083515	31081.3169395397	28521.8661911336	23309.2467728343	21580.6054741789	23526.1943979613	33517.7719526697	31141.7309524447	18474.3733680971	28229.1063541072	31473.5511451071	24025.0650465597	21831.5320604892	23960.1395951668	--	--	--	--	--	-	-	-	-
M186T342_NEG	3-hydroxy-c4-homoserine lactone	5.693	186.08792	0.294934943797603	57091.6367729536	55136.5383542297	52335.894667878	35031.8974097378	68623.1591036015	47769.8539381988	20145.2269377082	34292.3278867869	17152.2549839143	25033.8311723576	42862.6730749825	55799.4256661699	35174.7222852403	36873.4678664515	36883.2643774487	--	--	--	--	--	-	-	-	-
M214T506_NEG	3-hydroxy-c6-homoserine lactone	8.431	214.13077	0.0181926388208523	12129.0096058271	10283.135489311	10017.8772617111	4753.21190364038	15832.1684135335	8917.30604687356	5872.64632358119	9002.70752565551	5029.35098563182	5784.70849684879	8212.71585024162	9384.86171464037	11006.0305723945	10860.1989428819	11006.6044914927	--	--	--	--	--	-	-	-	-
M123T52_NEG	3-hydroxybenzyl alcohol	0.859	123.04477	0.00816964493962055	30234.0866918145	22699.2646560917	19335.7802172315	10025.4805082695	22347.0314264414	4844.95124832799	13498.4154897435	7913.99942789985	2469.72391417097	3176.57568239367	36227.9999348961	80175.1008293483	23044.8593624561	25059.7362596771	25215.7403355041	Benzenoids	Benzene and substituted derivatives	Benzyl alcohols	620-24-6	HMDB0059712	C03351	ko01120//Microbial metabolism in diverse environments	Global and overview maps	Metabolism
M215T106_NEG	3-hydroxydodecanoic acid	1.768	215.16436	0.128303332614531	9408.45812206332	10989.873718164	9203.58005835852	8983.55294707819	5803.60282192153	6582.61710878724	3440.41629752916	4893.39197223935	3009.67435116549	4755.58186621189	10661.3531477923	7433.70144443643	8380.61544148368	8298.94725616972	8642.23363295936	Organic acids and derivatives	Hydroxy acids and derivatives	Medium-chain hydroxy acids and derivatives	45162-48-9	HMDB0000387	-	-	-	-
M223T197_NEG	3-hydroxykynurenine	3.286	223.08157	0.060779569746429	87162.9654523859	27248.2133057646	24240.2634797788	25521.0083780225	53037.8706645722	19676.2206712593	22398.4395114763	19968.1600868194	9210.47376433145	27827.26590261	24526.8241526581	22782.6005679151	27128.3855910974	26400.683981226	27115.267689968	Organic oxygen compounds	Organooxygen compounds	Carbonyl compounds	484-78-6	HMDB0000732	-	-	-	-
M398T31_NEG	3-iodo-l-thyronine	0.515	397.96843	4.39202180189113e-06	5966.82782512309	5749.88721301334	4778.51821940245	7058.4265599374	2983.76029667976	3020.57564915395	7694.588000871	17125.6941034673	9662.69552011256	4240.44227190605	4011.8761559903	2289.66363360185	3156.42681596568	3309.86880015915	3311.13025065873	--	--	--	--	--	-	-	-	-
M247T24_1_NEG	3-iodobenzoic acid	0.401	246.90447	0.0401064583956993	39413.1871685935	27403.2980719479	19353.7217156453	13881.9440898652	23994.9929488034	45054.7706731622	20269.2081782873	11800.472401522	10118.4326573221	10043.7150470765	18792.4780456107	23664.4181725039	20758.8529021112	20740.6175967319	21179.8053968296	--	--	--	--	--	-	-	-	-
M387T281_NEG	3-isoxazolecarboxamide, 5-(5-chloro-2,4-dihydroxyphenyl)-n-ethyl-4-(4-methoxyphenyl)-	4.685	387.05194	0.0167565023889148	62683.4686346748	34910.4262805551	42219.5224044031	34638.0368661618	83976.2381641195	30074.0246163057	14303.4895277379	13358.5976663762	5819.95510399575	27722.341319632	42765.7545127318	34035.2887971264	30853.4107379919	30605.2319572731	31208.9057865886	--	--	--	--	--	-	-	-	-
M471T127_NEG	3-ketofusidic acid	2.120	471.30849	0.90687531011248	40674.21704845	27938.935314458	21068.842651039	18118.9336443044	16281.008919746	24097.589500767	4360.48220600152	19966.6777124682	8577.17765673214	4516.80169726396	4239.90053290631	8262.0780320498	8653.93125183458	13021.459562933	13005.9109419864	--	--	--	--	--	-	-	-	-
M411T52_NEG	3-methoxylimaprost	0.862	411.28896	0.971623371787544	24467.0463232294	7198.94377649692	11934.7866377641	12700.9329504735	16899.1103251018	9700.82554531346	5812.45837775281	4543.58445840088	2785.33666166219	4487.35428444295	12052.0967251719	5969.71764337671	8972.43069570389	7655.13131274378	7723.1095154772	--	--	--	--	--	-	-	-	-
M385T97_NEG	3-methoxyprostaglandin f1.alpha.	1.615	385.23736	0.0667591651670413	12000.4820968334	9662.2547721081	10801.5154459938	41425.0061526745	28456.843871241	13442.014668518	5775.0534070852	3482.71228359218	3428.74721892464	7506.6641075565	6016.5091946669	7145.14434005001	12459.4747487075	12160.364542324	12458.974601311	--	--	--	--	--	-	-	-	-
M513T128_NEG	3-o-acetyl-16alpha-hydroxytrametenolic acid	2.136	513.35494	0.940142659504375	23174.480605004	13512.9119051984	27431.9078335386	15637.6290859729	13553.0300048708	11666.9083502413	10726.7247284663	5968.676688244	3198.44886668712	9880.99349693535	11446.0485380754	9106.67354666767	11851.0488957431	11860.5211438553	11664.0817561234	--	--	--	--	--	-	-	-	-
M139T104_NEG	3-o-methylgallic acid	1.726	139.03959	0.0117688077948279	86070.6015253912	30539.9087648066	66090.8469702732	7331.64074031634	98687.9891167406	7631.67821885784	32041.7772638273	4537.15744315038	1000.70581854486	22533.4980559623	45561.992926901	40119.6096044725	30446.3185396865	30433.9452107319	33602.48024095	--	--	--	--	--	C05616	ko01120//Microbial metabolism in diverse environments	Global and overview maps	Metabolism
M605T151_NEG	3-o-p-hydroxybenzoyl ceanothic acid	2.520	605.36719	0.000442654248598284	8105.02165450013	2312.92370291887	6267.00577760832	1958.77703775383	2514.19724417951	3253.9228442326	2809.6504938113	2998.96385043964	1664.53291072169	3292.66595691095	5195.5229113811	3303.71881750381	2510.68996075335	1974.95538744999	1606.37426611083	--	--	--	--	--	-	-	-	-
M635T142_NEG	3-o-vanilloyl ceanothic acid	2.366	635.35616	0.00189755498823297	2811.80448090713	2496.95320089315	1776.67968612421	1147.88415123654	2177.79627828383	1769.23202200697	1946.37310246657	1387.18421107043	1298.49754040755	1986.70294604352	2528.1488783698	2112.71689861636	2307.23932034709	2430.05202890278	2219.03228963552	--	--	--	--	--	-	-	-	-
M635T186_NEG	3-o-vanilloyl epiceanothic acid	3.100	635.37877	0.0100074396468491	6921.15766584651	1722.72270334085	1619.59625451334	5026.36297153183	1364.8858197853	957.391443016154	287.751099755173	124.124080454195	41.4098453621455	5547.54057360794	15223.544145508	1851.52603518936	2015.93070893113	1957.99905683172	1952.44498039296	--	--	--	--	--	-	-	-	-
M413T111_NEG	3-oxo-4-cholestenoic acid	1.848	413.32564	0.815405468992224	6840.67044436429	3636.84033273129	17711.7186592013	7886.3884407684	4464.88119419009	4854.83207529649	3726.04013990488	2432.45128879471	3069.51980412778	4597.82104085591	6382.49647679542	4599.0979647642	4222.01579628766	4519.86479093093	4362.52098634104	--	--	--	--	--	-	-	-	-
M268T41_NEG	3-oxo-c10-homoserine lactone	0.678	268.17007	0.804506097810631	21851.4757353282	25347.1248983227	44656.7430546229	21881.4975527504	38928.3314049478	34604.2148944904	17567.6268300694	16286.218922787	18276.6913434504	15646.0023699813	23015.295598483	26585.4030163859	171062.6823233	167641.602040926	171049.472390092	--	--	--	--	--	-	-	-	-
M405T176_NEG	3-oxocholic acid	2.936	405.26309	0.23140588895849	18079.7718423354	9278.34368199932	10594.3578616241	7654.10394325944	7960.55576141246	8144.11502387566	7926.18106636019	3673.5234679533	1462.83104376793	6169.65390645758	7802.73656757772	6255.49011872142	9477.93652510595	8274.24455238251	9733.15922921109	Lipids and lipid-like molecules	Steroids and steroid derivatives	Bile acids, alcohols and derivatives	2304-89-4	HMDB0000502	-	-	-	-
M506T201_NEG	3,15-dibenzyl-1,4,12-trimethyl-1,4,7,10,13-pentazacyclopentadecane-2,5,8,11,14-pentone	3.346	506.26456	0.893508335881841	4793.39873581208	1191.03605997336	2258.83590788572	1721.11678940848	5259.66488806711	824.13911103931	550.16038453577	1047.01132320524	882.340576383296	566.535785765157	1271.92198790847	1008.45576591818	1791.57038230635	1757.73410003831	1839.01234195597	--	--	--	--	--	-	-	-	-
M161T305_NEG	3,4-dichlorophenol	5.090	160.94878	0.925448843606885	3610.87852842358	2946.48123181765	1374.19833302004	2898.28681013656	3550.59988705638	1237.13177735408	2076.25868609626	833.498985297089	2496.96403674857	2359.35203899506	2656.26609958561	3223.15512336376	1672.18135681715	1830.37740680477	1831.78618919557	Benzenoids	Benzene and substituted derivatives	Halobenzenes	-	HMDB0246027	-	-	-	-
M497T123_NEG	3,4-dihydroxy-5-[(2s,3r,4s,5s,6r)-3,4,5-trihydroxy-6-[[4-(2-hydroxypropan-2-yl)cyclohexene-1-carbonyl]oxymethyl]oxan-2-yl]oxybenzoic acid	2.042	497.16527	0.877946658272969	16013.8740643397	3518.13634713751	2626.83831414707	3706.58564175581	3891.31107521287	3056.72400013312	1493.41277774904	7579.88741565313	5866.14794633963	3053.13962462766	4756.36315053522	6658.6703474527	5847.54853752498	5743.79452730006	5726.60230084921	--	--	--	--	--	-	-	-	-
M181T340_NEG	3,4-dihydroxyhydrocinnamic acid	5.662	181.00892	0.774586240061323	223881.369314833	168840.90146642	160995.943120977	178675.523242035	174632.816806317	181435.252301363	168144.812297354	187296.764379356	191765.706695386	165447.201321987	176149.18071185	160764.119241942	178846.340556696	176985.726244025	178862.489806325	Phenylpropanoids and polyketides	Phenylpropanoic acids	-	1078-61-1	HMDB0000423	C10447	ko00350//Tyrosine metabolism	Amino acid metabolism	Metabolism
M367T36_NEG	3,4-dihydroxymandelic acid	0.608	367.06374	0.545434373679277	10791.4001350823	31895.9263596506	61533.8266268744	15612.8398295252	59195.0198726881	20840.1278744093	160950.230826523	109499.624928767	170812.73474652	92420.6893123119	26440.6493152603	25028.7936711281	61835.5530444501	60224.1476314002	60213.1285555861	Benzenoids	Phenols	Benzenediols	775-01-9	HMDB0001866	C05580	ko01100//Metabolic pathways;ko00350//Tyrosine metabolism	Amino acid metabolism;Global and overview maps	Metabolism
M449T422_NEG	3,4-diphenylmethylideneluteolin	7.038	449.07951	0.0523312300337641	3048.74716652094	1234.24410718848	762.396722344716	811.773994988569	315.323776139802	989.219669922355	784.155269673179	651.0490530916	234.9298809424	811.323807329372	958.977037177134	1264.00982503139	1099.91803239473	1099.75650553005	938.510101702941	--	--	--	--	--	-	-	-	-
M283T30_1_NEG	3,4'-dimethoxy-2'-hydroxychalcone	0.504	283.10934	0.985078144760454	80303.8097957461	37351.3461325032	35697.4758270097	17989.7753928565	20151.5111779951	24106.1116553894	18681.3377606322	18844.4157812451	23902.6523898443	18122.7758909446	35085.767875115	26267.578394734	32322.8252683881	29720.8145368557	29723.0994785614	--	--	--	--	--	-	-	-	-
M223T338_NEG	3,5-dimethoxy-4-hydroxycinnamic acid	5.629	223.02	0.268302761477047	8587275.81633957	5513478.53315173	5935684.29477548	5049823.12411086	5018913.85576894	5243749.1498483	5488865.78286067	5374241.20228593	5788189.25607879	5505344.87760052	5464466.90206454	4927045.86290688	5556185.76646172	5555944.95527032	5620777.43547669	Phenylpropanoids and polyketides	Cinnamic acids and derivatives	Hydroxycinnamic acids and derivatives	7361-90-2	HMDB0034069	C00482	ko01100//Metabolic pathways;ko01110//Biosynthesis of secondary metabolites;ko01061//Biosynthesis of phenylpropanoids	Chemical structure transformation maps;Global and overview maps	Metabolism
M299T319_NEG	3,5,7-trihydroxy-4'-methoxyflavone	5.319	299.06304	0.0163572828796452	1975.54905716547	1901.27915376956	1684.65853599504	2299.23280208171	2080.14004151719	2167.81192210705	4124.25808015056	4038.90909824322	5665.14615586748	2760.53303305413	2122.82409400189	2177.70246847063	2446.99065548744	2206.55042081569	2453.76554126326	--	--	--	--	--	-	-	-	-
M552T181_NEG	3,5,9-trioxa-4-phosphatetracosan-1-aminium, 7-(acetyloxy)-24-carboxy-4-hydroxy-n,n,n-trimethyl-, inner salt, 4-oxide, (r)-	3.018	552.30834	0.0174894929958007	123790.696343977	107437.204967884	102150.9759192	66931.9179913251	73904.3302709395	72301.0574638428	17745.1848969015	56394.092508548	26381.0604777438	62484.4066286628	117242.691460976	99129.1133408248	81474.0853293349	81496.5373000619	79727.1750182152	--	--	--	--	--	-	-	-	-
M195T309_NEG	3,7-Dimethyluric acid	5.148	195.04459	0.0680245507320592	79002.9431751343	30417.3400780806	204695.547494424	120759.432482449	11272.0836876261	135923.130716174	294029.635751134	310562.554838899	346316.820778209	231120.44645099	116342.82431325	22815.7298508418	192070.135806376	190363.040296705	192055.053730073	Organoheterocyclic compounds	Imidazopyrimidines	Purines and purine derivatives	13087-49-5	HMDB0001982	C16360	ko00232//Caffeine metabolism	Biosynthesis of other secondary metabolites	Metabolism
M573T354_NEG	3,8''-biapigenin	5.892	573.03666	0.00255852749320305	943.312631729242	258.379344425286	943.312631729242	943.312631729242	943.312631729242	943.312631729242	16.2240979840305	50.4555469263169	39.4567512390858	780.185710677782	35.1886441531994	46.3328673551259	1761.52480170581	1762.33690375226	1796.11322898377	Phenylpropanoids and polyketides	Flavonoids	Biflavonoids and polyflavonoids	101140-06-1	HMDB0038856	-	-	-	-
M387T127_NEG	3.alpha.,7.alpha.-dihydroxy-12-oxocholanoic acid	2.117	387.25161	0.979381129077537	13315.5628072964	12925.7170390676	9164.02288190825	20409.7132993371	15243.6215622503	9943.02348806519	10535.9997993744	6604.10200466414	4304.91383544485	8452.02844310304	10381.8004011957	7584.04757036076	10672.7507369186	11229.0958639002	10640.3180353726	--	--	--	--	--	-	-	-	-
M303T109_NEG	3.beta.-hydroxymevastatin	1.809	303.15969	0.340870213722748	29671.8560599492	10940.2361433496	6452.64617809595	7813.4700695816	5889.38724836314	4377.37676787937	9443.90755443182	9608.07260551659	10698.2075111275	12761.9877583176	9561.44832633716	7716.11001375875	16007.2616580322	11045.7521700312	16004.4196591527	--	--	--	--	--	-	-	-	-
M431T59_NEG	3.beta.,7.alpha.-dihydroxy-5-cholestenoic acid	0.989	431.31453	0.185042007034326	365033.046279046	148450.467244281	195396.903837908	191938.154530631	349126.590577072	189568.495533539	100681.344799216	117396.316402175	76185.74077832	143508.177880021	197547.740461387	114937.43881374	190424.037491016	190726.82136992	171466.605748946	Lipids and lipid-like molecules	Steroids and steroid derivatives	Bile acids, alcohols and derivatives	115538-84-6	HMDB0012454	C17335	ko00120//Primary bile acid biosynthesis	Lipid metabolism	Metabolism
M290T341_NEG	3'-.alpha.-sialyl-n-acetyllactosamine	5.685	290.07157	0.120171544669055	4050.76104630482	4886.61027889343	5785.66724951156	4524.30261390329	7620.60528317229	5434.75381634658	2292.64611472172	3440.944749941	1214.38088450851	3104.83273470739	3806.89511427029	4332.80728150452	4284.24066418713	4641.22948871369	4276.39927878802	--	--	--	--	--	-	-	-	-
M297T35_NEG	3',4'-methylenedioxyorobol	0.577	297.04659	0.10381212683751	249289.200308394	837716.996357321	836469.020620041	731789.747990898	792072.690539773	765484.062298074	634209.540610656	745227.793987967	652199.29201372	779005.309281896	851842.139359528	850520.218020276	709760.979074788	676856.654235336	708826.021715934	--	--	--	--	--	-	-	-	-
M375T272_NEG	3',4',5,7-tetrahydroxy-3,6,8-trimethoxyflavone	4.533	375.06887	0.0295991533729005	2361.09830046902	7555.40635626775	1818.29476377736	1677.04485475651	559.770317623302	1331.3972641923	1711.80278019203	2147.64143635367	3851.8658426268	1594.86598591071	1201.88662106353	1680.54649632797	70454.2480758051	69184.50333926	70450.5247380119	--	--	--	--	--	-	-	-	-
M345T269_NEG	3',5'-dimethoxy-3,5,7,4'-tetrahydroxyflavone	4.481	345.04819	0.00827896351417074	3120.05551213999	1779.96686729177	9412.9734893611	3568.34878562377	1074.95781873435	4650.93979603949	17625.3420901275	18597.1957126914	17474.0870670454	10708.3594343491	4023.79405965464	1278.72488267147	18023.3293602928	17838.0125021102	22265.2629324148	--	--	--	--	--	C11620	ko01110//Biosynthesis of secondary metabolites	Global and overview maps	Metabolism
M407T114_NEG	3alpha,7beta,12alpha-trihydroxy-5beta-cholan-24-oic acid	1.898	407.27845	0.0766362561043143	15524.4113671128	27084.2250995811	11494.7204156258	12845.5241378789	20252.5041513875	12130.3469130762	15912.6732692619	9178.30754429377	5704.84622891852	19467.5776641323	18482.1058114643	19367.20506843	20411.8931530119	20515.8663363219	20410.8100273502	Lipids and lipid-like molecules	Steroids and steroid derivatives	Bile acids, alcohols and derivatives	2955-27-3	HMDB0000917	C17644	ko00121//Secondary bile acid biosynthesis	Lipid metabolism	Metabolism
M521T180_NEG	4-({5-[5-hydroxy-3-({[(2z)-2-methylbut-2-enoyl]oxy}methyl)pentyl]-8a-(hydroxymethyl)-5,6-dimethyl-3,4,4a,5,6,7,8,8a-octahydronaphthalen-1-yl}methoxy)-4-oxobutanoic acid	3.002	521.33625	9.63345000578257e-05	78538.0323445926	32931.2069340797	31149.2666836059	38924.1315259553	39944.2037969129	38768.7380729745	10189.0614032083	6356.7291539356	4226.34644256836	10635.4638643053	43211.8569222703	47213.0344147183	24302.5559445281	23957.1897176229	24308.5952205145	--	--	--	--	--	-	-	-	-
M303T270_NEG	4-(2,3-dihydroxy-3-methylbutoxy)furo(3,2-g)chromen-7-one	4.500	303.06265	0.179448972109226	323.921936746267	1198.62976947914	2012.45241133124	1634.48127877898	640.863015782036	1227.67043500004	3460.55448003523	3124.11056901762	4078.94529271435	1926.76402502912	824.561929086522	1022.23342557154	2198.34121333545	2188.00619683593	2267.89961438936	--	--	--	--	--	-	-	-	-
M193T56_NEG	4-(methylamino)-4-(3-pyridyl)butyric acid	0.937	193.12271	0.00361542126561689	41073.3626966222	25672.646158092	29142.2715207983	15637.4549235552	17767.2591558474	28752.8397354757	22562.7580751653	14352.5097316238	12589.618527822	20588.5011902261	23195.7914395331	12791.2296991608	21362.4396621677	20096.4634020553	21358.4981191179	--	--	--	--	--	-	-	-	-
M200T321_NEG	4-(trifluoromethyl)quinoline-2,7-diol	5.357	200.02829	0.0120784890216885	23310.598501069	16405.0462239616	13317.5117119067	12598.5897144293	14529.1617687088	17954.612939567	3361.42299017944	6352.49474263154	4448.01699675128	7297.11567445724	14366.9068027164	18448.3361239624	10679.3161239899	10667.5862759649	11193.4084272953	--	--	--	--	--	-	-	-	-
M380T57_NEG	4-amino-5-(5-hydroxy-2',6-dimethyl-5'-prop-1-en-2-ylspiro[7-oxabicyclo[4.1.0]heptane-3,1'-cyclopentane]-2-yl)oxy-5-oxopentanoic acid	0.956	380.21333	0.0174388579891789	3900.07190688439	2535.54227749346	1803.57991842702	2475.12031101665	2895.29241700741	1856.51713532487	333.277516539385	1407.02466295304	736.555613625125	636.7489905152	1797.6860649305	1956.891777296	1748.8736097311	1862.58501200598	1730.55092854534	--	--	--	--	--	-	-	-	-
M220T181_NEG	4-amino-5-chloro-1-phenyl-6-pyridazone	3.024	220.03987	0.0500993785375426	28007.1738178329	8786.57301017666	54333.1336386626	30709.5296754822	12333.7009415839	38201.8325297087	93373.4582420646	90465.0279913475	101654.310857811	73786.4724729167	36717.7479378415	6395.78186034525	62036.3505476804	59647.3680248282	62037.9515107522	--	--	--	--	--	-	-	-	-
M173T154_NEG	4-bromophenol	2.566	172.95772	0.014493568814184	16535.9957309633	16886.7401144445	15634.4486679684	16964.3728922247	21136.0446017176	17920.1282087485	13727.5613547991	17393.6588169714	15532.2460353467	15124.7139212035	16491.7833474762	16242.0781850388	16551.1621008497	16328.6502206958	16560.832503434	Benzenoids	Phenols	Halophenols	106-41-2	HMDB0062397	C14453	ko00980//Metabolism of xenobiotics by cytochrome P450	Xenobiotics biodegradation and metabolism	Metabolism
M231T58_NEG	4-bromophenoxyacetic acid	0.960	230.96303	0.013488433853213	9732.46584424034	4804.25000084896	4635.56925343495	4360.9895198123	2772.18857889137	3285.3145319785	1886.56060539346	6262.92440949362	2211.40704244344	2777.24885739827	5769.96278028138	7322.89070119798	3988.03358823836	3822.63528967242	3816.32562656823	--	--	--	--	--	-	-	-	-
M353T420_NEG	4-caffeoylquinic acid	6.999	353.0098	0.0287247936263349	1562.72997883596	1496.02879867517	473.992360217396	639.127724794232	1192.50208189004	622.220399904923	646.906029039865	790.307912297354	854.743180046809	756.688298987947	648.258576260646	825.585712529155	1120.65437944864	1118.38179987247	1017.59379347732	Organic oxygen compounds	Organooxygen compounds	Alcohols and polyols	905-99-7	HMDB0030653	-	-	-	-
M155T224_NEG	4-chlorobenzoic acid	3.735	155.00904	0.101058870519729	2496.79438231847	2748.16224685509	2226.23379438552	1981.87701486947	2415.71025044125	1923.95785752462	2638.48798551181	2106.82838323388	2318.39772946548	2161.71898706569	2085.26556397307	3088.48222870781	2046.7416240447	2191.6210147892	2190.19719067696	Benzenoids	Benzene and substituted derivatives	Benzoic acids and derivatives	-	HMDB0246393	C02370	ko01100//Metabolic pathways;ko01120//Microbial metabolism in diverse environments;ko00621//Dioxin degradation	Global and overview maps;Xenobiotics biodegradation and metabolism	Metabolism
M512T192_NEG	4-heptenoic acid, 7-[(1r,2r,5s)-5-([1,1'-biphenyl]-4-ylmethoxy)-2-(4-morpholinyl)-3-oxocyclopentyl]-, (4z)-rel-	3.204	512.23249	0.167748169025009	850.263904551638	538.273674519294	379.145170511546	522.349806780947	706.537087891372	474.882656577995	29.1836066059888	71.5977749201596	182.542759279039	378.06109995065	506.017396292113	911.695635673128	547.413502483956	593.35118104222	549.038867471273	--	--	--	--	--	-	-	-	-
M187T60_NEG	4-hydrazinobenzenesulfonic acid	0.993	187.01359	0.523725014442099	8426.3388922268	12444.6271471075	9157.83708038968	14670.4325530493	10530.896441756	10283.4215715922	8570.00843917658	5305.722643627	7618.68000224726	8055.06275529471	14329.0294201854	10876.3438727852	9280.91618043374	9272.6749170791	9550.89135528299	--	--	--	--	--	-	-	-	-
M341T594_NEG	4-hydroxy-2,2',3',4',5'-pentachlorobiphenyl	9.905	340.86901	0.0551591114220211	8682.03825571759	8966.21582350961	4808.45145418042	6064.82310013698	21126.7727679138	6280.10026517521	4529.12428334552	21478.3456352419	4710.43674102154	6060.64929009823	18985.5414895316	22899.9925128963	6004.83037711118	5389.13751269633	5442.91179917381	--	--	--	--	--	-	-	-	-
M339T419_NEG	4-hydroxy-2,2',4',5,5'-pentachlorobiphenyl	6.980	338.85425	0.00373438680277373	1571.63683611331	1323.97267621724	1376.84420739634	1676.16753009864	1352.25061231761	1233.96132327689	1831.44459161492	1256.25996394703	2297.11006300468	1908.24833036101	1633.10400798609	1141.82437200154	1261.59897910407	1222.01660763163	1221.28463237951	--	--	--	--	--	-	-	-	-
M375T596_NEG	4-hydroxy-2',3,3',4',5,5'-hexachlorobiphenyl	9.929	374.85188	0.117518167375052	4794.70497887273	4477.75075706266	2548.8776739595	4844.93943930004	5154.06119923137	3909.39109744478	2265.4546384065	4171.74046166703	2591.01066981046	1293.00898987141	2308.8776657588	4536.70987164912	3110.87411904614	3054.80665375811	2621.87580182367	--	--	--	--	--	-	-	-	-
M263T290_NEG	4-hydroxy-3-[(4-hydroxy-6-methyl-2-oxopyran-3-yl)methyl]-6-methylpyran-2-one	4.828	263.05783	0.00111504038060444	3446.43831942147	1800.95143762942	2048.26855524965	2208.87947859394	1388.12413714526	2043.59551970563	5132.48598577787	3808.87355295128	1868.55641050632	1735.31508042332	1521.81144198582	2952.54031269335	3617.40194237901	2975.96041460399	2917.23546803527	--	--	--	--	--	-	-	-	-
M343T79_NEG	4-hydroxy-5e,7z,10z,13z,16z,19z-docosahexaenoic acid	1.319	343.22726	0.995664239682886	35659.1757821415	13224.6919249426	15877.7845062755	11395.4409188175	24119.1971017204	15592.5833478498	7334.47877727413	9476.15681628499	3694.17925889709	10453.2015339099	22654.0173894075	10765.9008841261	14799.9591050604	14851.4577281873	14897.1283765199	--	--	--	--	--	-	-	-	-
M437T149_NEG	4-hydroxy-7-methyl-2-[2-[3,4,5-trihydroxy-6-(hydroxymethyl)oxan-2-yl]oxypropan-2-yl]-2,3-dihydrofuro[3,2-g]chromen-5-one	2.477	437.14309	0.0913594255697103	1233.07239754466	629.575878183929	1382.96421123847	1933.84147951004	778.210817212565	1493.36879721911	2864.93759159032	2524.06213157408	3415.56692293052	2337.12109957868	1362.53171605035	833.220859931557	1853.97898032407	1857.16016052693	1934.01710127339	--	--	--	--	--	-	-	-	-
M173T26_NEG	4-hydroxybenzenesulfonic acid	0.432	172.99142	0.0735637311794049	4232991.33725285	1300795.43578477	3582048.64653447	543721.617012571	5023994.07017425	4738020.08621163	803097.685592394	474724.005398531	1342472.68848478	1050435.12211298	805452.211311263	3558389.93775374	2131922.79688485	2081199.75292758	2129961.38632361	--	--	--	--	--	C01613	ko01100//Metabolic pathways;ko00052//Galactose metabolism	Carbohydrate metabolism;Global and overview maps	Metabolism
M151T131_NEG	4-hydroxyphenylacetic acid	2.179	151.03975	0.906817019171156	43529.4469032959	43022.939896299	40961.5223600672	15034.0280550413	46263.8193896661	42757.192556739	38468.6758178544	24004.7673942156	45388.6432464856	18602.0239169199	8635.32449114878	42165.4052097674	26142.7462720083	26124.6650913333	25189.0149290238	Benzenoids	Phenol esters	-	-	HMDB0060390	C00642	ko01100//Metabolic pathways;ko01120//Microbial metabolism in diverse environments;ko00350//Tyrosine metabolism;ko00360//Phenylalanine metabolism	Amino acid metabolism;Global and overview maps	Metabolism
M458T80_NEG	4-imidazolidineheptanoic acid, 3-[(2-cyclohexyl-2-hydroxyethyl)amino]-2,5-dioxo-1-(phenylmethyl)-	1.340	458.2662	0.334990542805384	8354.3548631784	18946.2164199392	13229.3358525102	12608.6859140109	10865.6853074628	12964.9191445309	5879.52367726489	10271.8508343919	5492.83297237368	8030.38935149382	16200.5774705382	25244.374813635	13384.532940372	13325.3078939777	13323.3057123855	--	--	--	--	--	-	-	-	-
M151T37_2_NEG	4-methoxybenzoic acid	0.618	151.03987	0.997499544048376	41850.8671170242	10604.4025210426	73982.1901038035	4196.62945701524	7922.42901234673	59716.6588444714	64556.4355795071	59695.1478001992	49444.1628078052	50624.3433552977	12364.9052315885	61230.2118623076	44942.636104405	46757.2802642747	44931.6165024512	Benzenoids	Benzene and substituted derivatives	Benzoic acids and derivatives	100-09-4	HMDB0001101	C02519	ko01120//Microbial metabolism in diverse environments	Global and overview maps	Metabolism
M157T106_NEG	4-methoxycyclohexanecarboxylic acid	1.766	157.08638	0.0382305366153197	1278799.11858243	1179299.60039929	1156110.6306833	31241.8917468053	9756.91781381464	1102666.02640363	1160980.95507486	1147364.75903174	1244279.58810335	1168251.75124171	1144649.05937152	1280126.5184317	1121847.36230368	1119789.80978338	1150832.55390261	--	--	--	--	--	-	-	-	-
M477T94_1_NEG	4-methoxyglucobrassicin	1.563	477.06261	0.103396579220727	251.465475545895	534.151942585623	251.248224789142	205.180577754624	232.120166243005	189.177724766687	229.316483890381	537.659117712048	117.124176536634	74.1787671538026	206.313922321725	276.401430347343	6041.62024595559	6073.06888973132	6061.02322718683	Organic oxygen compounds	Organooxygen compounds	Carbohydrates and carbohydrate conjugates	-	HMDB0303668	-	-	-	-
M351T291_NEG	4-methylumbelliferyl .beta.-d-glucuronide	4.843	351.06457	0.0340753123543893	4365.23684344301	1833.71647508436	4661.18452469767	3120.60985171621	2278.39100704753	1416.60149161726	7342.2594422107	6096.54548095948	8078.8899178535	3969.12119671954	3648.88917783231	2387.42219894495	4798.26002022872	4841.03558518381	4836.76584949472	--	--	--	--	--	-	-	-	-
M154T27_NEG	4-nitrocatechol	0.443	154.01404	0.166770974566148	13160.5025420801	18160.5821018375	7801.50234655706	4142.85284278874	13511.0887452988	7719.22002897516	14660.0728936572	27540.4221281483	57856.4308726611	4629.25435749349	15804.113048262	22405.6948000451	13206.1288849472	13197.4057813576	13940.5106404829	Benzenoids	Phenols	Nitrophenols	3316-09-4	HMDB0002916	C02235	ko01120//Microbial metabolism in diverse environments	Global and overview maps	Metabolism
M138T267_NEG	4-nitrophenol	4.446	138.04143	0.874743250142246	3073.11725519532	2802.39370075491	926.950079640879	5606.47896445299	11990.1012317141	1188.03804703769	11880.3097118766	12118.1298708575	11924.3143357885	11079.3945652306	1770.81121030275	1168.20033988199	5209.70073295351	5204.70024575411	5115.62250925551	Benzenoids	Benzene and substituted derivatives	Nitrobenzenes	98-95-3	HMDB0041950	C00870	ko01120//Microbial metabolism in diverse environments	Global and overview maps	Metabolism
M163T82_NEG	4-phenylbutyric acid	1.371	163.07615	0.0408646560894864	25239.8694765512	14693.2038628002	12535.4745237509	16781.5665233484	11100.0825307903	15189.1889199824	17216.6806871317	11339.9360133737	13404.9705631816	14049.1397537808	21921.8708264914	14628.290023927	13681.2535813812	12872.6846302397	12884.2060107125	Benzenoids	Benzene and substituted derivatives	-	1821-12-1	HMDB0000543	-	-	-	-
M411T32_NEG	4-pregnen-17.alpha., 20.beta.-diol-3-one-20-sulfate	0.525	411.18283	0.962683006238179	167103.305031848	79243.9286556585	115522.932511594	158282.717213807	132609.033498445	49554.0246807479	34460.6174011032	40413.6206197904	25509.9002715017	34737.5428325999	92587.0064353719	94801.1298587411	92181.8386484954	90966.8577548885	90950.7474005092	--	--	--	--	--	-	-	-	-
M182T281_NEG	4-pyridoxic acid	4.686	182.03196	0.000788084968271909	929895.35925121	699175.513751094	889147.930317029	754879.436799367	932955.528567116	764052.443128432	466926.163955503	518890.51666202	310169.778022345	677290.869678646	807320.337709769	689107.790227128	756794.065899593	753753.328469389	753725.590116857	Organoheterocyclic compounds	Pyridines and derivatives	Pyridinecarboxylic acids and derivatives	82-82-6	HMDB0000017	C00847	ko01100//Metabolic pathways;ko01120//Microbial metabolism in diverse environments;ko00750//Vitamin B6 metabolism	Global and overview maps;Metabolism of cofactors and vitamins	Metabolism
M201T420_NEG	4-sulfobenzoate	6.999	200.98605	0.0372057108341344	4431.03061382389	4764.55694536999	3996.27063813826	4240.93705429063	4402.67813642622	4149.09513356578	4069.13546690853	4153.83749982384	4322.60208495721	3912.26791265965	3894.2884778377	4229.84688913727	4820.64277470367	5173.09693450462	4796.50821503907	--	--	--	--	--	C02236	ko01120//Microbial metabolism in diverse environments	Global and overview maps	Metabolism
M286T54_NEG	4-thiazolidinecarboxylic acid, 2-undecyl-, (4r)-	0.896	286.18082	0.13199334786158	16880.7412674194	4166.18804083488	14918.6024056546	1939.15546249736	23421.2766088443	11238.7810241	9376.4137345168	8635.77293611008	9510.94897333492	11084.5756124718	12834.9377351737	13022.5961138124	29906.4623956366	27208.6150043501	29331.631217213	--	--	--	--	--	-	-	-	-
M259T388_NEG	4-thiouridine	6.474	259.06584	0.00119976833368442	10461.0416222202	1469.21869482997	3120.55062680193	2204.7177466829	7807.4077534131	9002.67807404168	7982.21018791851	8729.80294082934	7996.78622520444	2275.34273006421	8887.379773598	3496.07293730592	8257.26240158724	8248.63834722913	7839.17513154187	Nucleosides, nucleotides, and analogues	Pyrimidine nucleosides	-	-	HMDB0246588	-	-	-	-
M321T329_NEG	4,4'-dihydroxy-2,2',6,6'-tetrachlorobiphenyl	5.489	320.8929	0.00410867147236655	1291.63581945437	1434.19140716951	1133.66882257053	1484.13487416576	1136.99503693368	1194.19470333051	1185.82800664303	1182.03884386834	845.20578609482	1188.87036859042	1150.04945719079	1292.66177947068	1172.38064585998	1224.50550153558	1220.48392912759	--	--	--	--	--	-	-	-	-
M329T285_NEG	4,5-dihydro-4,5-dioxo-1h-pyrrolo[2,3-f]quinoline-2,7,9-tricarboxylic acid	4.745	329.02766	0.0334814454016367	7090.23984616423	5580.3591446672	5394.94718987696	3776.53887603715	6835.77867316465	3254.86309416867	3600.04823092655	3528.65776847669	1618.21345996575	4119.08798961684	4491.31684559178	4460.59688328429	9843.76237260272	9830.07350872159	9799.96953617466	--	--	--	--	--	-	-	-	-
M197T139_NEG	4,6-dinitro-o-cresol	2.316	197.03138	0.0790956192078261	1891980.91810639	792777.336943465	1086958.71118696	521139.859929841	1123586.93740588	628999.530873232	381150.806758714	451459.1751231	238344.250855081	640734.825514349	812522.399257856	725433.238092141	741122.525415602	730366.566628949	730347.431524671	Benzenoids	Phenols	Nitrophenols	-	HMDB0245221	-	-	-	-
M263T308_NEG	4,7,8-trimethoxy-3,5-dimethylchromen-2-one	5.140	263.08072	0.104952636422094	1657.85967715083	813.004809288471	2323.64276900742	1537.08941346466	612.545247073128	1989.48197674667	4796.15613192448	3689.05531758776	5675.07789436088	1805.41340590839	1675.00425153346	865.242205601357	2261.25172813244	2182.96647590246	2167.77180588032	--	--	--	--	--	-	-	-	-
M172T86_NEG	4,8-dimethylquinolin-2-ol	1.436	172.08786	0.115187135289607	4047.22012430376	2830.32681492139	433.032137197553	420.896641097237	133.428732878365	2738.40017741429	611.855873151383	548.552997047253	873.795064503886	705.464818367057	2156.9873973134	2590.50327410603	1088.97706018001	1027.73059459141	2110.73266058033	--	--	--	--	--	-	-	-	-
M245T193_2_NEG	4'-chloro-2-hydroxy-4-methoxybenzophenone	3.209	245.00574	0.00356273067752397	10015.7496926381	1651.73076952286	1527.69601337225	1771.31745510596	5265.39019062938	1276.26049738343	998.10348249583	870.688125164299	637.830346046284	802.316782002359	1552.0520083583	1735.97435063223	1954.69916665485	1973.87440131294	1954.62986438991	--	--	--	--	--	-	-	-	-
M312T326_NEG	4'-hydroxydiclofenac	5.429	312.02657	0.000262493659515577	1424.92276177527	654.734925702687	4895.71816096034	3909.21027671243	451.969735978357	2011.47887643043	8623.84877951208	8410.23174021078	9159.37909081154	5561.2598071726	1793.4049793382	820.639041066946	4446.87900843949	4443.46463243983	4631.41471315077	Benzenoids	Benzene and substituted derivatives	Halobenzenes	64118-84-9	HMDB0013974	-	-	-	-
M237T374_NEG	4'-methoxychalcone	6.240	237.09127	0.0615721667237286	7204.92201758815	2922.28008339795	20995.7431547442	11865.8459752509	3704.10804604311	13754.3316586299	42905.4788695016	34441.0889716668	47409.4964638734	29169.4922950438	17657.5726988711	2620.72702324075	20848.6652308157	20153.2046202018	20835.4407751824	Phenylpropanoids and polyketides	Linear 1,3-diarylpropanoids	Chalcones and dihydrochalcones	22966-19-4	HMDB0032585	-	-	-	-
M271T105_2_NEG	4',5,7-trihydroxyflavanone	1.755	271.08161	0.0360880032289308	3277.20322124902	6717.26436113224	2982.77621000416	2082.80434971982	3101.6432641576	2237.80939171511	2426.4941844825	3342.59437159034	2198.27574142926	3875.51815968042	3386.16139719237	15636.5676800979	4862.17436531646	4302.99534302947	4588.65903858684	Phenylpropanoids and polyketides	Flavonoids	Flavans	-	HMDB0242579	C00509	ko01100//Metabolic pathways;ko01110//Biosynthesis of secondary metabolites;ko01061//Biosynthesis of phenylpropanoids	Chemical structure transformation maps;Global and overview maps	Metabolism
M195T356_NEG	4',6'-dimethoxy-2'-hydroxyacetophenone	5.941	195.08814	0.0841856965606197	73818.1048731527	56458.8112174295	46921.059077064	39360.9814898529	57701.0468845385	41925.9249336448	13228.6617988684	27773.2544704329	14057.5388907195	25288.5034337181	43099.6808548536	56522.8083088386	47487.7917447315	47482.4519297561	46907.7382798133	--	--	--	--	--	-	-	-	-
M265T234_NEG	4h-thiopyrano[4,3-d]pyrimidin-4-one, 3,5,7,8-tetrahydro-2-[4-(trifluoromethyl)phenyl]-	3.906	265.04929	0.00290202386172375	2732.86261774388	1499.52910762247	4332.19268573005	2849.43107935101	1936.58796615284	2611.96630277691	5171.57348293239	5557.08444434939	6135.08508907943	4313.68392450522	2566.71553131869	1878.10661058628	4211.01391954541	4212.34430153567	4169.84414747909	--	--	--	--	--	-	-	-	-
M513T276_NEG	5-(3-(2-(7-chloroquinolin-2-yl)ethenyl)phenyl)-8-dimethylcarbamyl-4,6-dithiaoctanoic acid	4.605	513.12804	0.0123919732436862	693.360447647891	62.2831212058896	2111.98584434358	1107.98613105653	304.791376565816	931.287992807845	11115.0671745103	7697.05338973052	19927.5779555536	4812.75399995519	898.709378071138	225.482040026729	2223.66905919601	2222.63940220939	2275.43506645002	--	--	--	--	--	-	-	-	-
M379T177_NEG	5-(4-acetyloxy-3-hydroxy-2,5,5,8a-tetramethyl-3,4,4a,6,7,8-hexahydronaphthalen-1-yl)-3-methylpentanoic acid	2.949	379.24735	0.248656526829521	61536.6882397826	44068.6841627667	41878.791530388	39273.0450235289	60228.3240964288	23506.5095919371	18765.4453767278	14315.1232952507	11249.9199436539	17100.5564736391	38460.7971266292	30528.936070289	33621.1777613692	33218.358964567	33214.234748389	--	--	--	--	--	-	-	-	-
M224T377_NEG	5-(4-hydroxyphenyl)-5-phenylhydantoin	6.275	224.06923	0.00644581582323317	9898.85500489245	5065.44637493734	2630.44144938373	3812.41800941261	3842.94204146809	3725.83564439218	577.171649143825	2265.27806566554	2115.11587083703	1509.6266506964	3638.64701914782	2933.72611265414	2438.53670452149	2477.10815381657	2670.83404264808	Organoheterocyclic compounds	Azolidines	Imidazolidines	2784-27-2	HMDB0041905	-	-	-	-
M215T302_NEG	5-(hydroxymethyl)-3-(1-hydroxy-4-methylpentyl)oxolan-2-one	5.039	215.12885	0.0186824424371383	271.525543332713	856.620323714365	594.378070581547	1428.06916318373	684.500265834322	617.290048534092	305.288335666197	297.063158905006	197.69230607447	543.414510333659	662.269276752699	995.737232995718	636.482929997258	568.160014613549	626.26101435189	--	--	--	--	--	-	-	-	-
M323T49_NEG	5-(tetradecyloxy)-2-furoic acid	0.812	323.22022	0.067204856722775	10536.7825018771	6630.71112136993	7623.00175895597	14902.4240293935	14657.3608587964	14968.9785076028	10985.670280338	10342.6814746089	8271.34577679644	9022.36534533887	12800.0808524858	8251.24526661007	11709.1085372205	12190.6377997241	12183.1076670848	--	--	--	--	--	-	-	-	-
M363T43_NEG	5-[(1s,2r,4ar)-5-(acetyloxymethyl)-1,2,4a-trimethyl-2,3,4,7,8,8a-hexahydronaphthalen-1-yl]-3-methylpentanoic acid	0.711	363.25071	0.0554655049377029	16256.5556390476	27917.2546138733	37331.0506542091	21969.823575311	28507.5816669857	28236.7913759969	21022.4545331436	21473.1971717771	21739.9785887412	21951.5750332977	30063.5337009907	28708.2045093788	28006.979159693	27098.635497339	27113.3988202661	--	--	--	--	--	-	-	-	-
M130T301_NEG	5-aminolevulinic acid	5.023	130.05028	0.560253234843093	6779.72969956211	10686.9799858042	8200.00410923915	10543.2967215865	12995.9604408483	15139.4742324833	1489.15922513773	1460.60256103526	1227.10077584236	1466.05153229936	27845.197201568	10574.6216616898	5707.34819151821	5780.99891156747	5778.77770622237	Organic acids and derivatives	Carboxylic acids and derivatives	Amino acids, peptides, and analogues	106-60-5	HMDB0001149	C00430	ko01100//Metabolic pathways;ko01110//Biosynthesis of secondary metabolites;ko01120//Microbial metabolism in diverse environments;ko01060//Biosynthesis of plant secondary metabolites;ko02010//ABC transporters;ko00260//Glycine, serine and threonine metabolism;ko00860//Porphyrin metabolism	Amino acid metabolism;Chemical structure transformation maps;Global and overview maps;Membrane transport;Metabolism of cofactors and vitamins	Environmental Information Processing;Metabolism
M116T205_NEG	5-aminovaleric acid	3.408	116.07146	0.00443271153192	42762.5991604655	21087.5945340517	20379.9827510857	24760.3204243214	29159.3643943285	12957.1662299296	5799.66551404982	11496.6479739261	3385.67966940265	10138.7805640222	15004.7414160046	16111.9427720173	13230.2454597911	12531.9545932096	13196.1815333064	Organic acids and derivatives	Carboxylic acids and derivatives	Amino acids, peptides, and analogues	660-88-8	HMDB0003355	C00431	ko01100//Metabolic pathways;ko01120//Microbial metabolism in diverse environments;ko00330//Arginine and proline metabolism;ko00470//D-Amino acid metabolism;ko00310//Lysine degradation	Amino acid metabolism;Global and overview maps;Metabolism of other amino acids	Metabolism
M223T174_NEG	5-chloro-7-nitroquinolin-8-ol	2.904	222.99045	0.00171575008352176	58181.2506990187	39201.244307459	41811.761388673	43736.4980868187	42510.1864024147	42964.6297527675	35313.1230036521	37802.6772846625	34518.9566076975	37835.8418806905	40962.0330506137	40018.669702378	42107.9357122762	40568.9809979949	40465.6753978177	--	--	--	--	--	-	-	-	-
M201T312_NEG	5-chloroorsellinic acid	5.193	200.98579	0.0925472212623375	3256.11227706824	3702.26019315989	3654.72192867007	4938.08754590929	4519.79665598361	4131.43176377362	3043.50004474692	63986.3003783173	35616.9137542956	2747.14332748349	3298.13209736526	3622.24031486971	3467.90993234745	3276.97291386514	3466.12528740494	--	--	--	--	--	-	-	-	-
M261T229_NEG	5-fluorouridine	3.822	261.02846	0.0856424113305291	5167.83774230465	6313.01333809597	15695.389113785	5197.33498369875	2472.11328584967	3615.85275972014	2235.21924726108	2070.52468234818	2339.01698350858	1457.06736625996	5583.77997796077	6401.55106040465	5877.02627999771	5417.54354748209	5404.44151984574	Nucleosides, nucleotides, and analogues	Pyrimidine nucleosides	-	-	HMDB0060396	C16633	ko00983//Drug metabolism - other enzymes	Xenobiotics biodegradation and metabolism	Metabolism
M527T354_NEG	5-glc tricin	5.892	527.09474	0.00120886655569492	1280.36151008512	553.071288973193	47.0912442314242	1280.36151008512	1280.36151008512	49.0200398890336	1060.95168513114	122.406708929653	21.1858769194409	43.7582358271132	1280.36151008512	109.196622249723	2744.37599958624	2698.88355551865	2760.89182014757	--	--	--	--	--	-	-	-	-
M381T27_NEG	5-heptenoic acid, 7-[(1r,2r,3s,5s)-2-[(1e,3s)-3-(2,3-dihydro-1h-inden-2-yl)-3-hydroxy-1-propen-1-yl]-3-fluoro-5-hydroxycyclopentyl]-, (5z)-	0.442	381.22998	0.124010630162322	63958.3589568338	77086.4118613832	32258.5296037719	46925.3345285441	15249.0800892379	13411.5211586138	16933.2651471164	37834.2306661862	20804.8751069194	10949.9697746898	30151.3110068467	12838.3850664628	26020.020729897	23208.8803556235	26030.4330870745	--	--	--	--	--	-	-	-	-
M530T52_1_NEG	5-heptenoic acid, 7-[(1s,2s,3s,5r)-3-[[(4-iodophenyl)sulfonyl]amino]-6,6-dimethylbicyclo[3.1.1]hept-2-yl]-, (5z)-	0.864	530.08791	0.863812926468762	867.220103249964	1135.38746226852	3228.41874767268	1946.39653571237	258.501076083366	3005.59928890603	4881.26188824523	5962.47265922524	4407.29615502917	6036.76270029442	2203.94668328451	686.965047116468	2884.13257523356	3182.8951955565	2958.83172007158	--	--	--	--	--	-	-	-	-
M169T302_NEG	5-hydroxy-4-methoxy-5-prop-1-en-2-ylfuran-2-one	5.040	169.06158	0.000760399978476425	29200.186092821	18429.8321669832	17768.7498464404	13057.3614437979	18434.5094240926	18558.5167023258	5289.18525547416	9862.33841468162	6326.71481552021	8328.01818830141	13751.0659425976	14992.4079805987	11763.4763585896	11764.1929897585	11592.4681012458	--	--	--	--	--	C01571	ko01100//Metabolic pathways;ko00061//Fatty acid biosynthesis	Global and overview maps;Lipid metabolism	Metabolism
M219T257_NEG	5-hydroxy-l-tryptophan	4.291	219.05497	0.0880969235174033	2402.29963680576	1882.36620500983	2747.43728780475	1538.21788419484	1838.95982437863	1191.26036609669	3446.95628281567	4579.85001759024	4946.02537075091	3806.12494543668	2499.19047753006	1596.41032411296	4453.55534746688	4396.86665998684	4561.63130203562	Organoheterocyclic compounds	Indoles and derivatives	Tryptamines and derivatives	4350-09-8	HMDB0000472	C00643	ko01100//Metabolic pathways;ko01063//Biosynthesis of alkaloids derived from shikimate pathway;ko00380//Tryptophan metabolism;ko04726//Serotonergic synapse;ko04361//Axon regeneration	Amino acid metabolism;Chemical structure transformation maps;Development and regeneration;Global and overview maps;Nervous system	Metabolism;Organismal Systems
M452T27_NEG	5-hydroxyrosiglitazone sulfate	0.457	452.07666	0.0266580998658407	49978.9607949597	66450.9335609097	25088.7512375653	14201.4087133379	26707.4783394787	6117.32176626205	22222.7917754304	9119.47808618	19957.4427505585	7924.58222596316	28268.7713082494	23653.4446598426	21565.30799935	18514.9130741667	19210.5901117403	--	--	--	--	--	-	-	-	-
M335T105_2_NEG	5-isoprostaglandin-f2.alpha.-vi	1.755	335.22197	0.280628572686975	20362.121639163	8213.11794161323	7186.86305027844	7928.47458704876	3927.03023740033	6318.58324725637	6662.09212828287	8372.13340817345	6395.0712260773	6304.02484171345	4234.31781331025	5439.8396210089	12326.185507975	11792.8030420917	11820.4031094081	--	--	--	--	--	-	-	-	-
M233T113_NEG	5-methoxytryptophan	1.888	233.08464	0.237200558803002	8132.34915853251	12457.3182182333	11680.834203303	10722.2331336342	7063.64175084743	3848.94898629418	4784.46354216791	4208.5882251022	3736.17489806902	4640.1399243704	7073.67779376316	5923.13682398982	63456.9334184231	66364.9026035249	63446.4454478849	Organoheterocyclic compounds	Indoles and derivatives	Tryptamines and derivatives	2504-22-5	HMDB0002339	-	-	-	-
M256T234_NEG	5-methylcytidine	3.906	256.09076	0.1688552334101	11067.2405873789	11606.7818971947	9433.43666934054	10467.7528903888	17361.4195466578	9581.04503714113	2992.28631346928	7260.75907053156	1846.72827993335	4386.53087211453	7796.17995292729	10649.0245955436	8386.62663348959	8646.714474241	8646.86713014219	Nucleosides, nucleotides, and analogues	Pyrimidine nucleosides	-	2140-61-6	HMDB0000982	-	-	-	-
M314T119_NEG	5-o-desmethylomeprazole sulfide	1.989	314.1021	0.0411159513567786	2066.48619760493	2416.29213874616	2005.53259354063	2114.74551810503	1835.24301339997	1178.10830919451	1682.17274114652	1730.57400819344	1673.90277847387	1937.23507549797	1570.86975224891	11399.3802721946	1378.69926085611	1336.87181254432	1429.38238723082	--	--	--	--	--	-	-	-	-
M635T105_NEG	5-Oxo-ETE	1.753	635.44025	0.7988	12535.929344299	6877.40754345035	9268.02201269462	4893.89963891971	1832.93766431334	5418.0021474032	4763.15237538651	3858.35973190649	1796.05448974971	3851.51115855851	4759.92852044616	4477.46548390373	5062.71897910682	5062.77068777226	5096.09370215528	--	--	--	--	--	-	-	-	-
M389T591_NEG	5-phospho-d-ribose 1-diphosphate	9.843	388.92902	0.40223856605425	4681.80890042575	4495.91627779579	3781.31123118974	4522.73617907257	4152.28882323721	4648.94035843251	3902.09575781374	4702.36899692821	4280.60511389814	5622.16325271219	5057.03302662811	4517.67826662274	3771.70508728653	4425.18942540305	4368.17317431222	--	--	--	--	--	C00119	ko01100//Metabolic pathways;ko01110//Biosynthesis of secondary metabolites;ko01120//Microbial metabolism in diverse environments;ko01060//Biosynthesis of plant secondary metabolites;ko01230//Biosynthesis of amino acids;ko00230//Purine metabolism;ko01070//Biosynthesis of plant hormones;ko00240//Pyrimidine metabolism;ko01200//Carbon metabolism;ko01065//Biosynthesis of alkaloids derived from histidi…	Amino acid metabolism;Carbohydrate metabolism;Chemical structure transformation maps;Drug resistance: antineoplastic;Global and overview maps;Metabolism of cofactors and vitamins;Nucleotide metabolism	Human Diseases;Metabolism
M217T208_NEG	5-sulfosalicylic acid	3.474	217.00274	9.93332255492806e-05	850332.971259096	780461.672681271	562860.670627188	976845.529216971	558568.641514163	857021.776923467	357633.516078724	827570.196038603	922271.735494853	855911.34824379	763980.686257652	919115.492803509	720706.653922482	622009.834754548	726966.906985987	Benzenoids	Benzene and substituted derivatives	Benzenesulfonic acids and derivatives	-	HMDB0011725	-	-	-	-
M371T54_NEG	5-trans-latanoprost acid	0.903	371.22232	0.426377743070382	21295.7716401152	5638.60480559539	9217.48686306774	3862.36730020791	13773.3691983316	10762.4665725045	3674.96053119697	5381.56690206141	2867.08501940289	5150.09367186662	9543.69598656841	5959.02801702514	7278.17352636527	7280.47989114301	7117.91792738427	--	--	--	--	--	-	-	-	-
M192T309_NEG	5,6-dihydroxyindole-2-carboxylic acid	5.145	192.04427	0.192263262490318	3010.18136409419	1815.45712603662	5886.23961977045	3045.41529801803	1183.24118939835	4326.17645740864	5644.86968900612	5102.01644589831	5536.12302786897	6536.5204123612	2846.85216108367	987.883994712188	4983.73892799855	5052.59645817414	4985.66327922122	Organoheterocyclic compounds	Indoles and derivatives	Indolecarboxylic acids and derivatives	4790-08-3	HMDB0001253	C04185	ko01100//Metabolic pathways;ko00350//Tyrosine metabolism	Amino acid metabolism;Global and overview maps	Metabolism
M547T292_NEG	5,7-dihydroxy-2-phenyl-6-[3,4,5-trihydroxy-6-(hydroxymethyl)oxan-2-yl]-8-(3,4,5-trihydroxyoxan-2-yl)chromen-4-one	4.862	547.16753	0.594770064454191	16329.6803914349	6125.50857775136	13599.5718311523	7315.11452505834	3964.06933278235	6294.79848048335	18714.5242465559	14568.4674591469	18269.8864838643	12599.6121986152	3422.88981818366	8393.21624434847	10500.8604385995	10505.2842251684	11088.9503172853	--	--	--	--	--	-	-	-	-
M281T59_NEG	5,7-dimethoxyflavone	0.982	281.09965	0.00666379227082534	121304.293173538	94057.471159741	59820.350834807	120930.533006825	53825.5114236628	69816.4197342824	38981.7552611195	60149.5216726558	32313.1537520301	49998.5029399451	105698.969436758	73853.6366250264	65018.1163209869	64071.8629989994	64995.0235681213	Phenylpropanoids and polyketides	Flavonoids	O-methylated flavonoids	21392-57-4	HMDB0036620	-	-	-	-
M329T168_2_NEG	5,7,4'-trihydroxy-3,6-dimethoxyflavone	2.808	329.0638	0.0385639278010467	7841.3632711352	1469.71166461198	1661.30511785997	2438.93021886833	4466.15622907534	2899.01627550397	3242.1892187189	2651.49850921331	2029.35065934454	3431.04931812668	3716.35047261552	4056.09989321155	3418.20294737532	3562.05955152761	3574.69008546409	--	--	--	--	--	-	-	-	-
M257T55_NEG	5,8,11,14-eicosatetraenoic acid, 16-hydroxy-, (5z,8z,11z,14z,16r)-	0.914	257.21003	0.199762429588004	4822.60616845534	11928.8652550484	16564.0508221168	2966.43991403823	20500.6345760864	1069.92025467644	9132.94697381578	7229.30487604121	974.984595900649	510.357898799825	1707.30791453562	3162.11235847	4215.86931989127	3616.77106000078	5838.51340227557	--	--	--	--	--	-	-	-	-
M363T41_NEG	5.9-tetracosadienoic acid	0.680	363.32577	0.746181046048275	99473.2497929226	89379.484511301	119143.712783833	84346.7408344577	99317.7759941174	105879.707834139	38359.6636478799	53621.9952093269	32945.112817533	50483.2897684113	90582.8829650675	99643.470164353	82667.6245781566	80410.8308014358	80416.3019149961	--	--	--	--	--	-	-	-	-
M449T176_NEG	5.alpha.-androstan-3.alpha.,17.beta.-diol-o-3-.beta.-glucuronic acid	2.941	449.25344	0.989165182200852	207898.356068782	32451.0506338026	58200.6673970397	135799.655988342	52486.3232850043	26052.3601080122	29311.2805332069	17232.0532858037	10302.6211180844	27976.5621633704	78083.5727002598	38825.2934196379	56855.9128352926	56866.1255918868	55697.7859581081	--	--	--	--	--	-	-	-	-
M329T264_NEG	5'-(furan-3-yl)-4a-hydroxy-4,7-dimethylspiro[5,6,7,8a-tetrahydro-1h-naphthalene-8,3'-oxolane]-2,2'-dione	4.408	329.11643	0.00971870557246692	2444.0156391154	778.615608605315	836.66397063426	991.148833164946	658.330437459868	963.84161813505	968.690652029042	579.364838845269	870.788840402899	580.882754313948	1027.61221423048	438.39928424968	625.059891638064	664.598885125335	627.969238045766	--	--	--	--	--	-	-	-	-
M272T303_NEG	5'-carboxymeloxicam	5.048	272.04782	0.00097815533118976	1903.41591078885	3396.01237316634	1738.13927321453	1585.35169720221	4208.60605901794	1590.44643004226	676.294321479809	1227.27785194117	321.097107139631	763.572595065695	2414.30470006946	2174.24690215996	1839.82553964145	1837.98860176292	1570.88598594217	--	--	--	--	--	-	-	-	-
M333T105_NEG	5(s),14(r)-lipoxin b4	1.742	333.19098	0.754056607531192	6155.35547543322	9151.58993579398	2354.02532214154	2737.71084802904	3413.76781565313	2674.15573675226	1773.70965552951	1987.05835147411	2007.53800828003	2233.21869750642	3480.70041283295	2702.6110554854	60994.1423694895	61006.9175592176	59303.3945673953	Lipids and lipid-like molecules	Fatty Acyls	Eicosanoids	98049-69-5	HMDB0005082	C06315	ko00590//Arachidonic acid metabolism	Lipid metabolism	Metabolism
M425T296_NEG	5a,6-anhydrotetracycline	4.935	425.13898	0.422684734441366	27816.6411693659	10146.6389461696	30463.9525833525	27115.8006738928	3174.72627426443	31734.9642871719	23095.7007862067	31705.0106008159	25152.7995610723	19988.3900571925	17005.6939004494	10883.2135058356	24534.5132663861	24602.3213861842	22907.1393825699	--	--	--	--	--	C02811	ko01100//Metabolic pathways;ko01110//Biosynthesis of secondary metabolites	Global and overview maps	Metabolism
M573T300_NEG	5alpha-carboxystrictosidine	5.001	573.22562	0.0278303378192943	6652.89423356833	5026.92816008432	7650.85699633761	8205.08378477505	116.432150567278	5531.21303990298	12752.7492134468	9793.40493396388	15508.4805934994	10628.3843354194	7027.70075465069	4806.71213153858	6590.9764215983	6140.35527941803	6618.63718926939	--	--	--	--	--	-	-	-	-
M401T54_NEG	5alpha-cholestan-3beta-ol-6-one	0.905	401.30255	0.340821520615875	2574.54642358969	1461.75621017244	2495.23379283427	2407.93971563275	1131.48820411977	1723.61449535536	1110.70271013987	765.895061559179	536.364029125127	1786.68832879539	1967.58480357632	2332.89058907728	2022.75305088547	2020.33553097041	1705.84931273957	--	--	--	--	--	-	-	-	-
M268T253_NEG	5h-thieno[2,3-c]pyran-3-carboxylic acid, 2-[[(benzoylamino)thioxomethyl]amino]-4,7-dihydro-5,5-dimethyl-	4.221	267.99309	0.00944565019344842	3338.67129849476	2358.66749488295	3488.73974896484	2889.28510875451	4130.82936894449	2728.75371504295	950.357604228486	1802.08165519084	1373.44063198129	2412.56022661831	2198.57855137272	1940.90911818405	2667.0926245511	2607.01450662466	2666.46688883357	--	--	--	--	--	-	-	-	-
M321T59_NEG	5s-hydroxy-6e,8z,11z-eicosatrienoic acid	0.981	321.2424	0.960264121707115	325979.17042649	116501.370084357	276788.933378848	116187.643799679	720550.690832231	194463.985213141	82452.0721539845	64481.7349023893	56841.369975862	124813.080756921	85924.132449903	88077.595675978	198940.468414112	198845.630195859	201922.669761029	--	--	--	--	--	-	-	-	-
M317T64_NEG	5s,15s-dihydroxy-6e,8z,11z,13e-eicosatetraenoic acid	1.061	317.21116	0.996209838538332	62244.9824427024	16272.9297849467	31965.4853151137	25115.8278232577	34105.9305879284	19652.2756815211	11800.5587404055	14690.7306545369	12868.1717451856	14449.2175552508	20570.0255188721	31828.3868026214	25485.461413159	24866.1498928664	24849.2156857968	Lipids and lipid-like molecules	Fatty Acyls	Eicosanoids	82200-87-1	HMDB0010216	-	-	-	-
M433T247_NEG	6-[(3e,6e)-2,5-dihydroxy-4,6-dimethyl-7-(1,2,4-trimethyl-3,6-dioxabicyclo[3.1.0]hexan-4-yl)hepta-3,6-dien-2-yl]-4-methoxy-3,5-dimethylpyran-2-one	4.123	433.23482	0.279994731595327	53348.1413508066	28277.9513266011	22449.2810445755	21144.1316328963	23586.0249330829	18350.9975604328	10839.2823477694	14343.0236565736	6705.71096005513	11303.4933906939	27574.2789284102	15947.955294346	27258.2377698593	23640.4982436382	23559.5493771092	--	--	--	--	--	-	-	-	-
M431T245_NEG	6-[3-[(3,4-dimethoxyphenyl)methyl]-4-methoxy-2-(methoxymethyl)butyl]-4-methoxy-1,3-benzodioxole	4.080	431.21882	0.150423347759079	4987.2992804316	2606.32261361514	2315.75680919686	2174.83706339552	2841.22008054311	1972.67266046393	1222.79846936842	1844.59169684365	858.642690081643	1378.47371124316	2181.86498960051	2487.63508880229	2093.71258298789	2047.16425257084	2144.45876943997	--	--	--	--	--	-	-	-	-
M224T171_NEG	6-bromoquinolin-3-ol	2.855	223.95407	0.373446863685987	13567.8968376805	19452.122770036	15401.1312846513	19524.7024316005	21538.195392601	22772.3752501695	21199.1946017341	17535.1800630104	24800.9962563223	19740.3421167906	9421.83020156574	19213.9605619141	18829.789225626	17392.5219468627	18916.420654303	--	--	--	--	--	-	-	-	-
M493T338_NEG	6-chloro-2-(trifluoromethyl)quinolin-4-ol	5.632	492.98808	0.000333109386279047	417913.849712294	339301.500526019	367961.603110048	311651.752887182	287400.981400846	323672.838365956	300602.074899338	343208.536649923	344314.877114935	311857.682594038	321294.227624606	308563.401972084	340651.384912164	344303.121274586	340656.637962853	--	--	--	--	--	-	-	-	-
M333T270_NEG	6-chloro-4,5,7-trihydroxy-9,10-dioxoanthracene-2-carboxylic acid	4.500	332.98049	0.000422928236218531	4984.934674625	4724.99017784684	10108.4704540689	4884.41005287228	5836.07884701633	6834.30271407382	4230.61260045685	5969.45420321926	7112.65376077253	3280.26589454089	3932.41851483098	3984.52218028718	6311.33265742823	7946.91156874023	6416.98423349029	--	--	--	--	--	-	-	-	-
M138T70_NEG	6-hydroxynicotinic acid	1.167	137.98658	0.0888236096643919	1073.2678830157	7724.81879659023	9722.91483527109	5798.9159064618	10404.054984525	7174.63725251506	19568.3843722983	8712.66912514831	5308.22522997834	4185.77600161196	11500.007760483	9773.35635282231	3742.28332844357	6118.07340130483	3141.60130253548	Organoheterocyclic compounds	Pyridines and derivatives	Pyridinecarboxylic acids and derivatives	5006-66-6	HMDB0002658	C01020	ko01100//Metabolic pathways;ko01120//Microbial metabolism in diverse environments;ko00760//Nicotinate and nicotinamide metabolism	Global and overview maps;Metabolism of cofactors and vitamins	Metabolism
M251T376_NEG	6-methoxyflavone	6.274	251.06937	0.225183796497491	1870.47279291804	1870.25181965299	3239.57210199829	1184.64049891765	1725.3726811771	1666.0227540461	2707.12726513967	3270.52717270284	3359.10211236859	2598.96754566835	1522.50838101704	1743.45243498892	2966.98288972452	2968.46599077043	2895.5064683068	--	--	--	--	--	-	-	-	-
M419T163_NEG	6-o-methylarthothelin	2.716	418.92431	6.83392563735109e-05	1177.07650810464	855.534033301768	1952.39209127401	977.430215188895	642.930463092948	1362.3503479204	5153.21379881181	3081.27317339831	9518.9456171281	4586.17142552011	1605.51658343428	724.006621627588	1751.41167351532	1616.68836721853	1754.02971950932	--	--	--	--	--	-	-	-	-
M551T337_NEG	6-phosphogluconic acid	5.622	551.0316	0.00429961230484144	5131281.33048639	2728699.27901495	2763003.88897657	2662701.85756763	2741281.16541415	2275793.70041361	2700880.49648914	2652886.85351089	2794060.43434576	2712947.85921928	2965849.68175605	2715258.76085214	2688505.69630572	2654322.15653607	2701492.61647241	Organic oxygen compounds	Organooxygen compounds	Carbohydrates and carbohydrate conjugates	921-62-0	HMDB0001316	C00345	ko01100//Metabolic pathways;ko01110//Biosynthesis of secondary metabolites;ko01120//Microbial metabolism in diverse environments;ko01200//Carbon metabolism;ko00030//Pentose phosphate pathway	Carbohydrate metabolism;Global and overview maps	Metabolism
M203T25_NEG	6-quinoxalinecarbonitrile, 1,2,3,4-tetrahydro-7-nitro-2,3-dioxo-	0.422	203.00115	0.00265933003370174	76615.9027223083	61065.9625826035	77461.6471116067	16581.9023894604	169232.495597847	51126.6785330587	46769.7791452685	77498.9307268772	115801.460155738	12579.1279893813	91970.1321640193	69189.2396760784	78882.2159830254	79854.9294380095	80322.5944754772	--	--	--	--	--	-	-	-	-
M471T290_NEG	6,7-dihydroxycoumarin-4-acetic acid	4.833	471.07825	0.261431704299986	12031.8677723148	5731.77715428727	14238.215251238	6143.66201276008	4556.88466549415	9011.62946149603	10152.4302232591	13479.7442215392	10883.7861915416	10156.0261940727	4684.05665356048	6599.71111914129	11023.6810189478	11027.9977944495	10574.5898549488	--	--	--	--	--	-	-	-	-
M441T29_NEG	6,8-dihydroxy-2,2,4,4-tetramethyl-7-(3-methylbutanoyl)-9-(2-methylpropyl)-9h-xanthene-1,3-dione	0.476	441.2506	0.995813056191853	31111.841730268	96870.4403761713	11540.3930504827	20699.3602045988	15138.7967785383	12484.5792929096	14696.7355218578	20579.2702600138	14168.06219477	13113.4201393456	25413.881167066	14276.0081401265	17935.690138088	19976.0682536625	18119.2928384676	--	--	--	--	--	-	-	-	-
M487T303_NEG	6''-o-acetylglycitin	5.047	487.12796	0.000158595628831899	107.480772644905	18.0340506195441	1772.55320885765	133.92119212738	1105.4022051999	621.293238054062	9799.27243994528	8502.51837990196	14009.3982959374	4053.24665627877	527.695851142943	1105.4022051999	2298.48353131954	2298.61066412844	2170.5473379046	Phenylpropanoids and polyketides	Isoflavonoids	Isoflavonoid O-glycosides	134859-96-4	HMDB0039489	-	-	-	-
M381T510_NEG	7-[(6-hydroxy-5,5,8a-trimethyl-2-methylidene-3,4,4a,6,7,8-hexahydro-1h-naphthalen-1-yl)methoxy]chromen-2-one	8.507	381.22208	0.0970742763436477	917.719482837589	600.378339231396	612.346168037968	703.941462952221	670.415569284133	611.177197227429	659.43514326584	769.073369760226	406.363230045244	685.836153425369	577.926739629269	613.647183389242	606.582870374832	658.182807383738	656.676691197582	--	--	--	--	--	-	-	-	-
M690T128_NEG	7-benzyl-11,14-dimethyl-16-(2-methylpropyl)-10,13-di(propan-2-yl)-17-oxa-1,5,8,11,14-pentazabicyclo[17.3.0]docosane-2,6,9,12,15,18-hexone	2.136	690.3839	0.0289090317886494	3475.47243870009	2291.59622997308	2132.31865214411	2402.43283892933	1403.85286539537	1358.38643953832	1099.74780109701	804.602662954502	348.50765121555	2786.40266439371	3895.73836196167	1211.6328808579	3302.86607807466	3376.69160901086	3376.80867327607	--	--	--	--	--	-	-	-	-
M383T25_2_NEG	7-dehydrocholesterol	0.423	383.31564	0.325169900002549	1207.33914992106	1660.68336067895	1589.81983254809	9117.8024750454	6716.83418351983	1669.11876275313	1562.59806426577	1692.07169242485	1758.38239283341	1611.16437790836	2763.96031539832	625.231958643317	1422.04073172373	1720.84243730583	1909.89026184385	Lipids and lipid-like molecules	Steroids and steroid derivatives	Vitamin D and derivatives	67-97-0	HMDB0000876	C01164	ko01100//Metabolic pathways;ko01110//Biosynthesis of secondary metabolites;ko00100//Steroid biosynthesis;ko00981//Insect hormone biosynthesis	Global and overview maps;Lipid metabolism;Metabolism of terpenoids and polyketides	Metabolism
M617T170_NEG	7-ethyl-10-(4-n-aminopentanoic acid)-1-piperidino)carbonyloxycamptothecin	2.836	617.27311	0.918076473866993	254229.592965199	188332.755266443	201476.64736848	135788.399585116	112175.414900584	121513.980437798	55427.1188397598	76405.4563045177	40334.3908397667	100974.530300273	238280.696791741	177046.576077276	150898.209668459	155412.389674559	155422.728812037	--	--	--	--	--	-	-	-	-
M343T55_NEG	7-hydroxy-4z,8e,10z,13z,16z,19z-docosahexaenoic acid	0.911	343.22623	0.96576325558539	31348.5029221308	9622.69572238297	15736.9470729061	7610.6989273628	20181.5732498633	13553.8470126906	6697.12985111978	7734.95319316033	8153.72444113545	10946.4656759912	19119.3676877085	12786.5916128742	22518.4384047693	22463.433929517	23662.230157971	--	--	--	--	--	-	-	-	-
M219T179_NEG	7-hydroxycoumarin-4-acetic acid	2.981	219.04404	0.108556388688092	20311.7889949837	6302.03825294278	54791.9421629381	21973.9373769356	31370.4102023753	27410.3332706003	78614.6274874366	72126.8796845808	88873.3359502269	64132.2904883461	26771.2065209681	3206.75238298897	48027.9138720315	47138.8480669118	47145.3088963991	--	--	--	--	--	-	-	-	-
M239T36_1_NEG	7-hydroxyflavanone	0.598	239.05969	0.118010213961299	2755195.93242392	7045760.52633047	9221286.60075916	7203922.97422291	6002366.02125427	6724005.40786105	9308808.18356722	8468577.52669784	9592220.17546288	7779367.76694922	8630647.61594669	6963619.67338031	6673407.71141178	6579935.6582042	6584557.01722353	--	--	--	--	--	-	-	-	-
M281T270_NEG	7-hydroxyfluphenazine	4.499	281.01538	0.0104456397737992	10904.2766102335	11556.3755730779	2482.03984438588	1270.27935908485	11382.1232578902	2313.41958851041	3234.66803911369	3729.28904557697	2056.85150676899	5514.98642985031	8393.92121385469	9572.64490221426	6759.86842602208	5124.62618251624	6800.04349227087	Organoheterocyclic compounds	Benzothiazines	Phenothiazines	-	HMDB0247261	-	-	-	-
M186T510_NEG	7-keto-8-aminopelargonic acid	8.505	186.12444	0.301761360077774	46926.5562326874	46687.1030407615	44817.8530276876	49850.6029949756	62303.1903668045	42215.5276099684	31138.9149804808	40858.7432864735	38421.7207402	41500.3113984681	45817.5122463687	43479.6025093061	47054.9239530369	43114.2037824206	47022.4357127669	Lipids and lipid-like molecules	Fatty Acyls	Fatty acids and conjugates	682799-71-9	HMDB0240687	C01092	ko01100//Metabolic pathways;ko00780//Biotin metabolism	Global and overview maps;Metabolism of cofactors and vitamins	Metabolism
M181T267_NEG	7-methyluric acid	4.445	181.0478	0.894808332012275	4069.50680376766	6693.13039072268	2077.52011860601	12869.2981359994	1271.3938507193	3789.51291507535	4882.39693970498	2219.37805315475	3868.33256093741	1788.43061525835	3612.7739343453	4540.28924777109	11012.9893699338	10853.9789788045	11001.6859164428	Organoheterocyclic compounds	Imidazopyrimidines	Purines and purine derivatives	-	HMDB0011107	C16355	ko00232//Caffeine metabolism	Biosynthesis of other secondary metabolites	Metabolism
M399T51_NEG	7-oxocholesterol	0.847	399.34634	0.0276406495056768	3877.10356212989	6304.02949329195	8929.31993159141	3776.61865237153	3771.77379068572	4957.67074067239	3470.95265099581	2329.59297968693	2529.63040317376	3893.21612503425	4112.83986126454	4966.40495478007	4833.98038587299	4906.12299369715	4906.58763535028	Lipids and lipid-like molecules	Steroids and steroid derivatives	Cholestane steroids	566-28-9	HMDB0000501	-	-	-	-
M383T179_NEG	7,8-dihydroxy-4-methylcoumarin	2.991	383.05368	0.000634240024240525	2771.61818099414	2403.90094700648	3205.9896023116	2174.21501143937	2276.85203725408	2495.23086532556	1734.11949642706	2456.58829311793	3016.41230655395	1219.50367922165	2618.96328080241	2327.10350092726	2745.21034156479	2625.77598587747	2629.50925716395	--	--	--	--	--	-	-	-	-
M411T166_NEG	7.alpha.-hydroxy-3-oxo-4-cholestenoic acid	2.762	411.30947	0.0552259924442042	16446.470459855	2696.28301337685	5327.18994193369	6081.18605819174	12460.3822401762	7741.87629009102	10788.9564358707	6454.51410555595	3150.29371837102	13406.3867049224	6069.212488055	7327.42440823118	5173.38229624258	8755.82249352257	7710.7503183463	Lipids and lipid-like molecules	Steroids and steroid derivatives	Bile acids, alcohols and derivatives	115538-85-7	HMDB0012458	C17337	ko00120//Primary bile acid biosynthesis	Lipid metabolism	Metabolism
M495T24_NEG	7.alpha.,17.alpha.-dimethyl-5.beta.-androstane-3.alpha.,17.beta.-diol glucuronide	0.401	495.31272	0.918364298952568	24310.5098382543	28429.5199077537	16288.3710872933	14647.2177987986	9894.93149378144	28618.3466207495	10268.4051887757	5199.89844491038	12746.4796680766	13135.2936142856	13756.7755202798	20911.0313615871	20341.3200714278	20175.2249791118	21287.2242187919	--	--	--	--	--	-	-	-	-
M361T105_NEG	7(s),17(s)-dihydroxy-8(e),10(z),13(z),15(e),19(z)-docosapentaenoic acid	1.744	361.23644	0.969106825029532	35055.7323286698	10109.4542482102	19119.8769706488	6764.15452880452	11450.6277587608	18899.1283907887	6150.91373408525	6130.40606738981	3987.40125763174	7569.73932816934	12951.6713649838	9497.23952640531	11118.1242825514	11014.8828622991	12127.0404202988	--	--	--	--	--	-	-	-	-
M375T52_NEG	7s,8,17s-trihydroxydocosa-4z,9e,11e,13z,15e,19z-hexaenoic acid	0.874	375.22773	0.0810220641099765	12731.59700252	12292.5353374752	3826.04172713336	11187.4265678442	13214.5265734799	8949.38367251912	6903.83980870763	5682.64657664641	6050.43197610512	8667.66229887355	9222.53638588525	13549.079773752	12154.1919408446	12766.0866955517	12153.6583798744	--	--	--	--	--	-	-	-	-
M218T194_2_NEG	8-acetyl-6-hydroxy-7-methoxycoumarin	3.234	218.0455	0.0295066347659109	2997.69983338959	315.091517834663	7723.02461761645	8417.71546892709	458.915848881633	1189.27524603879	2060.47294143934	2376.55421574563	2061.75548277117	2948.37230465823	2127.505700075	8431.97703721268	3313.30559026506	3343.32191322467	4562.71850122969	--	--	--	--	--	-	-	-	-
M203T273_NEG	8-acetyl-7-hydroxycoumarin	4.545	203.04901	0.15525555477469	1168.89384238156	18779.2851841939	4804.66929341364	1894.90653437299	21391.2323550684	2416.11795283449	11931.9816429348	8837.61837348462	13801.5243335598	7133.04238608619	1971.32557281256	23182.4505106256	4771.23703528916	4675.77061909338	4772.08266967086	--	--	--	--	--	-	-	-	-
M230T165_NEG	8-fluoro-2-(trifluoromethyl)quinolin-4-ol	2.746	230.0248	6.48692600076265e-05	42635.8210667643	42115.574496983	47132.1061822212	41141.743303532	43939.4698069886	40496.7203817491	42148.0338760353	48175.209027983	42299.2350483446	40054.5037130047	32287.469102849	43269.374428854	43402.7286953261	42334.5356929253	43437.6451557004	--	--	--	--	--	-	-	-	-
M321T25_NEG	8-gingerol	0.422	321.20964	0.760973073259642	15947.8927099537	97125.6117631812	5026.79560745333	4499.72357118122	6907.99481383437	7493.60154544749	4711.82699087349	10652.6377355976	8057.71337346294	3773.87045660777	7403.19276267328	4642.66030070659	18430.1639401963	18419.3263086063	18776.557264628	--	--	--	--	--	-	-	-	-
M317T170_2_NEG	8-iso-prostaglandin a1	2.828	317.2108	0.986255464102849	1246.05072496544	253.433074204031	696.424685390126	373.106069584132	345.62775204331	203.299138995564	7377.21127712178	21703.8297765974	31.8923218976177	70.447592005506	11488.1325233355	307.82766919101	3898.87823480274	4088.75707299264	4027.2784982748	--	--	--	--	--	-	-	-	-
M405T302_NEG	8-o-acetylharpagide	5.031	405.12007	0.0146751233079023	29582.8657860055	7164.8628795754	14801.371198421	12372.2819055629	788.729153160142	15986.3524703689	5184.43990249933	5441.19358685264	4384.91815097508	13095.7678155765	17259.6787950732	9402.46720093589	13181.8166621449	13212.7087716127	12134.1515388645	--	--	--	--	--	-	-	-	-
M299T85_NEG	8(9)-epoxy-5z,11z,14z,17z-eicosatetraenoic acid	1.414	299.18622	0.232788290364075	3778.59637779794	3278.05558389539	4389.44081342071	14782.7568185801	5370.12741523874	2838.69896846891	2715.64862549937	2761.17531758578	2413.39838366034	2437.72399763479	2913.73061146853	3027.7840839537	3232.2243095068	3234.32962500747	3314.27309417545	--	--	--	--	--	-	-	-	-
M531T97_NEG	8s-hydroxy-4z,6e,10z-hexadecatrienoic acid	1.613	531.35234	0.0289592942113332	70403.0137142579	50856.7306523353	49633.8354381513	44596.3249966969	37902.6820682946	51290.7992675497	27966.9886330932	19183.5261547691	20538.9309202082	29059.1088653963	46599.5446661118	32269.2174098099	60654.913328552	60636.8082017241	61994.2074237578	--	--	--	--	--	-	-	-	-
M301T42_NEG	8s-hydroxy-5z,9e,11z,14z-eicosatetraenoic acid	0.696	301.2164	0.0883044689523481	50591.9030515712	125188.768861579	62314.7284182578	51483.202779707	132729.353462075	60104.6390452571	44176.2248926707	67636.4076318391	46637.3253182562	78705.2218996699	69368.6814666292	106536.917394952	199752.515591974	194152.930802633	199725.326838617	Lipids and lipid-like molecules	Fatty Acyls	Eicosanoids	98462-03-4	HMDB0004679	C14776	ko01100//Metabolic pathways;ko00590//Arachidonic acid metabolism;ko03320//PPAR signaling pathway	Endocrine system;Global and overview maps;Lipid metabolism	Metabolism;Organismal Systems
M283T60_NEG	9-cis-retinal	1.008	283.19049	0.0163378996459411	5593.74950650875	7170.0405883281	15861.4661102513	66942.2081569528	28532.9228700227	5829.16384890837	6729.50971828641	5022.55443033873	5357.22778739126	3784.37882433143	6110.94842520945	5969.61377906838	4462.51661308645	5615.5207247704	5554.3027263339	Lipids and lipid-like molecules	Prenol lipids	Retinoids	514-85-2	HMDB0006218	C16681	ko01100//Metabolic pathways;ko00830//Retinol metabolism	Global and overview maps;Metabolism of cofactors and vitamins	Metabolism
M377T161_NEG	9-deoxy-9-methylene-16,16-dimethylprostaglandin e2	2.684	377.26773	0.987150911163119	26200.9232577405	130601.311172211	18468.2761547533	15881.5514827253	7447.73040211011	22319.6179401866	7668.31760785494	3325.7777011621	4083.83532785804	9799.65136344797	16385.138731117	12942.3507414661	19836.906746898	19067.9163477137	19861.4294278348	--	--	--	--	--	-	-	-	-
M533T121_NEG	9-hydroxy-9-[[(e)-2-(hydroxymethyl)-3-[3-(hydroxymethyl)-6-propan-2-ylcyclohex-2-en-1-yl]prop-2-enoyl]oxymethyl]-1-oxo-6-propan-2-yl-3,5a,6,7,8,9a-hexahydro-2-benzoxepine-4-carboxylic acid	2.018	533.2542	0.0134777832381641	3094.95832140369	2180.8179599867	2731.81342765912	3343.72845246927	1877.40686368538	3687.23893644935	3229.56835086743	1917.23770813562	2141.57489615295	4194.52584934777	3088.6635254571	1950.7987395151	4066.60726955207	4054.55432984497	4709.52097113884	--	--	--	--	--	-	-	-	-
M185T686_NEG	9-oxo-10(e),12(e)-octadecadienoic acid	11.426	185.11827	0.0725502768322338	2653.6845563741	3003.31284426592	2681.34897277307	3275.47629845498	3014.05227358428	2639.23552875497	2674.96342581899	3341.26719258517	2763.97141666503	2605.82678205458	2862.0368644458	2869.91365894009	2386.58932773279	2394.19375524874	2513.09610859068	--	--	--	--	--	-	-	-	-
M635T72_2_NEG	9,10-dihydro-15-deoxy-.delta.12,14-prostaglandin j2	1.196	635.45112	0.122272657118227	2876.21107121017	3219.6141771752	1774.32334468883	1836.96732606196	1936.60690719198	2556.00149058282	1258.50449356612	1216.26244336586	762.710416213455	668.539303199146	1667.12908453873	2221.49164446024	5732.89656640862	5112.11994246804	5727.13575901968	--	--	--	--	--	-	-	-	-
M351T45_NEG	9,11-methane-epoxyprostaglandin f1.alpha.	0.742	351.25035	0.0034164056202989	107313.116795737	7574.9203962612	2200.53168914268	8045.20880516299	5107.05521611806	1791.65639489091	2310.9775216298	2868.25819564681	7284.83998574337	3656.93238395856	118525.050178792	3098.48366516091	8913.53463816551	7923.25951014317	8923.33779012019	--	--	--	--	--	-	-	-	-
M257T91_NEG	Acadesine (drug)	1.509	257.07754	0.195746196581796	6250.18639275375	3224.08591240563	4774.43114051186	3978.21660113312	5377.10700019281	3763.96105652464	3672.53999197611	3279.27578945551	1756.55143023746	2437.39559736852	6122.3508746406	5375.62091374093	5539.7008721772	5366.75131419538	5369.97865078014	--	--	--	--	--	-	-	-	-
M182T375_NEG	Acephate	6.250	182.02197	0.423316655714331	19607.7764108295	9926.57027467242	4260.8291427167	6440.84716369174	5150.0976610505	7531.62013979163	1643.522191768	2122.37581342779	1239.27461481626	1177.91167747788	6351.55076919529	6849.77874229074	10413.3345258678	10638.8006622271	10412.5980863533	Organophosphorus compounds	Organothiophosphorus compounds	-	-	HMDB0247901	-	-	-	-
M461T28_NEG	Acetaminophen sulfate	0.473	461.02869	0.435243290520982	415.686433605558	1003.03218255217	2228.58910998956	1888.8314015405	1512.70367590709	2187.85458549755	10602.3403427248	8146.30662607862	13698.7716522642	6008.44773604495	1999.88192401943	117.799089216409	1818.35753736275	1651.47780259103	1815.52669269597	Organic acids and derivatives	Organic sulfuric acids and derivatives	Arylsulfates	10066-90-7	HMDB0059911	-	-	-	-
M221T68_NEG	Acetazolamide	1.141	221.00566	0.101631543169901	4715.96675163775	4030.37457549363	13184.2982479193	5024.83084047961	3695.63305548136	5324.22872537452	22966.7373027521	18835.8411444113	25428.7797994467	16835.9775559139	6301.00088435014	3571.13055917352	9992.52477013762	9992.33764084366	9880.01657830605	Organoheterocyclic compounds	Azoles	Thiadiazoles	59-66-5	HMDB0014957	-	-	-	-
M199T25_NEG	Acetic acid, 2-(4-chloro-2-methylphenoxy)-	0.422	199.00593	0.00347698666091041	46952.5602242212	70708.2628655253	27202.7153175128	186668.175433104	24822.1091734856	46508.5956960758	16451.8394950715	13156.6879093749	21301.3316679615	40218.657056221	59170.4893332363	44676.9821698801	46563.7424814034	46443.6757977639	46703.0392299658	--	--	--	--	--	-	-	-	-
M569T598_NEG	Acetic acid, 2-[4-[[3,3-bis(4-bromophenyl)-2-propen-1-yl]thio]-2-chlorophenoxy]-	9.962	568.88279	0.0579578165544285	2432.71007750294	3747.24328880234	3623.98837717539	4463.09760997973	3691.5960584858	667.777116348607	1481.05671873017	3231.92567081669	3313.84704956605	3759.54893340703	3377.12094605821	3652.71520489766	3403.21035049888	3394.85385497287	3059.01082148704	--	--	--	--	--	-	-	-	-
M101T101_NEG	Acetoacetic acid	1.687	101.02404	0.998768705246359	37016.2126009635	33468.4642084911	41945.4728934816	37945.9329374465	31700.7512930868	27470.9868314344	41812.5887454013	33479.772245419	43028.7858134642	46531.9067902243	33015.5156501547	42472.2274491727	40903.7384636511	39792.8011882693	40888.1846363825	Organic acids and derivatives	Keto acids and derivatives	Short-chain keto acids and derivatives	-	HMDB0304256	C00164	ko01100//Metabolic pathways;ko01120//Microbial metabolism in diverse environments;ko00350//Tyrosine metabolism;ko00310//Lysine degradation;ko00650//Butanoate metabolism;ko00280//Valine, leucine and isoleucine degradation	Amino acid metabolism;Carbohydrate metabolism;Global and overview maps	Metabolism
M485T176_NEG	Acetoxystachybotrydial acetate	2.934	485.22681	0.0134550414890054	4136.42949151171	610.025320509586	1042.30763801277	3196.15443962107	2780.95661083843	1254.70584822598	722.898414260022	1168.81365199983	553.859178106963	1277.66040924263	2260.44689464836	1622.93626625856	1495.420068657	1812.98504203434	1816.070013475	--	--	--	--	--	-	-	-	-
M583T186_2_NEG	Acetoxyvalerenic acid	3.097	583.33196	0.0438327887525097	21799.3042697072	7140.53859088353	7516.29486112015	8438.79448211505	3928.80247324365	1177.82812938124	2883.56272418784	2034.42681314888	2457.92182991525	3851.51064330588	10858.3088529438	9076.94940347758	7203.32673939449	7203.51090156872	7452.87548155632	Lipids and lipid-like molecules	Prenol lipids	Sesquiterpenoids	81397-67-3	HMDB0035687	-	-	-	-
M139T139_NEG	Acetyl phosphate	2.316	139.00174	0.147704927074617	23164.7086112927	13191.4974495497	17606.5197710172	8897.01778562523	17981.8982820748	10179.6274910283	6188.29834302354	7003.40404830304	4419.59622177518	10173.6769007366	15020.4134253422	10961.9126060145	12565.6304206321	12922.006932455	12568.8555094744	Organic acids and derivatives	Organic phosphoric acids and derivatives	Phosphate esters	590-54-5	HMDB0001494	C00227	ko01100//Metabolic pathways;ko01120//Microbial metabolism in diverse environments;ko01200//Carbon metabolism;ko00620//Pyruvate metabolism;ko00430//Taurine and hypotaurine metabolism	Carbohydrate metabolism;Global and overview maps;Metabolism of other amino acids	Metabolism
M172T187_2_NEG	Acetyl-dl-leucine	3.118	172.09741	0.993188733218794	125792.103585621	85163.8575883915	73745.772321967	91762.8251824051	151072.422578541	63780.8594735056	25576.7127502326	49880.4789368879	14362.2503862251	40672.9521286677	68421.4552424513	80293.0191102674	67643.7037586022	67643.4276700317	73006.0977038975	Organic acids and derivatives	Carboxylic acids and derivatives	Amino acids, peptides, and analogues	1188-21-2	HMDB0011756	-	-	-	-
M328T375_NEG	Adenosine 3',5'-cyclic monophosphate	6.257	328.04544	0.368482458911276	906.01038086402	1007.76096360138	898.625288664524	691.360144651472	1072.45688487691	911.959039040037	318.650775756473	696.689614578276	307.277622974758	385.857595430685	973.612748569111	877.064354704225	1053.86617880126	1052.58536479432	991.347918397973	Nucleosides, nucleotides, and analogues	Purine nucleotides	Cyclic purine nucleotides	60-92-4	HMDB0000058	C00575	ko01100//Metabolic pathways;ko04976//Bile secretion;ko00230//Purine metabolism;ko04726//Serotonergic synapse;ko04742//Taste transduction;ko05200//Pathways in cancer;ko04024//cAMP signaling pathway;ko04723//Retrograde endocannabinoid signaling;ko04913//Ovarian steroidogenesis;ko04922//Glucagon signaling pathway;ko04925//Aldosterone synthesis and secretion;ko04750//Inflammatory mediator regulation …	Aging;Cancer: overview;Cardiovascular disease;Cell growth and death;Cellular community - eukaryotes;Circulatory system;Development and regeneration;Digestive system;Drug resistance: antineoplastic;Endocrine and metabolic disease;Endocrine system;Environmental adaptation;Excretory system;Global and overview maps;Immune system;Infectious disease: bacterial;Infectious disease: parasitic;Infectious d…	Cellular Processes;Environmental Information Processing;Human Diseases;Metabolism;Organismal Systems
M346T375_NEG	Adenosine 5'-monophosphate	6.244	346.05348	0.128649725999103	4008.20425521684	1778.89511970756	1247.45449703912	1299.75335364568	1161.38853251871	1195.25051728781	485.734072354006	854.50059051404	275.444259275587	799.581616777374	1203.0639737015	1118.02215334856	1243.76420618569	1243.97477926571	1171.09200046882	Nucleosides, nucleotides, and analogues	Purine nucleotides	Purine ribonucleotides	61-19-8	HMDB0000045	C00020	ko01100//Metabolic pathways;ko01110//Biosynthesis of secondary metabolites;ko01060//Biosynthesis of plant secondary metabolites;ko00230//Purine metabolism;ko01070//Biosynthesis of plant hormones;ko01065//Biosynthesis of alkaloids derived from histidine and purine;ko04742//Taste transduction;ko04024//cAMP signaling pathway;ko04925//Aldosterone synthesis and secretion;ko04923//Regulation of lipolys…	Aging;Chemical structure transformation maps;Drug resistance: antineoplastic;Endocrine and metabolic disease;Endocrine system;Global and overview maps;Neurodegenerative disease;Nucleotide metabolism;Sensory system;Signal transduction;Substance dependence	Environmental Information Processing;Human Diseases;Metabolism;Organismal Systems
M145T95_NEG	Adipic acid	1.589	145.03621	0.023097567139412	4386.58388080051	6741.95022725375	2182.88101816771	4477.03185246796	5748.18074712285	3155.11126381367	6334.30612858392	4552.05808317479	5560.7628495464	5898.44558483395	3002.85682166738	3289.36009022248	6087.15438075931	6125.07377716009	6503.02654823204	Lipids and lipid-like molecules	Fatty Acyls	Fatty acids and conjugates	124-04-9	HMDB0000448	C06104	ko01100//Metabolic pathways;ko01120//Microbial metabolism in diverse environments	Global and overview maps	Metabolism
M317T169_NEG	Agarotetrol	2.817	317.1133	0.141157226332925	1724.79923619867	4634.91925149723	3062.77051863823	4625.16624802204	3416.53402633204	1968.50491288804	2933.73353555871	1504.71293538024	2474.89935227331	3616.83447187176	3181.24442678041	3202.697675441	4129.44862802401	4755.35672724986	4129.27619489207	--	--	--	--	--	-	-	-	-
M465T41_NEG	Agnuside	0.685	465.1408	0.938063855256667	10977.0573992836	15148.7973794991	11000.8461827537	20864.8853680071	18073.8293567138	4348.13326646903	3780.37147228144	5775.44518882254	4398.2980875511	5646.51620538592	12889.0042621818	11609.3129180697	27203.1752791244	25719.9982739707	25752.9840896534	Lipids and lipid-like molecules	Prenol lipids	Terpene glycosides	11027-63-7	HMDB0036561	-	-	-	-
M325T59_NEG	Ajmaline	0.980	325.27352	0.00219934179569289	41924.9006363763	94849.6923850914	78002.9353993563	65946.8521607125	144194.615317043	98346.5099538614	36616.6318249578	46284.6307787496	46211.804103176	51248.4269120699	52574.3802289192	52406.227042529	89067.2059864846	87516.6709650062	89222.431237381	Alkaloids and derivatives	Ajmaline-sarpagine alkaloids	-	-	HMDB0248601	C06542	ko01110//Biosynthesis of secondary metabolites	Global and overview maps	Metabolism
M303T103_NEG	Aleuritic acid	1.724	303.19541	0.950931100556978	29005.4417600053	10001.2550722707	23056.1967914962	17377.6427521833	17803.3874196436	8514.67925834001	7185.61324774331	7934.15619595837	7068.76071394878	9710.53205453183	10677.3973387766	20485.4215959023	13780.797826269	13651.5028304705	13780.5230669953	--	--	--	--	--	-	-	-	-
M577T144_NEG	Alisol a 24-acetate	2.404	577.37425	0.69201178764024	37350.2864132176	16695.5987159799	7261.14471779308	3817.14007415701	2945.4106479608	6817.5414318589	6115.45639843745	1477.15073626704	1602.1392394254	6457.27507955694	6536.93732756304	4225.96204428324	7094.06109791815	7008.62420345914	6697.69972995023	Lipids and lipid-like molecules	Prenol lipids	Triterpenoids	-	HMDB0260413	-	-	-	-
M315T41_NEG	All-trans-4-hydroxyretinoic acid	0.688	315.19362	0.987523977472663	13460.5196680033	14998.2182864341	14205.68919502	8554.66253403115	6453.68374246845	12056.9334350062	10769.4796287714	13048.7645217739	13741.0355313648	14690.7453858876	9809.57441155733	14833.417438661	13995.5445165319	15176.7324929994	13687.7788624077	Lipids and lipid-like molecules	Prenol lipids	Retinoids	66592-72-1	HMDB0006254	C16677	ko01100//Metabolic pathways;ko00830//Retinol metabolism	Global and overview maps;Metabolism of cofactors and vitamins	Metabolism
M269T53_NEG	All-trans-4-ketoretinoic acid	0.885	269.21146	0.981594956990769	144451.450874965	123151.667775701	92791.1212329144	154887.211142568	158352.395534864	117542.067049348	54069.5389807612	50256.0244299711	63510.3196305261	98393.8152000518	48783.1709997387	38182.5120628381	80759.2684407474	80457.804409545	84830.6416905627	--	--	--	--	--	-	-	-	-
M139T281_NEG	Allantoin	4.685	139.02588	0.8615	725534.517110661	533588.362397023	727645.51015114	583704.193975825	716929.191397637	593301.489152654	380351.988192823	405470.342713481	249000.248438069	537659.485727083	617909.308527396	506310.780594211	604476.537522809	595163.030529986	595148.270244015	Organoheterocyclic compounds	Azoles	Imidazoles	97-59-6	HMDB0000462	-	-	-	-
M393T291_NEG	Aloesin	4.843	393.10116	0.266143405030025	13742.4164598855	8083.41978004781	19064.4608119828	9042.2271334145	5260.26361529626	11887.730793325	13612.3733505855	18118.9406131044	15310.0021445526	14639.8096953409	5320.52948895609	10974.118763578	16091.4293736646	16100.4052277573	15553.4540468735	--	--	--	--	--	-	-	-	-
M417T272_NEG	Aloin	4.530	417.09824	0.376312692728636	14852.5333223233	2729.3218489096	1428.65358121842	5718.35270349005	292.040041222228	1912.27699164553	1399.01008551985	2156.7459902841	12972.6529500676	1706.18901287879	1190.80385857585	905.809238564924	27713.6872120942	26053.519100063	27670.1721183116	Benzenoids	Anthracenes	-	8015-61-0	HMDB0035219	-	-	-	-
M850T145_NEG	Alpha-chaconine	2.421	850.48994	0.127894347070558	11126.332550203	13879.5057746483	12900.3590263543	6084.95631788449	12502.5826607387	10887.4391071916	3226.00644312769	8503.89863803584	2986.52902937872	2404.09775231063	11600.0927442924	18634.4411832469	12375.2965166398	12278.5754168526	12278.1549030362	Lipids and lipid-like molecules	Steroids and steroid derivatives	Steroidal glycosides	20562-03-2	HMDB0039353	-	-	-	-
M115T73_NEG	Alpha-ketoisovaleric acid	1.224	115.03992	0.976276955799809	1257648.19540646	821265.739224608	597211.438770731	989806.062699333	462252.939618737	581194.435555824	320476.556330615	415843.898849044	230787.203937881	413812.293602502	781560.168432777	714126.315707991	590898.586860799	585391.706553766	590829.092729042	Organic acids and derivatives	Keto acids and derivatives	Short-chain keto acids and derivatives	759-05-7	HMDB0000019	C00141	ko01100//Metabolic pathways;ko01110//Biosynthesis of secondary metabolites;ko01230//Biosynthesis of amino acids;ko01210//2-Oxocarboxylic acid metabolism;ko00770//Pantothenate and CoA biosynthesis;ko00290//Valine, leucine and isoleucine biosynthesis;ko00280//Valine, leucine and isoleucine degradation	Amino acid metabolism;Global and overview maps;Metabolism of cofactors and vitamins	Metabolism
M368T59_NEG	Amidosulfuron	0.982	368.01897	0.00737662320761842	7176.5238718905	4616.15910217817	3862.41334453523	5981.24887078074	3392.08147280109	3796.7577318851	3835.99484310085	3917.44438322765	2254.94329713239	2795.98379606258	5194.35523968717	5221.98865358029	4491.4436214789	4414.18161271598	4491.04416338349	--	--	--	--	--	-	-	-	-
M213T354_NEG	Amifostine	5.908	213.03059	0.0356378141012993	894.424739388312	713.7810605431	3512.41603337942	1719.19053481392	531.991339274986	1758.08661952786	9064.9734893603	7058.26589690281	11449.4517151887	6009.0496183379	1635.75895273802	725.595712088413	2639.28933216589	2646.53468853656	2334.37918512736	Organophosphorus compounds	Organothiophosphorus compounds	-	20537-88-6	HMDB0015274	-	-	-	-
M330T239_NEG	Aminoacifluorfen	3.984	330.03013	0.00248968298650396	1053.65668967761	873.947731775045	982.178422298749	884.15702804611	776.942899287467	976.432361732294	1016.7642164346	996.980347877119	1092.79517969447	1459.47773755049	1801.8799392072	910.548899570992	1029.29201998815	880.766488060556	995.822700803179	--	--	--	--	--	-	-	-	-
M221T26_2_NEG	Aminomethylphosphonic acid	0.429	221.01144	0.102835620233204	5156.31170669279	4689.65716468029	6808.40418615084	90084.5479049502	4564.51536535029	4608.82091107807	4586.60330132831	5216.59180794229	3257.60692925578	4006.99861400506	5073.56404974826	8327.11708074489	9345.27501446997	8493.088680634	9357.83133807913	Organic acids and derivatives	Organic phosphonic acids and derivatives	Organic phosphonic acids	-	HMDB0240707	-	-	-	-
M161T55_NEG	Anabasine	0.919	161.09693	0.122276471378793	3994.41686133236	1669.44580110574	234.528009634836	48.1238008098092	136.491875559386	164.287831741563	969.7824884694	384.436713012788	805.437358245139	466.27987725863	282.746383465403	90.7547789453343	12040.2544433796	12021.3524104273	13256.1832782546	Alkaloids and derivatives	-	-	13078-04-1	HMDB0004350	C06180	ko01110//Biosynthesis of secondary metabolites;ko01064//Biosynthesis of alkaloids derived from ornithine, lysine and nicotinic acid	Chemical structure transformation maps;Global and overview maps	Metabolism
M347T57_2_NEG	Anacardic acid	0.949	347.25795	0.00349459418830441	156827.53319902	99101.1496974996	469504.09233239	152425.842161121	1399621.71340519	407340.590675085	104289.014690518	85812.2632109984	51640.8877599033	262433.204427226	157106.739962862	157601.690257468	264492.760525801	264399.521310512	238291.389448715	Benzenoids	Benzene and substituted derivatives	Benzoic acids and derivatives	103904-74-1	HMDB0033896	-	-	-	-
M254T179_NEG	Anagrelide	2.990	254.00454	0.000357766265585256	5519.95580847535	2293.79283361009	20507.8317180371	10783.2450925715	1810.02127544686	13993.8356582343	33834.3169276315	40723.2963124524	36154.2006062908	24165.4450493752	8793.07265433443	1233.06066234262	21923.3724448236	21337.9868736509	21301.5058723142	Organoheterocyclic compounds	Diazanaphthalenes	Benzodiazines	68475-42-3	HMDB0014406	-	-	-	-
M457T74_NEG	Andrastin c	1.229	457.2534	0.143360413640738	13691.3272029602	9263.43789480673	4076.9675994989	11155.1800444146	15215.4101212596	16895.7068977488	3595.48887793798	1786.96029244806	8672.3056491023	10982.3453792801	12236.6429769009	6424.50179830706	8554.18778175273	12657.0405817775	12628.2850830767	--	--	--	--	--	-	-	-	-
M465T171_NEG	Androstan-3-ol-17-one 3-glucuronide	2.844	465.24817	0.0816848560947783	4597.71725474639	4955.88336273164	3351.15895030151	11127.6863853882	9636.86862986893	5699.06134493879	3101.83380028861	2179.59058124537	934.20050037122	2457.87112339293	3396.53430214592	106311.409864833	4737.58179983919	4561.11544867747	4563.4884924248	--	--	--	--	--	C11136	ko00140//Steroid hormone biosynthesis	Lipid metabolism	Metabolism
M447T144_NEG	Androsterone glucuronide	2.396	447.23656	0.719040030281836	2985.8980158271	2086.75924785511	3599.60359430075	7383.6844725283	4319.43118176568	2688.50325496201	3122.94852281473	2097.04275013236	1146.01793835735	2207.9735659954	3141.71255432409	2404.64969598826	3904.55971238561	3607.73460963389	3611.07183652148	Lipids and lipid-like molecules	Steroids and steroid derivatives	Steroidal glycosides	3602-09-3	HMDB0004484	C11135	ko01100//Metabolic pathways;ko00140//Steroid hormone biosynthesis	Global and overview maps;Lipid metabolism	Metabolism
M452T30_1_NEG	Antibiotic k 252b	0.494	452.1347	0.078816785452575	21642.2063127513	31216.528414921	31554.5418564217	50602.5066412311	44432.3169025398	20251.7825674298	35589.6356243099	24655.0396187573	23160.4999576923	32453.3432714659	33073.2760192972	27625.6078158343	33458.5268118155	31582.3652908987	31658.6430616385	--	--	--	--	--	-	-	-	-
M603T183_NEG	Antipain	3.058	603.34911	0.00460631533410474	12664.763137084	75012.448685228	49794.1076146038	78699.8070425679	50373.9632914276	49341.0656551713	16915.2190462494	23306.4032195834	15078.3658463682	33557.8077515195	63576.9800887572	89545.390926465	48722.8090048512	48062.9629366205	49259.8626704366	--	--	--	--	--	-	-	-	-
M265T78_NEG	Aphyllic acid	1.298	265.18012	0.405012200508634	20800.3358571718	13084.1666132501	21865.8088673708	23809.1880247518	13834.5140894844	24701.6385812361	7052.45003002539	14084.5598936992	5198.77506748608	8509.8598603061	23482.9391187044	11772.4189420077	18269.5503210134	18360.1600011571	18438.7746054391	--	--	--	--	--	-	-	-	-
M297T302_NEG	Apigenin 7,4'-dimethyl ether	5.032	297.09566	0.0642052745789275	3788.53106859189	1449.1818638332	6845.4431398592	4917.5041693004	6962.42758323157	7095.75172303183	4068.0651814201	5880.07531479676	5889.31570485999	3697.00745250386	1094.50064681018	9459.31521453356	8057.66364401743	8066.84110829788	8282.66502833919	Phenylpropanoids and polyketides	Flavonoids	O-methylated flavonoids	5128-44-9	HMDB0132454	-	-	-	-
M281T308_NEG	Apiin	5.136	281.05032	0.0502573192485828	2782.08003018742	2101.70065504209	2755.44635162867	1922.4058115873	2405.32952651121	2628.39666306067	7653.00210970328	2832.14323398866	9770.58535825919	4924.09389222855	1232.02755991266	3040.18487065774	3474.73099816658	3237.95898516617	3620.06685385898	Phenylpropanoids and polyketides	Flavonoids	Flavonoid glycosides	-	HMDB0035464	-	-	-	-
M149T101_NEG	Arabinose	1.688	149.06017	0.492423644900655	16229.4212477932	29690.583666785	7224.26937037054	8346.84483738524	10166.6245634446	7728.30967358063	8960.70685084273	13229.365359745	7941.63703550875	5947.04062903973	29408.8368816682	33300.0986620067	15941.1635277078	15414.074645594	15938.8654741235	Organic oxygen compounds	Organooxygen compounds	Carbohydrates and carbohydrate conjugates	6748-95-4	HMDB0029942	C00259	ko01100//Metabolic pathways;ko02010//ABC transporters;ko00520//Amino sugar and nucleotide sugar metabolism;ko00053//Ascorbate and aldarate metabolism;ko00040//Pentose and glucuronate interconversions	Carbohydrate metabolism;Global and overview maps;Membrane transport	Environmental Information Processing;Metabolism
M311T41_NEG	Arachidic acid	0.680	311.29442	0.997181531802237	83856.835014867	112734.821812424	124654.631283344	99311.5527031053	102268.280686342	89855.3602292297	71319.269250966	92691.237066226	87651.7375696372	70751.1002118572	81127.4500936724	98637.7058999467	106611.950458707	106620.046780155	112581.367452274	Lipids and lipid-like molecules	Fatty Acyls	Fatty acids and conjugates	506-30-9	HMDB0002212	C06425	ko01040//Biosynthesis of unsaturated fatty acids	Lipid metabolism	Metabolism
M303T41_NEG	Arachidonic acid (peroxide free)	0.690	303.23234	0.838048339015337	1621211.36347684	1573649.61242595	1230169.09798672	2262782.28805742	2485859.34864565	1082284.1840491	690898.662454135	1046559.78732637	428878.52753573	1041187.03932348	1561503.31754023	2420470.21376335	3174928.60676596	3116250.97966728	3120097.3034374	--	--	--	--	--	C00219	ko01100//Metabolic pathways;ko00590//Arachidonic acid metabolism;ko01040//Biosynthesis of unsaturated fatty acids;ko04726//Serotonergic synapse;ko04723//Retrograde endocannabinoid signaling;ko04913//Ovarian steroidogenesis;ko04925//Aldosterone synthesis and secretion;ko04750//Inflammatory mediator regulation of TRP channels;ko04216//Ferroptosis;ko04923//Regulation of lipolysis in adipocytes;ko005…	Cell growth and death;Circulatory system;Endocrine system;Global and overview maps;Immune system;Infectious disease: parasitic;Lipid metabolism;Nervous system;Sensory system;Structure-based classification	Cellular Processes;Drug Development;Human Diseases;Metabolism;Organismal Systems
M371T32_NEG	Arctigenin	0.525	371.01378	0.155262500668264	5101.39973583954	3174.19798175495	4837.00623185112	4196.83311677862	7758.99788991576	1912.34401984237	10797.601000352	7946.62941584924	11966.9404672463	7112.64384845838	3385.45285867097	4291.00834980866	5164.47137356393	5352.56913425492	5164.17657462905	Lignans, neolignans and related compounds	Furanoid lignans	Tetrahydrofuran lignans	7770-78-7	HMDB0030087	-	-	-	-
M415T57_2_NEG	Arenobufagin	0.951	415.22373	0.0197545844285814	25560.7266698376	35904.0220520025	24121.269502954	27061.2807921285	31093.6993906601	18256.1767419506	7475.53444270408	10677.0373789423	7447.76087869553	10005.977264217	22730.6371379528	22612.1952231202	44230.9261087215	42762.5009825446	42749.5848729366	Lipids and lipid-like molecules	Steroids and steroid derivatives	Steroid lactones	-	HMDB0248571	-	-	-	-
M289T223_NEG	Argininosuccinic acid	3.713	288.98568	0.095690409638066	10475.5126769259	2050.49967969082	2954.03976440765	4168.38417561243	1869.46589856	1377.61382174887	2113.18938066951	5414.42156698767	4875.0069036031	2507.71982815603	5230.69269309654	1599.67280799329	2767.02125101862	3041.23852876109	3042.98507672209	Organic acids and derivatives	Carboxylic acids and derivatives	Amino acids, peptides, and analogues	2387-71-5	HMDB0000052	C03406	ko01100//Metabolic pathways;ko01110//Biosynthesis of secondary metabolites;ko01230//Biosynthesis of amino acids;ko00250//Alanine, aspartate and glutamate metabolism;ko00220//Arginine biosynthesis	Amino acid metabolism;Global and overview maps	Metabolism
M326T318_NEG	Aristolochate c	5.295	326.03562	0.0015785639732945	611.783665975452	471.034035884204	1392.31282528872	964.031208545031	459.020436756564	1113.10652270026	745.646741415672	638.006708371728	2509.87837391982	809.530027371974	979.11427360748	550.826462381399	1549.8817958871	1531.96254080659	1504.19196921786	--	--	--	--	--	-	-	-	-
M383T34_NEG	Artesunate	0.567	383.15249	0.697077028771097	636045.847580873	1187267.49641537	880347.624327803	1896011.17470081	2856885.25124145	143863.825758892	337356.251108815	634206.772750378	340845.854914852	237375.570999002	686284.983233234	583697.458356441	869440.786205547	845723.42493265	869437.450000406	Lipids and lipid-like molecules	Prenol lipids	Sesquiterpenoids	88495-63-0	HMDB0240267	-	-	-	-
M405T595_NEG	Arthothelin	9.919	404.94102	0.00101028036948287	35187.9196507002	24789.5131505728	31940.9832128767	34501.7076697611	29844.949531721	24437.6803969256	29813.5350569775	31360.0448353776	24016.2395344132	12872.6685844987	22997.8112900169	25130.5123580864	38633.5895259329	40307.886853907	38624.8701784486	--	--	--	--	--	-	-	-	-
M188T234_NEG	Asn-Gly	3.893	188.09229	0.205470145758574	9649.19654143091	5623.17646194885	1896.24863371751	3177.97948168202	3568.76658198431	2755.45594269216	712.949171434953	1327.12577126126	432.244357903975	1666.09544748936	1323.3636370535	3220.78773755291	2186.6909916815	2265.3118760101	2267.38640021264	Organic acids and derivatives	Carboxylic acids and derivatives	Amino acids, peptides, and analogues	67576-72-1	HMDB0028731	-	-	-	-
M246T291_NEG	Asp-Asn	4.854	246.06556	0.030928179496027	2514.3855280439	2278.31753153064	2054.60956473037	1929.15104143451	1308.5143973619	2693.21372066325	2612.70269760546	1992.31911555319	2727.54800251467	2211.81604842144	1134.50169068107	2467.87944388299	2459.4126982804	2277.0431166752	2472.51787684405	Organic acids and derivatives	Carboxylic acids and derivatives	Amino acids, peptides, and analogues	-	HMDB0028748	-	-	-	-
M263T223_NEG	Asp-Met	3.710	263.05638	0.0403828794700262	2707.61603835825	3032.32401118563	1880.90768382352	2355.01837715698	3373.80908386987	2365.76821815486	1095.85300928776	1321.76383594065	9321.07223793273	1154.1986915382	2183.48539826979	3390.66577137258	3101.97479196912	3352.13699469553	3116.37968255045	Organic acids and derivatives	Carboxylic acids and derivatives	Amino acids, peptides, and analogues	-	HMDB0028759	-	-	-	-
M131T133_NEG	Asparagine	2.220	131.03434	0.110320395295555	122318.889787899	69374.6876259894	86734.6356296302	115310.103536784	145884.562647911	79727.5890306077	161873.164228123	102696.463597144	226890.452486811	65161.3655955223	62452.9066728081	71412.2703946157	66382.4218460266	70996.502944657	66320.8210084903	Organic acids and derivatives	Carboxylic acids and derivatives	Amino acids, peptides, and analogues	-	HMDB0251512	-	-	-	-
M413T303_2_NEG	Asperuloside	5.044	413.1068	0.0188346416367628	3989.0334070468	1194.4212419944	3090.16592874366	1068.7353731634	1808.5274489021	2902.78449654907	793.00718568051	1553.30481689679	150.407410673605	721.060215927399	1363.39909644687	1112.89732505695	1588.72146057677	1601.12107923364	1421.37478368102	Organic oxygen compounds	Organooxygen compounds	Carbohydrates and carbohydrate conjugates	-	HMDB0248667	C09769	ko01110//Biosynthesis of secondary metabolites	Global and overview maps	Metabolism
M449T46_NEG	Astilbin	0.772	449.12909	0.0548091642513169	65123.4159598951	93135.4088695522	87081.5012771822	133095.841650879	186681.170040606	36358.9497094535	68349.7033569687	41262.7077768211	37731.3217179867	40169.8129527309	69943.7803319133	59822.3810217403	87914.1141499298	87865.6917682827	83553.9313882057	Phenylpropanoids and polyketides	Flavonoids	Flavonoid glycosides	-	HMDB0242667	-	-	-	-
M447T320_NEG	Astragalin	5.341	447.09652	0.943038482842511	657.41809937763	276.062070550089	734.443215061503	610.409749861076	320.093887043291	1048.4894021401	2005.58934539249	2034.29649612982	2156.25350392514	1878.10265169115	921.652074670315	456.020945170603	1073.83436855446	1149.75056581372	1148.77811226509	Phenylpropanoids and polyketides	Flavonoids	Flavonoid glycosides	480-10-4	HMDB0037429	C12249	ko01110//Biosynthesis of secondary metabolites	Global and overview maps	Metabolism
M229T25_1_NEG	Asulam	0.421	229.01681	0.00282504528027021	10125.4758405892	12262.1244930095	3800.07630561727	3511.4029051792	25541.2747063204	6391.46759706122	7546.27376938292	17074.3583355378	7208.29445968044	6019.36261795452	20545.0966037598	9914.71927455107	10973.8900244793	10973.2232038775	11258.3483391836	Benzenoids	Benzene and substituted derivatives	Benzenesulfonamides	-	HMDB0248680	-	-	-	-
M397T53_NEG	Atorvastatin	0.877	397.16812	0.798522855842836	44999.8712208928	37409.6709067694	41418.028037982	60794.4448968448	55987.0141401561	21745.3346593861	20842.5204132509	22564.062575288	15338.0969866277	22162.8868344362	48025.0000556726	24233.0425739534	35270.942448327	32831.5712436801	32870.7518110998	Organoheterocyclic compounds	Pyrroles	Substituted pyrroles	134523-00-5	HMDB0005006	-	-	-	-
M493T199_NEG	Atractyloside a	3.312	493.24575	0.0994515336183097	1066.08912754465	430.026760887556	503.307519928081	310.003362606535	285.053291413048	316.331639309822	773.108449358997	2109.70365790643	52.6397994463653	160.671402961976	1660.56660276657	245.550481745038	870.114445910541	870.133746317273	858.603601218629	--	--	--	--	--	-	-	-	-
M214T73_NEG	Atrazine	1.224	214.0982	0.278219046347352	6083.8840331705	2013.40215309315	10318.2351607694	6228.82966923026	3186.14922895425	6077.58306756563	20268.5964373141	16553.2007697285	23083.4994073971	14308.4208624069	7281.67379267597	2270.17587235097	9137.15710992252	8893.70928718027	8898.07694067944	Organoheterocyclic compounds	Triazines	1,3,5-triazines	1912-24-9	HMDB0041830	C06551	ko01100//Metabolic pathways;ko01120//Microbial metabolism in diverse environments	Global and overview maps	Metabolism
M329T273_NEG	Aurantio-obtusin	4.544	329.04652	0.00998686760349855	4655.28328694965	2045.38026563766	5121.90705680353	2779.71166123166	1916.20748779932	2896.25287184426	10611.311456582	9509.71741356155	15422.9700427897	4308.64524410406	2990.75914758198	1864.69621066079	4500.80120843037	4568.37398664652	4545.47424373985	Benzenoids	Anthracenes	Anthraquinones	-	HMDB0248725	-	-	-	-
M491T273_NEG	Aurantio-obtusin beta-d-glucoside	4.542	491.12319	0.138912355386445	237.505854902192	24.6937459720784	4482.72255709211	533.837886626709	22.5641927798175	826.770953386348	10715.4427489658	11724.5250219002	12708.5031199544	5536.34484118065	689.6875907812	27.5636588487833	3446.36019639582	3456.8411786323	3163.40765320211	--	--	--	--	--	-	-	-	-
M187T26_NEG	Azelaic acid	0.432	187.00705	7.61944982662386e-05	11787117.3110712	8104661.87083978	3071255.60663011	1030233.17589557	4687633.25196845	2979289.61143376	1363471.48966608	5612656.26062108	2314773.41314029	666899.517248859	8506677.39182176	4933671.21966121	4432103.76742292	4544945.00008995	4544629.03093414	Lipids and lipid-like molecules	Fatty Acyls	Fatty acids and conjugates	123-99-9	HMDB0000784	-	-	-	-
M585T186_NEG	Baccatin iii	3.104	585.25336	0.00848272964062863	2143.41236636172	7422.45846299587	12253.818838808	4590.05280217871	14417.2477170082	6048.35074962836	4953.77665760731	13350.2509654227	4200.67969150853	7663.91888303785	14409.8224919694	7186.30481392432	10180.093430884	8089.90820165315	10472.8857745225	Lipids and lipid-like molecules	Prenol lipids	Diterpenoids	-	HMDB0248838	C11900	ko01100//Metabolic pathways;ko01110//Biosynthesis of secondary metabolites	Global and overview maps	Metabolism
M269T327_NEG	Baicalein	5.451	269.03358	0.0747187353210226	1317.85969686981	961.136066832863	3434.89763509832	2281.71207532602	668.917052506583	2909.30978167778	8441.87312640099	7116.71686091573	10496.4068059896	4568.03710917787	2261.40006167607	896.851399975454	4509.5183368129	4803.80832356861	4803.53018028769	--	--	--	--	--	-	-	-	-
M445T354_NEG	Baicalin	5.892	445.09038	0.0435073752070406	374.53501049386	1169.46161205247	257.493725481861	173.792751155085	286.585464589611	235.540356952027	361.761089315673	452.05177021843	246.778388526499	344.115817690239	446.965369938125	505.17433121842	6498.37421997	6381.37754455922	6385.28574165534	Phenylpropanoids and polyketides	Flavonoids	Flavonoid glycosides	21967-41-9	HMDB0041832	-	-	-	-
M127T111_NEG	Barbituric acid	1.852	126.99518	0.538953939600823	4009.25370391941	3736.57420916679	3770.94291121475	2436.09894832303	3785.18650797803	3102.33068320685	3291.04024570038	3817.50859676492	4193.64962369118	19020.8778314715	3347.13902817867	124408.108235987	12936.7939010633	12438.2181403529	12944.6681236058	Organoheterocyclic compounds	Diazines	Pyrimidines and pyrimidine derivatives	67-52-7	HMDB0041833	C00813	ko01100//Metabolic pathways;ko00240//Pyrimidine metabolism	Global and overview maps;Nucleotide metabolism	Metabolism
M512T273_NEG	Batimastat	4.545	512.13435	0.0225437564776401	223.539729097661	22.9786781167345	621.586492071513	245.310890799272	19.4474265485096	230.992735569129	2295.70802784362	1459.5082172107	3244.8694391006	1206.16667539131	187.200389902435	45.9810467691268	767.382473084432	787.391070618651	789.322158148142	Organic acids and derivatives	Carboxylic acids and derivatives	Amino acids, peptides, and analogues	-	HMDB0248881	-	-	-	-
M519T166_NEG	Beclomethasone dipropionate	2.767	519.21777	0.302692434562719	5736.29476893503	5671.33076151457	2399.31817582773	3069.34288474866	4719.61903096083	5546.49373825299	1470.65531899983	2216.37169982917	1973.42408232538	1585.08874399167	1910.064869557	2361.79820296174	3901.68265462807	3700.29072189367	3882.24350075031	Lipids and lipid-like molecules	Steroids and steroid derivatives	Pregnane steroids	-	HMDB0243494	-	-	-	-
M242T30_1_NEG	Benazolin	0.493	241.97552	0.000599296219321922	20416.981231422	42235.7891382137	26866.0305771185	6835.50210666425	8933.49994770522	30020.0513677075	6815.34586445113	9503.03822701594	20106.3568743597	12195.2555628888	26665.8084820805	45559.3418110905	18313.6315397311	18570.2588792733	18565.2920868642	Organic acids and derivatives	Carboxylic acids and derivatives	Amino acids, peptides, and analogues	-	HMDB0248943	-	-	-	-
M465T47_NEG	Benfotiamine	0.781	465.12332	0.048607276582427	9783.49435977797	11352.7758353065	7216.16026845831	22687.8036266362	11391.9589192398	2685.86277922287	3374.9090935233	3222.15698418943	3506.35055114819	3353.12404452419	5948.55352784936	7270.80090925907	30432.3217611846	29091.2430432899	29076.7784050728	Benzenoids	Benzene and substituted derivatives	Benzoic acids and derivatives	-	HMDB0248951	-	-	-	-
M409T49_NEG	Bensulfuron-methyl	0.812	409.10636	0.926378048256787	27414.0966433369	23593.2445184115	33481.7626408267	35946.4502807792	34567.3220486736	34662.1270404723	28919.4464729146	33952.0564158667	31586.444100496	36391.0265609767	30876.5078507833	24503.356071698	32399.1415642285	31073.9904211472	31068.9842870719	Benzenoids	Benzene and substituted derivatives	Benzoic acids and derivatives	-	HMDB0248961	-	-	-	-
M281T129_NEG	Benzeneacetic acid, 4-chloro-.alpha.-(4-chlorophenyl)-	2.145	281.01283	0.0232257180293688	21019.3374443574	19528.2819411504	25028.9687613753	21229.3529623822	23026.7571194158	21685.7749523982	26566.4368145132	26541.0715927206	35066.9985701965	25262.6124933718	16563.9762591735	19421.146054295	25145.3255804415	25145.286573183	24938.3993271026	--	--	--	--	--	-	-	-	-
M329T104_NEG	Benzeneoctanol, 3-hydroxy-4-[(1r,3s)-3-hydroxycyclohexyl]-.theta.,.theta.-dimethyl-, rel-	1.741	329.2688	0.562035963965376	1447.76944529575	2050.80643433704	845.369690962882	519.839957495086	900.986759932589	483.520121699528	183.953202477889	278.846695417145	395.767390819089	417.427596023673	1606.70765059842	7725.93858517379	1096.28535191154	1096.72127024668	1138.26407632106	--	--	--	--	--	-	-	-	-
M306T389_NEG	Benzoic acid, 3-[[(3-carboxycyclohexyl)amino]carbonyl]-4-[3-[4-(4-phenoxybutoxy)phenyl]propoxy]-	6.488	306.12107	0.00343268012905514	943.474669079052	470.447532387692	446.143643083615	291.389719209376	791.317790423214	501.066203469979	258.186275887888	296.661007653968	153.125270285416	269.060066227767	569.022628331679	515.866375026607	370.706010791915	407.222348245676	374.427637084095	--	--	--	--	--	-	-	-	-
M594T184_NEG	Benzoic acid, 3-[[(3-carboxycyclohexyl)amino]carbonyl]-4-[3-[4-[4-(cyclohexyloxy)butoxy]phenyl]propoxy]-	3.068	594.30241	0.0498939736946462	26521.1734410976	10404.5566868126	7094.31531405858	6376.52715285837	13400.2240896621	9315.11299323678	1023.55720962924	1620.91890694485	1403.10210194052	4502.38606933925	10787.8596779124	9829.76091178318	6289.16171837773	6012.32858637523	6320.50713797833	--	--	--	--	--	-	-	-	-
M540T337_NEG	Benzoic acid, 3-[2-[2-chloro-4-[[3-(2,6-dichlorophenyl)-5-(1-methylethyl) -4-isoxazolyl]methoxy]phenyl]ethenyl]-	5.622	540.07529	0.0343671511017971	10645.3928650776	7977.47974095409	6167.93304506596	11448.3975492576	8544.26997978758	6021.61871130289	2612.83316205126	5479.42311642537	4585.85713557976	5260.99476232049	5868.04930186774	10543.2955590865	10268.5049645308	9761.29816893055	9772.54784178225	--	--	--	--	--	-	-	-	-
M221T24_NEG	Benzoic acid, 3,6-dichloro-2-methoxy-	0.397	220.94055	0.102013291378282	10675.5410992893	12168.2862624445	11942.8487339938	7236.82993212078	9010.48156984316	8350.45893863277	7006.01234127161	5388.88034867677	4690.73813477283	6127.62189326821	12012.1123663294	11423.4166720516	9214.93498191358	9207.63785148382	9424.45108945369	--	--	--	--	--	-	-	-	-
M274T248_NEG	Benzoic acid, 4-[(1s)-1-[[5-chloro-2-(4-fluorophenoxy)benzoyl]amino]ethyl]-	4.128	274.087	0.0473499254727007	2258.13634815924	1012.08571333151	3949.83968295849	2787.42078872285	385.868646555364	2821.1187066156	6539.14463466996	6185.91969179449	8706.77473240735	4989.45298186224	2266.96988780364	635.903395624993	3834.94583147238	4045.51435080946	4048.23457697247	--	--	--	--	--	-	-	-	-
M444T158_NEG	Benzoic acid, 4-[4-[[5-(4,5-dimethyl-2-nitrophenyl)-2-furanyl]methylene]-4,5-dihydro-3-methyl-5-oxo-1h-pyrazol-1-yl]-	2.641	444.10572	0.00571286209193133	4416.07429389053	3453.20898613515	1612.29764144883	2558.67991085029	1597.39380392425	2464.20530966099	1077.53064418787	1286.97708269469	984.423474240993	988.191455720422	1460.15378126073	2781.54436849299	2572.47006022103	2609.65572934575	2609.72378617201	--	--	--	--	--	-	-	-	-
M211T327_NEG	Benzoin	5.442	211.07557	0.202424018207998	59648.4696938364	14520.549766594	317069.768998644	95567.1418241273	1313.42434066416	118626.830657216	518002.630783347	481392.384546736	645059.709592884	342570.555315768	99742.0521578382	14432.6229350594	246931.602122001	251554.101947056	246903.53550361	Phenylpropanoids and polyketides	Stilbenes	Benzoins	119-53-9	HMDB0032039	-	-	-	-
M370T292_NEG	Berberine chloride	4.863	370.06729	0.00031741357733867	2614.6714870503	932.813258789455	177.80854534107	1196.01636653384	729.973938393704	1569.62630080502	2275.47611778693	2558.45966440203	2196.54172198631	1787.65037913483	679.250012813173	1054.54353593893	1007.44449548604	498.148803820204	733.618307135308	--	--	--	--	--	-	-	-	-
M201T25_NEG	Bergaptol	0.422	201.02203	0.0119986376597898	895089.947749116	85288.8822472013	9929.78421108953	33090.0601702483	7769.84262216055	4529.41420046792	65446.2262499192	12539.2146317466	123252.338562659	2899.73798926043	624410.626097937	801428.022790989	201460.033756012	201403.556472123	211216.879429001	Phenylpropanoids and polyketides	Coumarins and derivatives	Furanocoumarins	486-60-2	HMDB0013679	C00758	ko01110//Biosynthesis of secondary metabolites;ko01061//Biosynthesis of phenylpropanoids	Chemical structure transformation maps;Global and overview maps	Metabolism
M453T192_NEG	Beta-elemonic acid	3.195	453.32007	0.967017364211707	47164.896600042	8050.70897517291	8491.75124601039	3210.57475448186	6156.82891443919	13823.5705984288	6717.9840779852	3361.0522511625	3355.49567040823	5450.66374574625	15121.0024876099	16929.5462708948	6043.89074142988	6038.99533222394	6337.07622658372	Benzenoids	Benzene and substituted derivatives	-	28282-25-9	HMDB0034963	-	-	-	-
M271T27_NEG	Beta-estradiol	0.442	271.16944	0.977821033323739	6234.51658222083	246.198966603427	1404.65685388959	511.290143520968	2566.70188270672	10884.3615166229	7096.37050366293	133.21966745736	663.86317622741	1280.21557702159	607.180678253995	788.7183688149	1056.04537131324	1153.37853471375	1053.24172922922	Lipids and lipid-like molecules	Steroids and steroid derivatives	Estrane steroids	50-28-2	HMDB0000151	C00951	ko01100//Metabolic pathways;ko00140//Steroid hormone biosynthesis;ko05200//Pathways in cancer;ko04913//Ovarian steroidogenesis;ko04714//Thermogenesis;ko05207//Chemical carcinogenesis - receptor activation;ko04917//Prolactin signaling pathway;ko05208//Chemical carcinogenesis - reactive oxygen species;ko05215//Prostate cancer;ko07226//Progesterone, androgen and estrogen receptor agonists/antagonist…	Cancer: overview;Cancer: specific types;Drug resistance: antineoplastic;Endocrine system;Environmental adaptation;Excretory system;Global and overview maps;Lipid metabolism;Target-based classification: Nuclear receptors	Drug Development;Human Diseases;Metabolism;Organismal Systems
M103T229_NEG	Beta-hydroxybutyrate	3.820	103.03971	0.961901961606005	40842.2563693776	55342.4392267181	109867.197065419	12080.2651861011	11591.6940960168	14732.0920075972	11573.4264569282	7844.35061834495	11654.5499670381	5455.87808326262	39153.6943274296	62142.8409471519	29890.2370068741	29785.1970688672	32458.9928278393	--	--	--	--	--	C01089	ko01100//Metabolic pathways;ko04024//cAMP signaling pathway;ko00650//Butanoate metabolism	Carbohydrate metabolism;Global and overview maps;Signal transduction	Environmental Information Processing;Metabolism
M291T33_NEG	Beta-octylglucoside	0.556	291.19609	0.259114566581929	188363.881320738	98424.7047206671	90477.9283940832	64011.6165339777	105648.398744271	80285.8715655348	38344.557141759	60940.2639015768	43059.2248533383	51287.3227321853	75933.9331731447	82174.3270278014	62644.2573137024	62596.5974058355	64556.5040118547	--	--	--	--	--	-	-	-	-
M441T51_NEG	Betulin	0.848	441.39336	0.00416048506484135	103779.755159943	38517.8505135833	151294.010273955	14236.5910473221	18308.5523768911	37339.5644453576	11816.8678043192	17888.400192071	16126.4993783398	24552.1273628416	27008.6521068888	17553.2778009897	28485.6986265617	28481.9875119339	32132.9607483281	Lipids and lipid-like molecules	Prenol lipids	Triterpenoids	473-98-3	HMDB0036838	-	-	-	-
M326T156_NEG	Bifenox acid	2.602	325.96154	0.000329632563791487	3812.39555907863	3589.35334233076	6369.49762524397	3467.84760365357	2745.35866312033	5080.95905848809	12045.9194891118	10726.7011288683	15587.3820891648	7228.7442641768	3463.17495204178	3311.69117709715	6128.5062984494	6118.95175718014	5897.11700808894	--	--	--	--	--	-	-	-	-
M325T171_NEG	Bilobalide	2.847	325.02036	0.00997842999105102	48749.150762795	18702.9476040673	29209.3950716783	21413.5203251141	34823.4771617595	25482.1597597543	45786.6561592951	68458.3960438006	29143.0908806652	49144.7546010079	11443.1331767913	20230.6035941594	25497.3225553298	25517.3833774567	25112.3364095671	Lipids and lipid-like molecules	Prenol lipids	Terpene lactones	-	HMDB0242203	-	-	-	-
M453T62_NEG	Biphenylindanone a	1.038	453.22916	0.954148785338541	10872.3744791546	7678.81405756893	5791.24243529088	10138.4207976853	11550.1504999674	6230.45757526758	6017.26702442393	3000.92259024756	3140.06381920995	4571.92977216447	12708.4660794714	8240.25360316545	8434.72236902753	8134.25040255291	8434.15641268826	--	--	--	--	--	-	-	-	-
M349T273_NEG	Bis(2-hydroxy-1-naphthyl)disulfide	4.546	349.03844	0.18600258712848	4838.48058526043	2352.05428818489	12738.550491003	9610.63249703642	2674.92909258875	6749.54761438576	21874.447614277	19008.3257883394	30124.0032827687	16624.3014799532	6556.99405397416	1089.69540303286	11942.8007319196	11540.775333034	11543.9187913571	--	--	--	--	--	-	-	-	-
M280T278_NEG	Bis(trifluoromethylsulfonyl)imide	4.641	279.92973	0.00470964567530215	3263.11552353093	2865.94255175249	4277.78973454171	2452.53135303981	2596.68991011549	4437.55639927744	2148.1552997007	4160.89332872065	1742.49027264229	4544.51906353432	3516.68810706669	2487.76164610271	5222.44406922887	5027.93995707015	5221.63911341979	--	--	--	--	--	-	-	-	-
M391T176_NEG	Bisanhydrorutilantinone	2.930	391.06823	0.000919971462512673	9282.96037030708	9932.55390677617	5823.30866751511	5228.29930494632	9015.40581067311	4102.07445929191	4691.75100563785	4501.72899982292	2598.68919547064	5008.99443368157	8544.06963736049	7201.34501317485	25323.7908765013	25335.2430741309	23074.2328592317	--	--	--	--	--	-	-	-	-
M307T291_NEG	Bisdemethoxycurcumin	4.852	307.08328	0.589685602582998	31931.9548219522	21444.8667342515	32310.9524147926	21707.9742407359	17944.9668317477	24743.1520063801	27304.9725210148	39083.4448746984	28855.4066362107	23636.1856644562	11280.6466380077	24686.5014328316	26571.7662882974	30780.2639834162	26521.558952976	Phenylpropanoids and polyketides	Diarylheptanoids	Linear diarylheptanoids	24939-16-0	HMDB0002114	C17743	ko01110//Biosynthesis of secondary metabolites	Global and overview maps	Metabolism
M355T272_NEG	Bisdethiobis(methylthio)gliotoxin	4.539	355.0542	0.0816277153568736	1451.42665779311	571.639037505505	3856.21269721426	3227.95367523087	1138.64759717441	2512.32294133457	4507.6388416559	4907.39709953843	7774.99160783874	2984.87297149598	2445.60947428915	1368.20163472402	4231.30866190961	3980.87414943302	4226.19474081687	Organic acids and derivatives	Carboxylic acids and derivatives	Amino acids, peptides, and analogues	-	HMDB0249258	-	-	-	-
M265T177_NEG	Bisphenol af	2.956	265.04924	0.78105815519372	15388.7082952969	4400.47081292076	75204.3502460789	19847.3286023024	5489.84283188098	43452.009958028	120968.736627972	118663.561912747	151693.217297202	55113.8959847817	19781.661386672	3866.55869968422	33814.6165050907	32388.4504271096	33559.7932587796	Benzenoids	Benzene and substituted derivatives	Diphenylmethanes	-	HMDB0249276	-	-	-	-
M393T72_NEG	Bixin	1.207	393.19326	0.156390304403578	7331.2710844011	3623.98147252977	3312.90526293334	3621.19084487178	3356.04414025583	4530.85138954191	603.521676615875	3019.53838465776	1756.05969477394	4081.17577300387	3288.78636658994	3449.99167817754	3581.94436603784	3828.96490234079	3587.05537844548	Lipids and lipid-like molecules	Prenol lipids	Diterpenoids	39937-23-0	HMDB0035074	-	-	-	-
M365T30_NEG	Boldenone sulfate	0.494	365.14119	0.729954940949596	23124.5226125319	16110.4201722593	27753.9483300268	30287.5716260536	39865.5443799174	12255.6536349998	9751.51723087683	10235.272339171	7590.13414155031	9775.57885679626	18274.0639692456	19447.0439623062	19278.278679656	19096.6097521316	19098.1834630541	--	--	--	--	--	-	-	-	-
M488T179_NEG	Borrelidin	2.984	488.31416	0.327292652107704	7165.36740763701	3748.58381488755	2303.611618692	2247.05276551772	2140.43761798147	4179.38570722701	2049.92030448757	742.828407540358	1110.84536867427	1420.59033450623	6193.57657358098	6161.66511302304	3482.88299444271	4274.0100419905	4270.45038628735	--	--	--	--	--	-	-	-	-
M341T69_NEG	Boscalid	1.151	341.047	0.223151631688652	4779.05253841609	5829.77166562378	4181.39489234796	4512.71659053781	5906.89177747676	3650.38406858337	3931.46133057904	3084.64466057742	3526.73493829854	2674.33968451217	5088.10965019637	4132.7076511704	4533.19133948348	6028.98882332158	3937.02071228753	Benzenoids	Benzene and substituted derivatives	Anilides	-	HMDB0249353	-	-	-	-
M314T390_NEG	Bromazepam	6.492	313.98443	0.00732866001635369	1673.40015502203	1436.36091972395	1003.95895424918	1061.76408505192	1085.1583192007	779.005913610071	745.697844797594	1058.5262930611	598.813995740816	704.54397418939	1593.92304769438	998.742435138715	1578.75765632997	1578.90011434676	1550.79224453278	Organoheterocyclic compounds	Benzodiazepines	1,4-benzodiazepines	1812-30-2	HMDB0015511	-	-	-	-
M397T273_2_NEG	Bromo-3-hydroxy-4-(succin-2-yl)-caryolane gamma-lactone	4.550	397.08796	0.208273208688781	715.64774680224	699.417673448277	921.596689554308	754.010755698238	511.605152500814	603.500825664172	1356.96199591	721.645814278063	2409.65013866558	983.160650205341	809.994794660961	692.594690907901	1155.98615198317	1171.33864872013	1171.38494044763	--	--	--	--	--	-	-	-	-
M468T35_NEG	Bucladesine	0.577	468.12899	0.115461452751619	15006.1953323156	24048.4895782499	16596.7234812687	37146.5047275797	49576.4512691514	6041.4997504341	13746.6065912121	25455.6581932298	16474.9720226891	12163.7875319938	21838.308545291	16196.0514154015	21060.3389374779	21061.092177888	20541.4858637575	Nucleosides, nucleotides, and analogues	Purine nucleotides	Cyclic purine nucleotides	-	HMDB0249421	-	-	-	-
M222T261_NEG	Bufexamac	4.353	222.13423	0.0213877809449354	2077.18250530597	1242.30836294106	759.125463658195	1123.38079041553	685.909012910944	738.059230286265	2664.20312200013	780.730606220104	3204.87556246627	491.7536911447	982.489067444176	975.531029612965	2695.58782630357	2672.08856660941	2672.08561820367	--	--	--	--	--	-	-	-	-
M466T187_NEG	Buprenorphine glucuronide	3.115	466.29183	0.00737344617098009	5977.15627442095	45754.5700130927	39957.7228147685	24285.1150063941	26134.0337893294	8307.62789642371	11051.069019474	17518.9004563377	3542.01463715047	5884.31582762656	19614.1848897162	4562.00865744766	21063.6393611255	27812.5489046991	27699.3268297691	Organoheterocyclic compounds	Pyridines and derivatives	Bipyridines and oligopyridines	-	HMDB0060928	-	-	-	-
M331T70_NEG	Butamifos	1.162	331.06848	0.823060651411284	7978.27260266973	5685.71410063195	5140.56002893662	4548.71058109736	5095.73065006774	2879.99336387841	3069.70370513138	3643.83545319798	3714.35011761982	3000.10256323236	4056.43230594405	3371.76804235163	11230.6700506806	12032.4225415166	11240.7794038749	--	--	--	--	--	-	-	-	-
M247T224_NEG	Butanoic acid, 4-(2,4-dichlorophenoxy)-	3.738	246.99109	0.00953465300557456	6788.65258840605	2246.24062788856	2125.2931804137	186.092266433857	378.730297569234	1335.63998098045	1244.18909972352	1094.95622236774	537.37787913359	224.329403530133	4289.53922438542	2138.33199727112	636.725106268868	1205.80745207103	608.772931584632	--	--	--	--	--	-	-	-	-
M275T353_NEG	Butylphosphonic acid	5.881	275.06681	0.00285227896683422	1588.80778217155	2299.00828029098	6918.0516616669	1808.53320312737	2714.56519163493	2671.86306125423	14000.2064094688	11588.6979316224	4565.11763907588	8119.88563947052	3729.71124515423	2100.23987397271	8495.69282979112	8312.87927833959	8521.23566615235	--	--	--	--	--	-	-	-	-
M193T354_NEG	Caffeine	5.908	193.06511	0.601680813781397	68453.1893824569	20333.571806123	315880.800975135	131618.951896511	904.879653648727	146273.143555187	784006.695016714	620139.118850209	942847.71283699	465219.506459661	125989.403668669	18164.6710157055	324324.999520687	319680.108483447	319507.639139193	Organoheterocyclic compounds	Imidazopyrimidines	Purines and purine derivatives	58-08-2	HMDB0001847	C07481	ko01100//Metabolic pathways;ko01110//Biosynthesis of secondary metabolites;ko01120//Microbial metabolism in diverse environments;ko01060//Biosynthesis of plant secondary metabolites;ko01065//Biosynthesis of alkaloids derived from histidine and purine;ko00232//Caffeine metabolism	Biosynthesis of other secondary metabolites;Chemical structure transformation maps;Global and overview maps	Metabolism
M293T75_NEG	Caftaric acid	1.244	293.03343	0.00825334252747967	2339.22411241938	2531.74386608395	3490.86700521898	2809.84777976549	34404.1775292784	1622.01369966877	2674.16677822164	4051.79890280557	2339.85744792972	1582.58636150156	1968.963080481	2031.9684561383	5338.59340150874	5473.49584873729	5473.10528530639	Phenylpropanoids and polyketides	Cinnamic acids and derivatives	Hydroxycinnamic acids and derivatives	67879-58-7	HMDB0013680	-	-	-	-
M395T41_3_NEG	Calciferol	0.690	395.35115	0.127969405048545	25007.9926171251	10116.8725888217	11944.2945717819	20951.0431276523	10111.3602385378	31518.4053198342	3086.50670190582	3754.22987339232	1376.86216275678	4106.14871198209	16384.3943877987	17827.4344950845	9221.43303457747	7544.09432875441	7261.05854561698	Lipids and lipid-like molecules	Steroids and steroid derivatives	Vitamin D and derivatives	50-14-6	HMDB0000900	C05441	ko01100//Metabolic pathways;ko01110//Biosynthesis of secondary metabolites;ko00100//Steroid biosynthesis	Global and overview maps;Lipid metabolism	Metabolism
M357T62_NEG	Cannabidiolic acid	1.030	357.21506	0.191983317080029	2831.92403066338	4690.11933334244	4534.80174381325	4925.95697374363	10650.9656491455	4346.04793172168	3144.72554893876	2989.38630597424	3214.94756412633	1983.53594492454	5074.72621651507	2605.27852805766	5247.90551280496	5810.81528915491	5813.49379054888	Benzenoids	Benzene and substituted derivatives	Benzoic acids and derivatives	-	HMDB0249587	C10784	ko01100//Metabolic pathways;ko01110//Biosynthesis of secondary metabolites	Global and overview maps	Metabolism
M309T46_NEG	Cannabinol	0.772	309.2056	0.0946595505604542	33340.7276211772	23600.2791524905	28993.9130380788	24166.5677659808	30494.38273733	32506.0458734727	34439.5668278432	44232.1010318988	48689.2095999389	32662.9337410136	23565.3591474093	30876.0061402772	21779.435389271	25335.6412766593	25162.4133619528	Organoheterocyclic compounds	Benzopyrans	1-benzopyrans	-	HMDB0249590	-	-	-	-
M804T131_NEG	Caperatic acid	2.177	803.53483	0.00126274660437217	27567.2216931292	9760.2289699656	10880.2820474582	22570.7270777399	14916.3546291636	15297.2738450808	4421.82939678749	3430.93982360039	2596.55787312792	5647.95297414256	9293.51684261289	21326.5489248976	12346.4693148938	12121.1110763116	12344.7963683866	--	--	--	--	--	-	-	-	-
M171T54_2_NEG	Capric acid	0.898	171.13869	0.948613857314701	347675.57439821	302896.91013633	292638.629328481	321145.67598564	274426.560401243	249760.853939369	232853.776520547	265858.382550088	264528.734764513	211539.518558126	299370.515693734	237071.191222858	268442.361698952	268440.119965035	274801.31756554	Lipids and lipid-like molecules	Fatty Acyls	Fatty acids and conjugates	334-48-5	HMDB0000511	C01571	ko01100//Metabolic pathways;ko00061//Fatty acid biosynthesis	Global and overview maps;Lipid metabolism	Metabolism
M115T84_2_NEG	Caproic acid	1.394	115.07643	0.0279055264730071	1981532.97237025	1110131.20537977	1185211.17629112	855839.451699951	1289096.77438893	1027021.54010305	369579.350687575	574564.235261566	335652.136541525	718708.339577902	1403023.95651979	871026.861779322	890726.662038091	890552.059576498	907359.847687891	Lipids and lipid-like molecules	Fatty Acyls	Fatty acids and conjugates	142-62-1	HMDB0000535	-	-	-	-
M143T9_NEG	Caprylic acid	0.148	143.10742	0.8929	706764.831862244	322039.284371347	218937.580956304	770267.306004298	234115.80857431	609804.493549614	624914.76097441	99266.6410753285	654387.059826493	646619.487260933	651141.892998173	706342.286354785	661998.455681657	635251.397799545	661029.574031374	Lipids and lipid-like molecules	Fatty Acyls	Fatty acids and conjugates	-	HMDB0304443	C06423	ko01100//Metabolic pathways;ko01060//Biosynthesis of plant secondary metabolites;ko01066//Biosynthesis of alkaloids derived from terpenoid and polyketide;ko00061//Fatty acid biosynthesis;ko00785//Lipoic acid metabolism	Chemical structure transformation maps;Global and overview maps;Lipid metabolism;Metabolism of cofactors and vitamins	Metabolism
M445T177_NEG	Carbamic acid, n-[4-[3-[[[7-(hydroxyamino)-7-oxoheptyl]amino]carbonyl]-5-isoxazolyl]phenyl]-, 1,1-dimethylethyl ester	2.945	445.22278	0.798261449587353	2930.55067177398	2133.53626289846	2470.70209075351	3093.29171312893	2125.32298229693	1637.07938839992	1553.87147446387	2225.79591014357	2194.2199524822	2257.39045650388	2141.62445695383	766.704837020606	2207.17239747807	2209.97029996992	1916.30753834315	--	--	--	--	--	-	-	-	-
M569T147_NEG	Carbenoxolone	2.453	569.3306	0.0703856993189454	3130.4178605952	3083.11404620029	2201.44586146457	3739.01435649553	9996.67837745773	2246.7411004683	1551.30924306922	1842.74777966616	1702.46413201238	1640.49483972443	2133.00063682218	2743.20884809072	3111.65430929809	3111.38061995962	3069.16808247336	Lipids and lipid-like molecules	Prenol lipids	Triterpenoids	-	HMDB0242751	-	-	-	-
M458T337_NEG	Carbobenzyloxyglycylglycyl-l-norleucine	5.612	458.07222	0.0262325045318086	11886.5720091548	11483.2089059095	8416.03663926173	10403.5139491788	9881.22498301738	6940.52128607154	2635.27996876104	6805.19333707945	3171.67045122098	2966.40801966575	8535.76192233716	10830.8045533929	9550.40817932015	9267.24404293419	9547.36513115047	--	--	--	--	--	-	-	-	-
M545T25_NEG	Carprofen	0.412	545.08916	0.0629447921169635	2963.59151112659	187.499378450833	6131.55685801119	2485.7048061863	2944.93617267222	12800.1969949361	1018.63650386224	840.666373877477	952.972569531468	2080.59825886886	1019.11616721569	1018.92601603381	2585.52462865747	2692.67492420378	2691.94825892851	Organoheterocyclic compounds	Indoles and derivatives	Carbazoles	53716-49-7	HMDB0014959	-	-	-	-
M801T164_2_NEG	Cauloside c	2.738	801.41938	0.857783944300115	244.191167036673	2571.36809748138	138.581565828585	220.326908995666	592.553840852323	432.679193437507	336.573708975854	392.008723784485	148.723348201183	199.753934009362	185.205025968508	586.122962320033	10626.9666311705	10624.667744603	11410.6084026433	--	--	--	--	--	-	-	-	-
M286T347_NEG	Cefaclor	5.788	286.05877	0.057892915642248	627.260697565823	777.612567946662	457.458165922916	693.264458457547	508.413287079191	491.297557576723	625.303592689422	908.590635193772	530.288968734864	793.477964165518	598.538885703126	1026.26608546853	2717.72044745326	2524.04534065784	2682.21197643421	Organic acids and derivatives	Carboxylic acids and derivatives	Amino acids, peptides, and analogues	53994-73-3	HMDB0014971	-	-	-	-
M362T132_NEG	Cefadroxil	2.207	362.07677	0.125255930713928	26293.3751359048	31013.2981139293	38119.6272930011	27882.9315417533	21926.0894654056	32607.2724266627	43918.9539983747	57484.3952428599	47428.6710355718	31529.0753550451	17334.6305455824	34975.3651156938	29207.7796913283	30632.7755891396	29078.2955654557	Organoheterocyclic compounds	Thiophenes	2,5-disubstituted thiophenes	40323-88-4	HMDB0029733	-	-	-	-
M352T49_NEG	Celastramycin a	0.812	352.03694	0.673938316676009	10559.4813622184	2017.78067454665	38487.2311920991	8981.15450377978	367.198952626019	20578.2178111534	72170.7997177428	56635.4084195475	83367.38863456	57090.090877328	20223.3610734891	2505.27135145333	34525.3573555168	34128.1933895278	34221.0232110024	--	--	--	--	--	-	-	-	-
M253T321_2_NEG	Chalepensin	5.357	253.09088	0.0170571956736404	57095.1328768506	31517.7624976813	32389.4183101637	23280.564006873	29960.89864617	44144.9320391704	3414.67062569096	9354.11521498184	5134.53635360772	10353.2090663679	32386.9255587266	44618.8540788268	24956.8543175289	24281.1240418868	24944.256739543	--	--	--	--	--	-	-	-	-
M476T284_NEG	Chebulagic acid	4.740	476.02494	0.0246200053967511	483.05619822091	403.750771547676	328.997651555482	287.353170914618	548.245802360018	352.134103891878	261.613795599648	227.329530372107	204.592609858606	219.17741066871	356.896467536911	376.788836816572	789.27482194296	804.379960339211	804.770100050054	Alkaloids and derivatives	Benzophenanthridine alkaloids	Hexahydrobenzophenanthridine alkaloids	-	HMDB0249897	-	-	-	-
M183T253_NEG	Chelidonic acid	4.212	183.01533	0.0341792582506972	82799.6306995706	34660.7005049105	78345.4241947782	57826.4219557862	31846.0986298882	57027.5306515268	41750.3997802193	40068.0863008074	26909.8908107756	57530.3623557088	38739.133629361	29679.4962219697	56428.3214890558	55552.7800835257	56440.3327580924	Organoheterocyclic compounds	Pyrans	Pyranones and derivatives	-	HMDB0249899	-	-	-	-
M236T57_NEG	Chicoric acid	0.948	236.02083	0.00260536989504128	1860.16510171902	1702.17684542035	2817.82042872027	2439.33927264731	1719.10692293251	2770.86057536412	2477.03576080932	2906.80331252498	1285.52486925584	2553.97775835112	2519.8486829232	2686.41460700308	8238.62688639871	8705.96880830699	8689.35378294829	Organic acids and derivatives	Carboxylic acids and derivatives	Tetracarboxylic acids and derivatives	52248-48-3	HMDB0033938	-	-	-	-
M605T48_NEG	Chlorambucil	0.792	605.15776	0.900040042204914	11454.1662288934	9063.02243282972	6420.027202143	8879.93967054448	6262.95492804214	8625.03301713849	9057.35575158507	14710.3853602839	9962.9330538564	8065.87342801217	13906.2302003208	7701.58843601189	8386.68207213671	5915.87769997625	8468.76533615962	Organic nitrogen compounds	Organonitrogen compounds	Nitrogen mustard compounds	305-03-3	HMDB0014436	-	-	-	-
M245T24_NEG	Chlorothalonil-4-hydroxy	0.397	244.90726	0.947590936146951	45278.2932132466	30395.2445423728	22820.3223077384	16492.3100254113	35499.001108104	41042.8581044477	19215.611409086	21791.3047520762	10647.7136820543	11093.9799284741	25397.9533597159	22570.7811095442	23402.7936736849	21856.7280790226	23441.4706303876	--	--	--	--	--	-	-	-	-
M391T66_NEG	Chlorovirensic acid	1.101	391.00256	0.00536692426612478	2401.27544402664	830.650236768014	6081.53468954388	1822.17851940837	241.467916806066	1384.95957527206	8740.15539242164	9542.90340551236	10962.7839527847	7090.98407075781	2849.38922402383	721.974015940703	7062.66548577441	7472.209839523	7450.54899343047	--	--	--	--	--	-	-	-	-
M356T193_NEG	Chlorsulfuron	3.215	356.02437	0.490748832804659	354.031611390835	94.5854731320119	877.910744218013	1105.98645032504	41.2360489589059	362.79803107422	749.878456044754	478.503503700925	684.682672309984	569.218078066073	3740.32190833086	181.273522953067	873.485204511551	983.186229764765	877.161111639406	Organic nitrogen compounds	Organonitrogen compounds	Sulfonylureas	-	HMDB0250141	-	-	-	-
M383T49_2_NEG	Cholecalciferol	0.815	383.35133	0.186722013955353	5698.46728657143	9761.75034210727	7048.10837013793	3484.04992445583	1707.94353195878	5826.12342553235	2517.70843325281	3001.68381838737	1535.96514615606	2742.63164129129	3661.12626015876	3588.17567817236	4477.40866690296	4182.27581861178	4184.03226538332	Lipids and lipid-like molecules	Steroids and steroid derivatives	Vitamin D and derivatives	67-97-0	HMDB0000876	C05443	ko01100//Metabolic pathways;ko01110//Biosynthesis of secondary metabolites;ko04977//Vitamin digestion and absorption;ko00100//Steroid biosynthesis;ko05323//Rheumatoid arthritis	Digestive system;Global and overview maps;Immune disease;Lipid metabolism	Human Diseases;Metabolism;Organismal Systems
M385T51_NEG	Cholesterol	0.855	385.33217	0.127041924544369	7977.49607246081	5447.18335752149	19801.4590306517	5002.79759426326	6160.6347940537	7415.45223273993	6655.39306824983	6227.56386590126	5454.86267355887	6524.23736568572	5850.67486241618	7568.98143163636	5543.75101156239	6599.83153720719	6616.26000649993	Lipids and lipid-like molecules	Steroids and steroid derivatives	Cholestane steroids	57-88-5	HMDB0000067	C00187	ko01100//Metabolic pathways;ko01120//Microbial metabolism in diverse environments;ko04976//Bile secretion;ko00140//Steroid hormone biosynthesis;ko01066//Biosynthesis of alkaloids derived from terpenoid and polyketide;ko04977//Vitamin digestion and absorption;ko00120//Primary bile acid biosynthesis;ko05200//Pathways in cancer;ko04913//Ovarian steroidogenesis;ko04925//Aldosterone synthesis and secr…	Cancer: overview;Cancer: specific types;Cardiovascular disease;Chemical structure transformation maps;Digestive system;Endocrine and metabolic disease;Endocrine system;Global and overview maps;Lipid metabolism;Metabolism of terpenoids and polyketides	Human Diseases;Metabolism;Organismal Systems
M465T27_2_NEG	Cholesteryl sulfate	0.442	465.30301	0.995433321884372	301806.699389513	825719.658083925	550942.430052387	553970.534627655	368596.605446737	732074.08888933	199163.016600377	219474.102038564	223145.148269052	348105.535534184	669047.20001113	602260.231395028	536582.063847176	512970.855589447	513457.80900548	Lipids and lipid-like molecules	Steroids and steroid derivatives	Cholestane steroids	1256-86-6	HMDB0000653	C18043	ko01100//Metabolic pathways;ko00140//Steroid hormone biosynthesis	Global and overview maps;Lipid metabolism	Metabolism
M225T303_NEG	Chorismic acid	5.047	225.02735	0.158632354441183	11285.4793891739	11336.0372067336	6851.83005507201	6547.11760752711	15825.3543933264	8758.89365833584	2702.87169952027	5525.78827414186	2054.31388668424	3708.71942868667	7553.10557603358	10899.1353619751	4898.41328887527	5077.9856765995	5075.50245471822	Organic acids and derivatives	Carboxylic acids and derivatives	Dicarboxylic acids and derivatives	617-12-9	HMDB0012199	C00251	ko01100//Metabolic pathways;ko01110//Biosynthesis of secondary metabolites;ko01060//Biosynthesis of plant secondary metabolites;ko01061//Biosynthesis of phenylpropanoids;ko01063//Biosynthesis of alkaloids derived from shikimate pathway;ko01230//Biosynthesis of amino acids;ko01070//Biosynthesis of plant hormones;ko00130//Ubiquinone and other terpenoid-quinone biosynthesis;ko00790//Folate biosynthe…	Amino acid metabolism;Chemical structure transformation maps;Global and overview maps;Metabolism of cofactors and vitamins	Metabolism
M195T35_NEG	Chrysanthemic acid, ethyl ester	0.577	195.13871	0.118665132277634	9843.34909448678	4753.0655800014	5381.27401185978	5199.42042844604	7038.44871092492	4496.92184135717	5531.77139442278	5929.31519338911	7565.51662839721	5016.62791305552	6727.86755173797	6306.01882964456	11376.7970070208	11381.4795462738	11151.7145163716	--	--	--	--	--	-	-	-	-
M253T231_NEG	Chrysophanol	3.851	253.04957	0.175022644540303	5945.48747858118	1039.45202581681	9221.67486822316	5003.59166636284	11343.4183918398	5988.24050766744	14153.8626386529	15417.6437090047	16411.7739795306	11172.3703403854	4941.5767150619	9352.58006204484	10070.3495052928	9575.19937133078	10014.9849164274	Benzenoids	Anthracenes	Anthraquinones	481-74-3	HMDB0030670	-	-	-	-
M415T354_NEG	Chrysophanol 8-o-beta-d-glucoside	5.892	415.10713	0.00133341709980214	223.327174351912	475.004612676777	138.932074386333	163.927377714689	121.33969415498	145.447817216936	249.895971153106	303.258677995432	255.359826908516	227.926528379949	196.8176343785	239.418904159747	10459.7543025996	10462.8694507685	9581.58284420695	--	--	--	--	--	-	-	-	-
M624T330_NEG	Chymostatin	5.506	624.33619	0.625361149912151	1275.61770078507	636.93266456502	496.407062755871	821.682337934133	520.213667693555	2120.94528300112	483.189725823303	331.539698201406	74.9135794541124	372.496010679744	763.588053091607	559.084119696974	1157.39409058185	1155.73120543671	985.225013892185	Lipids and lipid-like molecules	Steroids and steroid derivatives	Vitamin D and derivatives	-	HMDB0242696	-	-	-	-
M278T177_NEG	Cidofovir	2.956	278.04344	0.00344284314161882	2211.68946025804	2632.33900437298	4674.71665017739	6703.78175611935	889.518526546805	5349.13734149947	5858.98244471936	4313.14138866836	4335.36665706148	5421.26790974119	1661.9662710041	6154.31243647673	4207.65779227601	4215.91196695544	4660.96413692053	Organoheterocyclic compounds	Diazines	Pyrimidines and pyrimidine derivatives	113852-37-2	HMDB0014513	-	-	-	-
M293T26_NEG	Cinchonine	0.432	293.17836	0.990504903459451	184944.622916044	317498.142880223	89949.9632998596	136730.77032912	101960.157325836	89381.3267668765	90152.7804995113	179111.914356668	121494.387238925	88133.1234665361	187986.127219064	88897.9380811153	243774.681403805	243681.838689908	255702.496314733	--	--	--	--	--	C06528	ko01063//Biosynthesis of alkaloids derived from shikimate pathway	Chemical structure transformation maps	Metabolism
M204T291_NEG	Cinnamoylglycine	4.843	204.05622	0.196552156048394	4560.11568562945	3075.52359171559	5128.33791226497	3720.98453343216	2835.90137976913	3592.54493456136	5275.14929337079	5164.85738700773	2649.61669799944	2641.46281460543	2573.62176914123	1180.61010494763	4054.85889051672	4319.39977176878	4050.90064736432	Organic acids and derivatives	Carboxylic acids and derivatives	Amino acids, peptides, and analogues	16534-24-0	HMDB0011621	-	-	-	-
M299T36_NEG	Cinnavalininate	0.608	299.02579	0.0101723207975668	56982.5304859477	171785.147680003	40525.5302887709	101698.277149735	176144.94241196	164938.214132731	180404.465875933	165720.535736453	115078.220837507	41350.6043684805	166155.353062571	33119.2833076213	94999.6249296085	89559.1409190393	94993.9231040772	Organoheterocyclic compounds	Benzoxazines	Phenoxazines	-	HMDB0004078	C05640	ko01100//Metabolic pathways;ko00380//Tryptophan metabolism	Amino acid metabolism;Global and overview maps	Metabolism
M289T241_NEG	Ciprofibrate	4.011	289.0463	0.00377938452281146	3281.15173738677	622.296582667238	7339.40155030128	3415.29508915654	2321.76912804695	3993.24509431805	7717.6312074073	8531.02431218252	12317.8663402023	10316.3913491127	3832.77044622546	3429.66373444478	6245.63737434211	7152.8236381695	7122.57608069482	Benzenoids	Benzene and substituted derivatives	Phenoxyacetic acid derivatives	-	HMDB0250268	-	-	-	-
M327T41_NEG	Cis-4,7,10,13,16,19-docosahexaenoic acid	0.690	327.23209	0.941757194077956	897695.044596156	871295.873611407	1301748.61312506	693562.048899496	1770149.41509269	912468.350953059	372354.740765732	700985.45091559	326063.973147387	909109.521236902	900397.828087399	1538708.56934185	1603088.42490027	1580242.60466178	1602995.07005828	--	--	--	--	--	C06429	ko01040//Biosynthesis of unsaturated fatty acids	Lipid metabolism	Metabolism
M331T41_NEG	Cis-7,10,13,16-docosatetraenoic acid	0.690	331.2632	0.989823067326844	714782.338258533	413659.88074471	1974511.3227097	437905.035579044	4736839.20353047	1483689.45872931	338093.433787252	390820.396498461	162631.054574498	749027.257404308	578166.139948276	1160485.87280649	1202974.09356048	1174626.27780836	1174734.51367627	--	--	--	--	--	C16527	ko01040//Biosynthesis of unsaturated fatty acids;ko04216//Ferroptosis	Cell growth and death;Lipid metabolism	Cellular Processes;Metabolism
M253T47_NEG	Cis-9-palmitoleic acid	0.775	253.21706	0.99923902707818	2280086.86950565	1641495.2644965	3551731.98168903	1452132.39961091	4870427.65462261	2148953.38501159	781318.393153182	990068.358994734	1004365.92894147	1321280.38214433	1832864.71902968	1427622.70395825	2343707.37369038	2343073.17403778	2395712.30666734	Lipids and lipid-like molecules	Fatty Acyls	Fatty acids and conjugates	373-49-9	HMDB0003229	C08362	ko01100//Metabolic pathways;ko00061//Fatty acid biosynthesis	Global and overview maps;Lipid metabolism	Metabolism
M183T63_NEG	Cis-pinonic acid	1.042	183.10117	0.00195176764185178	26554.7564491425	107551.830185851	6064.7660169903	94395.2614776879	98710.7728983335	111221.52581512	8928.24988868128	9039.50664585706	12185.6226756991	3276.20339128633	100217.027781674	83571.3426519208	90133.3126956601	87973.0759010357	90133.2374446596	--	--	--	--	--	-	-	-	-
M141T338_2_NEG	Cis,cis-muconic acid	5.632	141.01711	0.999978767354215	34533348.6818551	21615662.4099743	21634467.3781474	22011588.574061	21619387.2985593	21185132.7291837	22395638.9834296	22489245.5303935	22629022.8282791	21662771.9637717	22559290.2317052	21629338.7781377	22554039.0889862	22302030.646709	22544862.3581102	Lipids and lipid-like molecules	Fatty Acyls	Fatty acids and conjugates	1119-72-8	HMDB0006331	C02480	ko01100//Metabolic pathways;ko01120//Microbial metabolism in diverse environments	Global and overview maps	Metabolism
M129T153_NEG	Citraconic acid	2.550	129.01881	0.222007137368982	25330.7816813843	43428.1652353656	45360.3418143249	41590.3351904449	26416.5811633456	41063.9321180657	46585.6571091415	32191.6664380565	51532.5432248745	42051.4410521608	20074.5351048826	38728.4142221598	45710.9054520613	44679.575180012	45691.5422326578	Lipids and lipid-like molecules	Fatty Acyls	Fatty acids and conjugates	498-24-8	HMDB0000749	C02226	ko01100//Metabolic pathways;ko01210//2-Oxocarboxylic acid metabolism;ko00290//Valine, leucine and isoleucine biosynthesis;ko00660//C5-Branched dibasic acid metabolism	Amino acid metabolism;Carbohydrate metabolism;Global and overview maps	Metabolism
M191T419_NEG	Citrate	6.978	191.01991	0.978032207270762	2117.90418797728	2631.33749059231	2122.86095287069	1170.01882861114	1193.45538165462	3759.86471692739	3202.99978759833	4087.97324252963	1903.00621838252	4006.25851208995	1425.5051275208	2731.64801081648	3652.82525630649	4399.97225658124	3331.14877604677	Organic acids and derivatives	Carboxylic acids and derivatives	Tricarboxylic acids and derivatives	77-92-9	HMDB0000094	C00158	ko01100//Metabolic pathways;ko01110//Biosynthesis of secondary metabolites;ko01120//Microbial metabolism in diverse environments;ko01060//Biosynthesis of plant secondary metabolites;ko01061//Biosynthesis of phenylpropanoids;ko01063//Biosynthesis of alkaloids derived from shikimate pathway;ko01230//Biosynthesis of amino acids;ko01070//Biosynthesis of plant hormones;ko01062//Biosynthesis of terpeno…	Amino acid metabolism;Cancer: overview;Carbohydrate metabolism;Chemical structure transformation maps;Endocrine system;Global and overview maps;Sensory system	Human Diseases;Metabolism;Organismal Systems
M154T139_NEG	Citrazinic acid	2.315	154.02522	0.0141220492390869	260450.288412597	119788.511246932	155451.432740973	78325.2266554526	163243.211987963	97530.980759756	57574.678436475	67451.9099610816	38757.8585451872	97601.0020219386	123799.350501906	112324.934149095	112541.158545802	112576.635701873	110209.767374909	--	--	--	--	--	-	-	-	-
M205T223_NEG	Citrinin	3.716	205.09762	0.0346449235192082	35521.0767808886	35135.0008729846	25803.4156198881	24629.196715549	33530.3018482826	24720.6228382136	12340.7988814781	14596.62590461	8338.67156644625	16921.4047388438	26056.702727027	33137.2524487906	24288.1331913757	24270.1378795143	24869.3220888926	Organoheterocyclic compounds	Benzopyrans	-	518-75-2	HMDB0041857	-	-	-	-
M197T52_NEG	Citronellyl acetate	0.862	197.15422	0.296890403976249	48761.5769632258	38343.8835591175	85169.9602692812	32304.5813118003	41695.758238618	42672.3484330236	24718.3086651492	28340.195280553	29389.4210868026	22411.1109675606	65861.0649379998	28493.8661187614	42001.1647226174	42805.5955353172	42003.6437733118	Lipids and lipid-like molecules	Fatty Acyls	Fatty alcohol esters	-	HMDB0034844	-	-	-	-
M717T182_NEG	Ciwujianoside b	3.041	717.41343	0.0432297224243381	6556.70355614683	1971.23907334295	1660.0939370508	402.456888989953	1971.23907334295	783.087012679865	929.047413026642	1262.68067730761	1151.03868116689	1288.05648817922	2004.14422248528	1971.23907334295	1407.86037967742	1545.286256851	1410.28033286246	--	--	--	--	--	-	-	-	-
M397T51_NEG	Clavulanic acid	0.850	397.06943	0.018422930812206	1861.21228478698	3079.81649714548	18490.0535224082	12995.1648221542	1231.26569423603	911.780209659445	1563.30727155703	1148.66450164463	1673.96806301616	2653.81231840277	2752.99903398314	3623.35222464428	2238.29081171986	2353.79430652212	2344.27346504426	Organic acids and derivatives	Carboxylic acids and derivatives	Amino acids, peptides, and analogues	58001-44-8	HMDB0014904	C06662	ko01100//Metabolic pathways;ko01110//Biosynthesis of secondary metabolites;ko07011//Penicillins	Chronology: Antiinfectives;Global and overview maps	Drug Development;Metabolism
M238T131_NEG	Clodinafop	2.179	238.0121	0.000654317954408432	3141.47348031543	8141.87833984026	6722.60200867448	1689.22325555762	5463.13896984355	5828.48588237903	5699.80898336272	8146.35127934498	4283.41501520078	7087.90058472919	7289.24748909029	19165.3164848195	6799.53077788935	6577.05592315283	6552.78915981631	--	--	--	--	--	-	-	-	-
M248T25_NEG	Clothianidin	0.412	247.98624	0.117608016812725	20441.5546225269	15331.6984001965	16936.9963765096	2017.37293304039	48713.3825478058	14266.1161525205	11757.275422667	12780.0991779114	7962.5810226356	1082.15831173773	18615.5191882373	13935.7767259029	12664.0091219678	12105.3921869659	12659.5226267702	Organoheterocyclic compounds	Azoles	Thiazoles	-	HMDB0250370	-	-	-	-
M423T339_NEG	Cocarboxylase	5.642	422.99189	0.300668367647795	17613.3656661616	14879.2511630813	18529.9944852522	12649.2957546539	16634.698372814	14175.1820746329	12251.2158105776	15519.0086268601	15983.1982836772	14818.163616342	16109.9899336317	16534.8190703012	15372.5985245423	15872.5210373512	15370.6920969578	Organoheterocyclic compounds	Diazines	Pyrimidines and pyrimidine derivatives	136-09-4	HMDB0001372	C00068	ko01100//Metabolic pathways;ko04977//Vitamin digestion and absorption;ko00010//Glycolysis / Gluconeogenesis;ko00020//Citrate cycle (TCA cycle);ko00620//Pyruvate metabolism;ko00730//Thiamine metabolism;ko00280//Valine, leucine and isoleucine degradation;ko00640//Propanoate metabolism	Amino acid metabolism;Carbohydrate metabolism;Digestive system;Global and overview maps;Metabolism of cofactors and vitamins	Metabolism;Organismal Systems
M398T179_NEG	Colchicine	2.979	398.10231	0.000626326718530719	42204.7098349827	28549.6173379384	28956.5735666657	37433.0526182705	25580.3718353087	34826.9488873125	19430.8444182135	28021.8016538234	30302.0551521636	24073.3784903511	42319.8216614281	27399.7857623781	35711.1367789505	31033.719607406	29913.2356639319	Hydrocarbon derivatives	Tropones	-	64-86-8	HMDB0015466	C07592	ko01110//Biosynthesis of secondary metabolites;ko01063//Biosynthesis of alkaloids derived from shikimate pathway	Chemical structure transformation maps;Global and overview maps	Metabolism
M452T36_NEG	Copper gluconate	0.598	452.04042	0.000302711323902337	1710.94836417304	1710.94836417304	1391.49670829019	1710.94836417304	1710.94836417304	1762.65352978084	5490.9291742285	8257.31404501176	14618.243415854	5515.73059572395	1710.94836417304	1710.94836417304	1704.48436525763	2072.56072159983	1623.54649593673	--	--	--	--	--	-	-	-	-
M609T52_NEG	Coproporphyrin i	0.865	609.29624	0.0560768520523597	152.80631677046	563.914958963576	693.07072589201	507.740589944181	82.1387483614726	56.0481384439724	2345.59589205804	1882.05341681738	3207.83267573087	1820.77754030092	59.6556870758103	215.407706471671	1115.37152925315	1137.22857321313	1187.09365094439	Organoheterocyclic compounds	Tetrapyrroles and derivatives	Porphyrins	15569-30-9	HMDB0011680	C05769	ko01100//Metabolic pathways;ko01110//Biosynthesis of secondary metabolites;ko00860//Porphyrin metabolism	Global and overview maps;Metabolism of cofactors and vitamins	Metabolism
M398T376_NEG	Coralyne chloride	6.263	398.12184	0.113770999737435	33490.3764035771	31201.5914086788	8397.41334892254	9934.95134142534	16684.6356295365	10847.9016611919	9773.23143057333	8983.81795317568	10225.2117107766	9950.66466259699	10218.8879751475	14399.9249011504	10616.0476557449	10880.0802796435	10615.6422017365	--	--	--	--	--	-	-	-	-
M250T292_NEG	Cordycepin	4.863	250.08546	0.242007544079237	2518.99836797873	9106.56791875205	9115.13296351313	4317.6480177803	7473.82954113158	7311.20490745104	14964.9649611207	14340.2328185299	18563.8016006582	10532.514976585	3960.65587004865	6959.93713872247	8846.53873353996	8471.41503757144	8846.00543417232	Nucleosides, nucleotides, and analogues	Purine nucleosides	Purine 3'-deoxyribonucleosides	-	HMDB0250451	-	-	-	-
M316T417_NEG	Corilagin	6.947	316.04372	0.125165206485657	1559.95831586983	1076.33680804131	780.44858221937	998.566532705814	627.542407294453	670.497248129129	478.202795865448	717.427200465351	301.340337142073	693.075941779441	944.260350810437	608.697382978913	1215.78653969888	1309.08914106059	1203.77554901694	Phenylpropanoids and polyketides	Tannins	Hydrolyzable tannins	23094-69-1	HMDB0031457	-	-	-	-
M345T118_NEG	Corticosterone	1.969	345.20643	0.909597475356122	67537.2882181507	8815.31614290749	9723.18214901059	3304.97267972785	12954.9149042135	5170.58998665796	2910.25730105009	2063.83623379327	2245.19994909286	5958.440584592	9912.49530171033	4254.70347242688	8185.08716446226	8183.80123181099	7335.15795251792	Lipids and lipid-like molecules	Steroids and steroid derivatives	Hydroxysteroids	50-22-6	HMDB0001547	C02140	ko01100//Metabolic pathways;ko00140//Steroid hormone biosynthesis;ko04925//Aldosterone synthesis and secretion;ko04923//Regulation of lipolysis in adipocytes;ko05020//Prion disease	Endocrine system;Global and overview maps;Lipid metabolism;Neurodegenerative disease	Human Diseases;Metabolism;Organismal Systems
M423T326_NEG	Cortisol 21-sulfate	5.439	423.1577	0.0050247496408256	50.4285619578419	31.4265869732182	1055.97485715088	92.6419623893942	23.6594050214589	265.395515620241	5552.24534381208	4549.56532979258	8414.50888984945	2245.79324272177	371.637162557759	67.4772213306829	793.731417690961	978.230664454075	784.428924454353	Lipids and lipid-like molecules	Steroids and steroid derivatives	Sulfated steroids	1253-43-6	HMDB0062779	-	-	-	-
M341T183_NEG	Coumachlor	3.053	341.06194	0.000275772099295345	3366.40401173352	2546.33485405894	2467.98638929717	711.783256549149	1071.77662117035	1881.27753612941	1094.2677463746	1725.63660988362	1535.06855481862	1789.01220018243	2056.85732309766	2061.0782574819	10242.8993433147	9248.76316893351	10250.7343616216	Phenylpropanoids and polyketides	Coumarins and derivatives	Hydroxycoumarins	-	HMDB0250485	-	-	-	-
M267T281_NEG	Coumestrol	4.680	267.00879	0.0377044797065406	77448.4731732885	70097.8411204364	64696.2271116015	70000.3264634977	86175.1614374613	67924.0338693129	35177.7655053188	43806.4584490287	26361.9899877481	52924.1729663215	67049.5266561432	65436.5460712352	57080.0087244519	56290.0941284899	57077.7890939833	Phenylpropanoids and polyketides	Isoflavonoids	Coumestans	479-13-0	HMDB0002326	C10205	ko01110//Biosynthesis of secondary metabolites;ko01061//Biosynthesis of phenylpropanoids	Chemical structure transformation maps;Global and overview maps	Metabolism
M813T301_NEG	Crocin ii	5.016	813.33573	0.249878125897154	533.218561208287	935.173590980317	1313.80971188919	1040.7974295431	990.314321832727	1269.29121710694	2160.75395995229	1216.45483704872	3720.73993146297	1015.50681007072	1130.32339593499	1221.25949889462	781.323406402109	796.801043680094	881.145362687621	--	--	--	--	--	-	-	-	-
M467T354_NEG	Cromolyn	5.892	467.07378	0.0455174325778782	112.918770092334	813.658267267727	213.000170589003	149.230021796627	179.848896313182	182.346304488589	268.204297076744	336.09199534319	232.824089875123	302.528666781929	335.418897648963	310.395579949468	4525.48624814401	4247.85870828733	4525.73034024416	Organoheterocyclic compounds	Benzopyrans	1-benzopyrans	16110-51-3	HMDB0015138	-	-	-	-
M479T27_2_NEG	Crustecdysone	0.442	479.31776	0.101777596655608	65056.9574049979	32759.9981234486	42158.4759268287	52945.0801181742	33114.701943364	53159.2679422802	14905.3216093681	13194.6293342634	14282.7768903769	18109.4560631417	55033.7170506485	46515.8217115726	47785.1022398914	52269.1329432189	52321.3859034151	Lipids and lipid-like molecules	Steroids and steroid derivatives	Bile acids, alcohols and derivatives	-	HMDB0242587	C02633	ko00981//Insect hormone biosynthesis	Metabolism of terpenoids and polyketides	Metabolism
M367T291_2_NEG	Curcumin	4.853	367.10534	0.554916088658356	2440008.82763508	909945.835136446	2765070.16163099	1113449.37061117	552131.912472912	1458462.20103848	2708354.21362305	2903445.82285891	2530354.76954799	1808630.6251538	486936.753532237	1253889.94036145	1981296.56984596	1981237.27054457	1964803.83506886	Phenylpropanoids and polyketides	Diarylheptanoids	Linear diarylheptanoids	458-37-7	HMDB0002269	C10443	ko01110//Biosynthesis of secondary metabolites	Global and overview maps	Metabolism
M150T673_NEG	Cyanuric acid	11.210	149.99424	0.9997	139717.167707799	91617.5645590925	85748.9947443924	89512.2247807789	91163.704417931	73176.5428068933	231736.127764754	64817.1387346418	71961.2411739854	129663.306148968	65759.5263328855	12254.3985140612	95323.2126748697	95251.0047544091	103563.731862309	Organoheterocyclic compounds	Triazines	1,3,5-triazines	108-80-5	HMDB0041861	C06554	ko01100//Metabolic pathways;ko01120//Microbial metabolism in diverse environments	Global and overview maps	Metabolism
M178T67_NEG	Cyclohexanesulfamic acid	1.121	178.0537	0.997704959707686	165259.720415897	2518.99240670826	26311.299120866	2969.24036706351	2325.7874249481	2676.66766251629	221491.231780408	4050.13632707781	1949.53830960249	4324.8495307651	2277.50875578764	2688.02010939638	35073.1615935108	35064.6970157106	35860.6170492962	Organic acids and derivatives	Sulfamic acid derivatives	Cyclamates	100-88-9	HMDB0031340	C02824	ko01120//Microbial metabolism in diverse environments	Global and overview maps	Metabolism
M177T356_NEG	Cyclohexyl methylphosphonic acid	5.941	177.0779	0.348373971798659	19157.7779819745	15891.1195991845	11775.7800401318	9765.38716057458	14340.7307124064	11901.5668116263	3689.43468455593	7312.08184730423	3672.51080732491	7138.666338317	11990.8014021256	15041.9683007533	12025.2559891423	12649.713204461	12022.9402662488	--	--	--	--	--	-	-	-	-
M279T183_NEG	Cyclopeptine	3.043	279.09664	0.00302134550048938	4731.84995352044	4776.66599456699	8695.54073222145	5660.03745517927	3420.23077019829	6758.55275096246	11013.7417473966	12595.0696359296	14884.2363884686	10622.5270820226	7612.47836086103	4394.93579670442	8431.65587217419	8427.41599544368	8180.15760755795	--	--	--	--	--	-	-	-	-
M420T302_NEG	Cyclosulfamuron	5.037	420.08325	0.0349719815748401	4479.32649333872	1548.9268726017	4299.12109995898	2278.41961256943	3646.55165005117	3045.41819977392	4857.48847022845	7982.38131094249	4038.2057171623	4880.48807172188	2850.7017561935	1518.59896001815	5671.58501572741	5391.59089637917	5381.82759395072	--	--	--	--	--	-	-	-	-
M234T331_NEG	Cys-Asn	5.510	234.0559	0.161248667440359	1740.05843421008	677.809306293535	1109.42730761988	488.842340290815	89.6430260228532	941.755636221069	1238.25969887647	1294.14976631486	1852.09923607784	885.341881238671	243.699212382809	310.493729637118	1420.85676445552	1316.33907166862	1301.63508775778	Organic acids and derivatives	Carboxylic acids and derivatives	Amino acids, peptides, and analogues	-	HMDB0028770	-	-	-	-
M280T133_NEG	Cys-Gly-Cys	2.220	280.06683	0.00322362823903089	12230.7489804175	7317.62746849065	18714.3130845853	8663.94014046537	17695.5668007556	8157.58214360218	31693.7255827435	26835.4636041015	40155.5432131333	27208.3568851756	16462.4822270954	8857.97730980721	17970.502393854	13753.6159291894	17961.1402925294	--	--	--	--	--	-	-	-	-
M177T323_NEG	Cysteinylglycine	5.379	177.02668	0.239167030576221	2265.79839144382	2635.53082166601	1379.57901664659	1488.45887739759	2255.5848605679	1914.92040873067	2132.53022464237	2121.13544256638	2384.861025373	2239.38819767257	2243.34367212921	2426.1873154519	1813.45344184489	1665.2052715517	1689.33858254341	Organic acids and derivatives	Carboxylic acids and derivatives	Amino acids, peptides, and analogues	-	HMDB0257594	C01419	ko01100//Metabolic pathways;ko00480//Glutathione metabolism	Global and overview maps;Metabolism of other amino acids	Metabolism
M242T376_NEG	Cytidine	6.268	242.07965	0.0637000834799105	558327.247989403	164872.343426986	102993.279686944	109385.374425031	143820.05886322	131884.989294178	19813.5263505995	35984.0932136627	17614.4877786641	43023.3116739381	136232.356622175	110494.436370827	90387.705861896	93516.824812522	93513.2187900704	Nucleosides, nucleotides, and analogues	Pyrimidine nucleosides	-	65-46-3	HMDB0000089	C00475	ko01100//Metabolic pathways;ko02010//ABC transporters;ko00240//Pyrimidine metabolism	Global and overview maps;Membrane transport;Nucleotide metabolism	Environmental Information Processing;Metabolism
M304T311_NEG	Cytidine 2',3'-cyclic phosphate	5.191	304.03681	0.0933890024446293	1117.39972777644	837.70344785377	1673.39561444804	1533.58197088525	686.441095518342	1167.96156071896	3229.77968916003	2931.73042896575	2884.95258752442	1925.34228667752	815.019741691853	777.961129477051	1716.39556830543	1728.23306788485	1848.25695647799	Organic acids and derivatives	Carboxylic acids and derivatives	Amino acids, peptides, and analogues	15718-51-1	HMDB0011691	C00127	ko01100//Metabolic pathways;ko05415//Diabetic cardiomyopathy;ko00480//Glutathione metabolism;ko04216//Ferroptosis;ko04918//Thyroid hormone synthesis;ko05208//Chemical carcinogenesis - reactive oxygen species	Cancer: overview;Cardiovascular disease;Cell growth and death;Endocrine system;Global and overview maps;Metabolism of other amino acids	Cellular Processes;Human Diseases;Metabolism;Organismal Systems
M487T47_NEG	Cytidine 5'-diphosphocholine	0.783	487.08466	0.963394796182903	4767.46288963645	11382.139739794	16714.4609392564	20028.0676987045	29947.3768258965	4774.57789463104	11506.5213954547	4522.30341575024	3401.84133011046	7485.29681449367	10501.3920842303	9874.89023524146	10407.5531970117	10158.5837862947	8388.29161062529	Organoheterocyclic compounds	Pteridines and derivatives	Pterins and derivatives	987-78-0	HMDB0001413	C00307	ko01100//Metabolic pathways;ko00564//Glycerophospholipid metabolism;ko05231//Choline metabolism in cancer	Cancer: overview;Global and overview maps;Lipid metabolism	Human Diseases;Metabolism
M322T181_NEG	Cytidine 5'-monophosphate	3.022	322.04101	9.60846641987177e-05	4874.82877475789	2243.50337434528	18611.1851162563	4743.47171469784	2185.40971716536	4599.77084057725	43169.8916692332	19064.8508047917	27621.7408432023	17033.0909388745	5344.74090621374	2310.51668316527	7937.74937362102	7936.98642327872	8227.16009559874	Nucleosides, nucleotides, and analogues	Pyrimidine nucleotides	Pyrimidine ribonucleotides	63-37-6	HMDB0000095	C00055	ko01100//Metabolic pathways;ko00240//Pyrimidine metabolism	Global and overview maps;Nucleotide metabolism	Metabolism
M179T99_NEG	D-(+)-mannose	1.647	179.07083	0.957621385160371	4811.31450814367	5645.06452271802	4706.08748262907	7029.40254524204	5599.64352273009	4440.12448446596	5162.77114692047	4281.35933386357	4546.31422643774	4839.7396849606	172078.676298108	6165.89025228636	21409.6654861792	22044.52653288	21366.0938782505	--	--	--	--	--	-	-	-	-
M165T36_NEG	D-arabinonic acid	0.608	165.04061	0.746923036192515	823031.602480753	1525735.79355089	1435626.36088592	1400580.80386263	1532493.78371306	1262367.14664826	1083596.85985366	1131313.65949315	902072.746325968	1091855.95687787	1288353.65468635	1201993.26065989	1019275.61157485	1018280.66787285	1039557.86553657	Organic oxygen compounds	Organooxygen compounds	Carbohydrates and carbohydrate conjugates	488-30-2	HMDB0000539	C00878	ko01100//Metabolic pathways;ko00053//Ascorbate and aldarate metabolism	Carbohydrate metabolism;Global and overview maps	Metabolism
M113T131_NEG	D-arabinose	2.180	113.02393	0.384460634724708	141968.442593267	125850.92402749	132878.250271855	160502.61978812	138686.160175765	126482.506828184	153038.65539017	150094.736185726	174782.75440665	69407.3441163897	86756.8660217661	86058.1656578985	143976.450342716	143593.136804272	152694.966029895	Organic oxygen compounds	Organooxygen compounds	Carbohydrates and carbohydrate conjugates	6748-95-4	HMDB0029942	C00216	ko01100//Metabolic pathways;ko00520//Amino sugar and nucleotide sugar metabolism;ko00053//Ascorbate and aldarate metabolism;ko00040//Pentose and glucuronate interconversions	Carbohydrate metabolism;Global and overview maps	Metabolism
M209T340_NEG	D-glucarate	5.663	209.00378	0.691015137094357	31290.6603215753	20195.6253896529	24346.6222917862	25886.4268203648	19814.9378636594	30982.5512502406	21607.6875075479	22597.6551084661	19631.2491299763	19801.405708806	27525.5574789389	22446.259269343	26939.8581897107	25917.5925249521	26963.1005831204	Organic oxygen compounds	Organooxygen compounds	Carbohydrates and carbohydrate conjugates	87-73-0	HMDB0000663	C00818	ko01100//Metabolic pathways;ko00053//Ascorbate and aldarate metabolism	Carbohydrate metabolism;Global and overview maps	Metabolism
M177T91_NEG	D-glucono-1,5-lactone	1.516	177.03988	0.184556512278378	46701.984653174	66591.7297432142	56231.9036321673	82270.2658352119	79813.8166958542	58201.7266270511	41515.1216208865	42217.968779403	63471.9225685525	78597.4615742448	53961.1907645962	75056.9427330661	54331.2015195722	54430.7554831551	51299.1876481433	Organic oxygen compounds	Organooxygen compounds	Carbohydrates and carbohydrate conjugates	90-80-2	HMDB0000150	C00198	ko01100//Metabolic pathways;ko01110//Biosynthesis of secondary metabolites;ko01120//Microbial metabolism in diverse environments;ko01200//Carbon metabolism;ko00030//Pentose phosphate pathway	Carbohydrate metabolism;Global and overview maps	Metabolism
M175T225_NEG	D-Glucuronolactone	3.754	175.0178	0.454792507999699	15470.8075403367	19313.6284367429	18554.7953060836	19436.7677284416	21085.3285753559	19343.544536704	4976.70399268311	2629.09296758038	17555.6281941019	1201.78944783833	16025.1414199648	17263.2372600407	18621.5813905251	18624.1696599725	18362.9524418833	Organoheterocyclic compounds	Furofurans	Isosorbides	32449-92-6	HMDB0006355	C02670	ko01100//Metabolic pathways;ko00053//Ascorbate and aldarate metabolism	Carbohydrate metabolism;Global and overview maps	Metabolism
M149T89_NEG	D-lyxose	1.478	149.04533	0.868733917695219	24920.0006461279	32272.0757568918	26926.5097522118	37434.6764450158	37269.1769254364	24538.4772534486	52787.7626003503	32628.7105499967	50185.5147069176	17722.4106340169	23743.4163192005	34810.5414877496	23637.2758004488	23647.6284242118	22460.5892959313	Organic oxygen compounds	Organooxygen compounds	Carbohydrates and carbohydrate conjugates	9000-69-5	HMDB0003402	C00476	ko00040//Pentose and glucuronate interconversions	Carbohydrate metabolism	Metabolism
M181T374_NEG	D-mannitol	6.240	181.0724	0.639198601205506	5189.66117435468	4268.55998047756	1933.78879091578	2009.08965761453	3148.29022413469	2790.38453978417	1002.31048717152	970.728680720332	963.399955267489	1207.87489254627	2484.52748524014	3504.95641764398	2106.37522045574	2057.63736967917	2166.76131740426	Organic oxygen compounds	Organooxygen compounds	Carbohydrates and carbohydrate conjugates	69-65-8	HMDB0000765	C00392	ko01100//Metabolic pathways;ko02010//ABC transporters;ko00051//Fructose and mannose metabolism	Carbohydrate metabolism;Global and overview maps;Membrane transport	Environmental Information Processing;Metabolism
M179T291_NEG	D-Mannose	4.853	179.05578	0.991266587454831	152327.364729195	114209.212873061	116585.35726455	123272.935036685	104454.345088494	76396.4870014121	147202.471448139	113310.576646255	145158.014053145	122322.85916982	81606.1498429373	120951.335745583	119328.666251906	119277.661117228	123711.853230286	Organic oxygen compounds	Organooxygen compounds	Carbohydrates and carbohydrate conjugates	3458-28-4	HMDB0000169	C00159	ko01100//Metabolic pathways;ko02010//ABC transporters;ko00520//Amino sugar and nucleotide sugar metabolism;ko00052//Galactose metabolism;ko00051//Fructose and mannose metabolism;ko04625//C-type lectin receptor signaling pathway;ko04142//Lysosome	Carbohydrate metabolism;Global and overview maps;Immune system;Membrane transport;Transport and catabolism	Cellular Processes;Environmental Information Processing;Metabolism;Organismal Systems
M289T419_NEG	D-myo-inositol-1,2,3,5,6-pentaphosphate	6.978	288.94893	0.000103592632060963	27539.1244645547	12755.8176075913	11002.9787839467	10522.1326891279	10846.5055543737	10963.8391221169	10774.3583976792	12533.7917424227	13709.2434963707	12477.8318798766	12410.2519833054	14814.243826222	16767.2761972285	18341.9676855469	16782.282257485	--	--	--	--	--	C04579	ko01100//Metabolic pathways;ko00562//Inositol phosphate metabolism	Carbohydrate metabolism;Global and overview maps	Metabolism
M209T286_NEG	D-myo-inositol-1,4,5-triphosphate	4.761	208.98425	0.000460068347742156	8357.097476976	10470.600851585	9014.84720701927	7276.22272248045	7009.31920239316	7933.26818748016	6963.87421259107	9385.36920317591	8196.66928211779	8143.14215463365	7873.72397066203	7902.62072138984	19456.7978411395	18592.9590533397	19260.7261749857	Organic oxygen compounds	Organooxygen compounds	Alcohols and polyols	85166-31-0	HMDB0001498	C01245	ko01100//Metabolic pathways;ko04726//Serotonergic synapse;ko04742//Taste transduction;ko05200//Pathways in cancer;ko04024//cAMP signaling pathway;ko04723//Retrograde endocannabinoid signaling;ko04922//Glucagon signaling pathway;ko04925//Aldosterone synthesis and secretion;ko04750//Inflammatory mediator regulation of TRP channels;ko04927//Cortisol synthesis and secretion;ko04934//Cushing syndrome;…	Cancer: overview;Cancer: specific types;Carbohydrate metabolism;Cardiovascular disease;Cell growth and death;Cellular community - eukaryotes;Circulatory system;Development and regeneration;Digestive system;Endocrine and metabolic disease;Endocrine system;Excretory system;Global and overview maps;Immune system;Infectious disease: bacterial;Infectious disease: parasitic;Infectious disease: viral;Ne…	Cellular Processes;Environmental Information Processing;Human Diseases;Metabolism;Organismal Systems
M321T419_2_NEG	D-myo-inositol-2,4,5-triphosphate	6.978	320.95715	0.0782159215412167	1249.90547006392	903.586104754311	1363.89241897528	1687.67657788665	1088.52307897113	1147.81799600481	1306.21536181678	1158.36100173943	471.227410638861	1216.93412981083	1109.33273512924	1268.78468820609	1355.67021455463	1346.68674194175	1358.42297223883	--	--	--	--	--	-	-	-	-
M215T289_NEG	D-psicose	4.811	215.03248	0.0159933103713254	238797.84885955	175653.863702256	196298.914677985	194865.673623433	176196.556984198	160093.89742338	220155.598590268	192430.210439113	233529.498701375	197016.502149449	137220.674790042	186262.605133585	188308.637336578	186393.552468082	186397.875800067	Organic oxygen compounds	Organooxygen compounds	Carbohydrates and carbohydrate conjugates	-	HMDB0250793	-	-	-	-
M149T133_NEG	D-ribose	2.220	149.04505	0.945424446928623	50464.2421000519	66585.4732833632	76073.2334339786	59907.3953580101	94754.3323444409	56684.5556346773	128102.048400746	80664.4089063934	196751.32101037	54152.8410679573	64125.084394828	110799.10321672	79814.2289898872	79849.3022032643	92141.4558467963	Organic oxygen compounds	Organooxygen compounds	Carbohydrates and carbohydrate conjugates	613-83-2	HMDB0000283	-	-	-	-
M383T354_NEG	D-saccharic acid 1,4-lactone	5.892	383.06438	0.0570747838181238	527.807804488454	601.938372830273	617.960640369665	741.176533617941	319.174500558568	579.156894624152	670.700823298435	638.768940359454	1692.01319304399	592.983716773778	441.025414021421	469.870353891983	2018.62925366983	1932.26142166958	1923.97410064657	--	--	--	--	--	-	-	-	-
M121T50_NEG	D-Threitol	0.841	121.02908	0.541159020851484	109743.448149083	79193.9641141141	49967.1131360042	56392.8220810953	89059.0589388886	84359.5321145729	98623.7616792421	7941.19765965132	14918.3170055564	49978.8916493167	45794.0298638255	68428.3929477333	167159.299997384	164109.743648823	171204.625823209	Organic oxygen compounds	Organooxygen compounds	Carbohydrates and carbohydrate conjugates	2418-52-2	HMDB0004136	-	-	-	-
M103T187_NEG	D(-)-beta-hydroxy butyric acid	3.113	103.03952	0.9629	8643.45524120546	5150.81624774269	5879.12276932234	7310.75929780809	2808.88205678726	2277.15935763535	1360.89652391952	1703.9499862136	895.219171636723	1406.15793738787	10012.938208372	3742.4972679686	4218.10217522291	4267.56955879538	4438.95783905155	--	--	--	--	--	-	-	-	-
M425T262_NEG	Dabinol	4.367	425.1218	0.080586081107432	826.685665297557	3580.95238460424	3887.03401353076	4130.78903048963	3470.24076915807	3034.09082335509	8047.94259570243	4062.21838668455	4525.32288045185	4047.93310641753	3680.19101541643	3328.01232745758	5221.30487134916	5043.62175813401	5055.22199703612	--	--	--	--	--	-	-	-	-
M333T27_NEG	Daidzein 4'-sulfate	0.454	333.00602	0.987788984483797	91962.0177874066	1296.35346309105	17918.2201171937	15282.0177201904	7197.29112437915	7640.12446305601	35780.7247528753	7260.83869087948	5662.22897227467	33648.1083283592	26310.535742557	113759.62371045	28692.468242173	28673.9293743271	29405.6960138549	Phenylpropanoids and polyketides	Isoflavonoids	Isoflav-2-enes	-	HMDB0240698	-	-	-	-
M239T356_NEG	Danthron	5.930	239.05409	0.0241146908536972	2042.21950106624	14037.1493249022	14821.2788559713	16056.671015452	15111.0998879076	1618.21801736878	16857.7787340957	14284.7475053911	21012.9603190788	1042.85317910355	22598.0862101114	2889.78909645181	11938.6010816433	4876.5238020609	11846.595071153	Benzenoids	Anthracenes	Anthraquinones	117-10-2	HMDB0029752	-	-	-	-
M313T34_NEG	Dantrolene	0.567	313.07776	0.103843937728008	113879.341316132	462018.797160059	418798.19508093	435861.224927348	490415.780363581	415125.290792493	418139.23315148	386104.161175834	429796.901704421	479436.354320842	528559.730840106	552249.471715722	429675.926498293	415962.949755971	428734.452171055	Organoheterocyclic compounds	Azolidines	Imidazolidines	7261-97-4	HMDB0015350	-	-	-	-
M351T49_NEG	Daphnoretin	0.816	351.0325	0.0661777229589793	17927.6822782043	4610.3958187577	71485.6654800186	32745.9648360337	82.5423961819752	39021.7054351917	214367.968582742	158529.013940508	246562.660511127	129481.779754098	36173.5509447715	6147.75176426394	82317.5872414338	82317.8405151988	82048.8060645492	Phenylpropanoids and polyketides	Coumarins and derivatives	Hydroxycoumarins	-	HMDB0250858	-	-	-	-
M417T29_NEG	Dauricine	0.481	417.20819	0.990568999747014	125576.359675123	36443.7266792694	44207.6803178546	79083.1723120458	39389.9869324913	23140.2150735502	41389.6420394063	53997.462852585	42554.027633302	42370.9205452107	48479.1618405308	59540.4906972926	48469.8283852568	48468.432836605	48088.0238832363	Organoheterocyclic compounds	Isoquinolines and derivatives	Benzylisoquinolines	-	HMDB0250881	-	-	-	-
M437T376_NEG	Deacetoxy-7-oxogedunin	6.264	437.20198	0.093848261658024	2101.59731576727	1041.81448687281	791.534030354755	859.126840726794	1268.60272081816	1136.04829408377	643.138688979305	728.256011303371	646.631390078133	769.668724370948	924.491200435724	1112.5882721019	896.039299343114	938.068593985121	896.021090399327	--	--	--	--	--	-	-	-	-
M681T121_NEG	Deacylgymnemic acid	2.018	681.40221	0.234892743518399	8840.077524903	3993.53142957348	10421.8084927734	2760.24280810193	2581.22873088133	5339.89538404684	8886.62453075555	2650.36295378929	5841.42657872329	6495.22896316906	3423.30477412588	2045.08575394029	4411.479421799	6200.48789434676	6158.73209674423	--	--	--	--	--	-	-	-	-
M366T29_NEG	Dehydrocorydaline	0.483	366.00766	0.000193432175074125	41172.0220918384	32409.85123835	50951.1450525204	63960.7540961265	45037.5074118607	18132.3887094613	18329.064385727	17871.2805036035	13204.2744428901	21598.6472722015	44288.0259363247	32647.4267951283	31351.7784898004	30684.4760903309	31352.9396800612	--	--	--	--	--	-	-	-	-
M483T142_NEG	Dehydrotumulosic acid	2.360	483.3677	0.971795543505905	83896.7562630853	43348.9910553465	41698.3481065208	40624.9753778051	36326.3421716245	31764.35901675	29197.4196731077	18691.3829035088	9562.91513894442	23722.2170357737	32446.4564764151	34306.3080536816	33131.5343858879	33148.6840138627	32452.4512580344	Lipids and lipid-like molecules	Steroids and steroid derivatives	Bile acids, alcohols and derivatives	-	HMDB0250960	-	-	-	-
M413T40_2_NEG	Delta4-dafachronic acid	0.675	413.30448	0.180873401440589	125524.16727271	52280.3237683537	76002.2568590415	57396.4921503595	72124.123889785	76520.7452914464	33339.9679502146	39881.9217126833	26810.934717876	46806.084569381	85742.2114602748	55444.3055803741	55624.5891685268	54289.6611557893	55662.1732420482	--	--	--	--	--	C21076	ko01120//Microbial metabolism in diverse environments;ko04212//Longevity regulating pathway - worm	Aging;Global and overview maps	Metabolism;Organismal Systems
M226T381_NEG	Deoxycytidine	6.358	226.08252	0.0211161258867396	4716.66122534254	1494.76824529847	1870.53439082097	461.318593998234	1865.72973608964	2236.36594597525	906.362727896664	1246.47849537509	605.896319623446	599.945982460629	2850.44863830596	1884.40119424647	1992.4258786452	1807.32858274499	1999.36825402608	Nucleosides, nucleotides, and analogues	Pyrimidine nucleosides	Pyrimidine 2'-deoxyribonucleosides	-	HMDB0250725	C00881	ko01100//Metabolic pathways;ko02010//ABC transporters;ko00240//Pyrimidine metabolism	Global and overview maps;Membrane transport;Nucleotide metabolism	Environmental Information Processing;Metabolism
M266T314_NEG	Deoxyguanosine	5.226	266.08134	0.428647094051145	133691.451490954	49101.9583584637	543298.78799304	244173.588229395	5641.64759807686	269919.753942083	1257671.0935622	1139665.93619338	1598905.27285291	787741.039197077	247472.187606301	30312.3192079157	518201.270517891	518011.009141938	533434.103752394	Nucleosides, nucleotides, and analogues	Purine nucleosides	Purine 2'-deoxyribonucleosides	961-07-9	HMDB0000085	C00330	ko01100//Metabolic pathways;ko02010//ABC transporters;ko00230//Purine metabolism	Global and overview maps;Membrane transport;Nucleotide metabolism	Environmental Information Processing;Metabolism
M251T257_NEG	Deoxyinosine	4.284	251.10037	0.61375731808018	20126.629516838	3091.712901106	22374.168696322	3494.81176676374	2676.89917206181	3142.67712218904	1758.38686854634	27179.4996300809	57729.8445259564	1100.00500219671	19936.5162629979	1515.91840521862	18395.6885053926	17815.7302876287	7066.37494299107	Nucleosides, nucleotides, and analogues	Purine nucleosides	Purine 2'-deoxyribonucleosides	890-38-0	HMDB0000071	C05512	ko01100//Metabolic pathways;ko02010//ABC transporters;ko00230//Purine metabolism	Global and overview maps;Membrane transport;Nucleotide metabolism	Environmental Information Processing;Metabolism
M503T165_NEG	Deoxynivalenol-3-glucoside	2.743	503.19145	0.0420408963063843	3187.21028871195	3408.06269193898	3454.19869473266	2151.49587570002	2740.28362237454	3177.35514452885	4649.8035050801	3276.48386640645	6682.71916888445	2319.3741513456	1732.33905835812	2417.63619798529	3178.76546071653	3178.68431257236	3008.10616149517	--	--	--	--	--	-	-	-	-
M313T38_NEG	Deoxysappanone b 7,3'-dimethyl ether	0.632	313.11723	0.827727719081112	4456.83358160712	4245.49515718387	2093.35477567937	82397.0007390457	20925.9066364663	1755.3947958021	3999.34040300011	13480.517076237	1939.79973154522	26422.2442600028	1760.92732824196	1582.64394917276	6081.91378520448	6099.51982459224	9878.12688134072	--	--	--	--	--	-	-	-	-
M465T101_NEG	Deoxythymidine triphosphate	1.684	464.99946	0.550062007331092	1539.69623614862	897.476247238623	6808.47054569397	3292.01694338696	157.879872124409	4460.85140641993	14467.1763243239	7871.69368599093	10121.5036750302	7887.67266558111	3146.42559475484	735.697019512516	5536.36428366286	5777.36280203826	5768.6998626903	Nucleosides, nucleotides, and analogues	Pyrimidine nucleotides	Pyrimidine deoxyribonucleotides	365-08-2	HMDB0001342	C00459	ko01100//Metabolic pathways;ko00240//Pyrimidine metabolism	Global and overview maps;Nucleotide metabolism	Metabolism
M325T272_NEG	Derrustone	4.527	325.08799	0.056779703587456	22089.5025869914	16140.4043764684	8377.77748446271	13463.9122946914	14680.0915978219	9828.2875975288	12208.1312890892	9258.16883326398	12969.966374207	13530.3891202051	14984.3030600321	5288.66072504859	24191.5815559665	21992.5718937596	21982.8460928767	--	--	--	--	--	-	-	-	-
M571T242_NEG	Desferrioxamine x1	4.028	571.28788	0.5323795102466	1951.678166445	686.991187542452	943.824733758119	824.213758322658	1081.43338430607	577.328098326389	261.789822317704	421.041193969602	127.805158795292	618.211119660019	809.213797984555	571.057405953349	1309.93826411599	1383.36670015333	1316.51605614928	--	--	--	--	--	-	-	-	-
M439T106_NEG	Desmethylverapamil	1.767	439.2817	0.00042697436412505	8705.12056212925	6814.71626098781	3121.18835716133	5059.63103190524	3684.53185153658	9167.04604860895	4174.09205429006	15903.9186619607	13299.9470152139	5076.5981451387	5272.64298199182	4914.50590223615	5380.43709647034	4837.31019537256	4832.62297763512	--	--	--	--	--	-	-	-	-
M504T186_NEG	Destruxin a	3.093	504.30897	0.0823710089348964	1180826.66600174	627156.550695044	773955.920028886	401696.155370909	406555.077534819	746009.571858207	170368.551164992	223568.601532599	132436.758905787	285942.685108166	511839.795658908	510946.6093135	538399.303371676	539026.505748648	522808.306430029	--	--	--	--	--	-	-	-	-
M367T311_NEG	Diacetylrhein	5.190	367.0319	0.0136416333626491	3361.60366351097	1304.91514494696	9991.2130860849	5803.7883414199	347.414843139569	6160.17782395561	18644.1790857096	17412.8448640517	19447.1502786626	12948.0501416698	5239.86186865426	969.476464001625	9879.31444512998	9594.02444281086	9869.10485430009	Benzenoids	Anthracenes	Anthracenecarboxylic acids and derivatives	-	HMDB0251118	-	-	-	-
M457T270_NEG	Diadenosine pentaphosphate	4.503	456.99322	0.0485130701737838	3535.44528241177	3339.33714726079	3812.26855700557	1618.12526293599	4091.62564924873	3884.75935815299	4354.13309830233	4174.0748903961	2698.32487138149	4357.69263123312	4204.40789869365	3556.31239779112	3432.73106913537	3222.55955681897	3333.73986049816	Nucleosides, nucleotides, and analogues	(5'->5')-dinucleotides	-	41708-91-2	HMDB0001192	-	-	-	-
M177T343_NEG	Diallyl trisulfide	5.717	176.98325	0.147245144527382	37188.7064720758	29507.7062541181	37096.4235542525	31438.5759655137	33213.8988816422	39978.3614614041	30198.6298050796	34723.8760458474	28370.9433434409	30045.2581960551	29652.8644343405	31813.2821879897	37715.6413544131	36967.4504113809	36998.2999043431	Organosulfur compounds	Organic trisulfides	-	2050-87-5	HMDB0031154	-	-	-	-
M229T290_NEG	Diazoxide	4.833	229.00715	0.0204655197882581	10867.8942025489	11310.4220275599	5235.41868080907	10581.6587126026	7949.62092949555	4931.26848773393	3975.39170702089	5789.71961891465	3690.17808284909	3563.67926751774	13586.7717360859	7634.07986294978	6090.58079840996	6224.23276387843	6088.6091873386	Organoheterocyclic compounds	Thiadiazines	Benzothiadiazines	364-98-7	HMDB0015251	-	-	-	-
M277T54_2_NEG	Dibutyl phthalate	0.892	277.14371	0.126387517203714	8803.70583450624	5879.08438213589	6142.93924712055	16252.0725789414	28865.9897145882	16736.1901563584	9159.96084113182	9132.50308046968	7199.40249124258	4905.69742976409	3483.75158860042	3756.03590490619	5543.77745893715	5301.30616211378	4565.29895037003	Benzenoids	Benzene and substituted derivatives	Benzoic acids and derivatives	84-74-2	HMDB0033244	-	-	-	-
M127T340_NEG	Dichloroacetate	5.669	127.00066	0.146593532013544	43357.2891414766	24235.2571440776	34774.9658559721	34130.5352323092	32395.4321644463	39825.9856872331	31155.1458121824	33922.0551624605	30382.9359927387	31822.7187702968	34280.5745027889	25861.6617900642	39823.1534904468	36775.676777705	36799.2058871561	--	--	--	--	--	C11149	ko01120//Microbial metabolism in diverse environments;ko00980//Metabolism of xenobiotics by cytochrome P450	Global and overview maps;Xenobiotics biodegradation and metabolism	Metabolism
M296T34_1_NEG	Diclofenac	0.575	296.02303	0.0106546676468612	90196.4857471768	56709.7384207285	47233.3915941328	34749.3865986576	28988.8625372521	23234.6517717865	60025.0154195318	63281.4911367557	49547.9912707186	32631.1065268871	37924.6458463465	34751.0196909827	43941.0197087994	44437.7871405923	43630.0026067298	Organoheterocyclic compounds	Imidazopyridines	-	-	HMDB0249731	-	-	-	-
M255T318_NEG	Diclofop	5.305	254.9603	0.334282602746707	2737.5205598978	1287.02308632314	3000.03954981665	2364.94934222892	2437.91139768294	1407.3651515982	6240.4947815569	5437.78051862977	5990.53288074451	5095.815786743	2608.89282324823	2268.33959887856	3276.67674257579	3466.57886456041	3279.54937357451	--	--	--	--	--	-	-	-	-
M468T160_NEG	Dicloxacillin	2.670	468.0225	0.08123664648837	724.08230402162	2171.48939918542	1035.03134015938	1469.42284518381	1367.96080408738	1308.0034468952	1535.65947346371	1852.63073699301	1136.61615792194	1190.74321935664	713.755445857302	1541.11952416214	5816.01279221732	6308.89412028567	6308.5085993923	Organic acids and derivatives	Carboxylic acids and derivatives	Amino acids, peptides, and analogues	3116-76-5	HMDB0014628	-	-	-	-
M251T284_NEG	Diethylstilbestrol	4.732	251.10557	0.259368285413842	13169.6878172324	6990.00536797596	1480.78323779433	592.466304048045	1245.73946659018	23409.579513636	3525.98309088209	3045.18243350466	5214.42946607395	1601.15337410009	566.845863121893	5692.54275885495	1440.39491317227	1437.74446133604	1313.65452290618	Phenylpropanoids and polyketides	Stilbenes	-	56-53-1	HMDB0014400	-	-	-	-
M369T343_NEG	Digalacturonate	5.709	368.97537	0.00601032861387721	65002.2670944897	58441.5097419297	64516.5802783765	61758.0546054608	58682.8057430547	68249.2977346799	59097.819057204	69091.1729594782	63303.6071188183	51371.6859631853	54265.3652652283	55755.0350114399	63243.7707626516	63244.81857375	62711.3158224268	Organic oxygen compounds	Organooxygen compounds	Carbohydrates and carbohydrate conjugates	5894-59-7	HMDB0039721	C02273	ko01100//Metabolic pathways;ko02010//ABC transporters;ko00040//Pentose and glucuronate interconversions	Carbohydrate metabolism;Global and overview maps;Membrane transport	Environmental Information Processing;Metabolism
M369T32_NEG	Digalacturonic acid	0.526	369.04293	0.0802916937059914	9560.9155183038	16740.9610435109	35681.1940085899	14227.3467471564	77991.0806078137	17454.8043534114	70133.241412121	63020.5823475469	78024.5341703726	37884.8686212505	20516.7303652284	41037.1591261155	23041.5387433517	20759.6270446659	22897.4061499505	Organic oxygen compounds	Organooxygen compounds	Carbohydrates and carbohydrate conjugates	5894-59-7	HMDB0039721	C02273	ko01100//Metabolic pathways;ko02010//ABC transporters;ko00040//Pentose and glucuronate interconversions	Carbohydrate metabolism;Global and overview maps;Membrane transport	Environmental Information Processing;Metabolism
M305T139_NEG	Dihomo-gamma-Linolenic Acid	2.313	305.24624	0.9964	3387.37880753762	4281.10859783452	5689.69553495335	4412.85958579988	4980.64346518431	6578.82290220007	2349.56653005658	4454.94558341648	1782.66514952584	2775.13829083618	4167.97206472346	2148.29075440155	4293.05883115381	4736.8430330349	4330.63007412464	Lipids and lipid-like molecules	Fatty Acyls	Fatty acids and conjugates	1783-84-2	HMDB0002925	C03242	ko01100//Metabolic pathways;ko01040//Biosynthesis of unsaturated fatty acids;ko00591//Linoleic acid metabolism	Global and overview maps;Lipid metabolism	Metabolism
M127T303_NEG	Dihydro-4,4-dimethyl-2,3-furandione	5.047	127.05059	0.418946580386753	20209.8950604064	13337.6019464578	14173.8442082166	9938.4326230215	14484.8075990349	12630.340408513	6217.17334008119	11413.6732469118	3211.15983608005	5859.28361458203	10518.940750827	10877.0622870449	10289.9864614875	9940.87794781929	10306.552299626	--	--	--	--	--	-	-	-	-
M610T132_NEG	Dihydroergocristine	2.194	610.29734	0.0403053123676287	8217.37340800129	14613.9588858974	12529.0165058511	11519.2012233785	21563.693838049	15435.8539612516	9300.33011752327	5592.08023255888	3800.43368992411	9056.40605231721	9729.72576939107	11962.8855825529	10218.513684864	10488.3159612243	10575.8151937618	Alkaloids and derivatives	Ergoline and derivatives	Lysergic acids and derivatives	-	HMDB0251309	-	-	-	-
M442T376_NEG	Dihydrofolic acid	6.263	442.14322	0.00510026048947905	3819.74558118547	2591.52534443484	2326.01344452157	2328.3357288536	1892.59144052595	2289.68406846313	2096.79021944511	2095.59344704724	2291.27917207813	2453.56842383052	2721.34268696011	2000.92241864448	2130.33117272905	2462.36908737544	2456.87455226831	Organic acids and derivatives	Carboxylic acids and derivatives	Amino acids, peptides, and analogues	4033-27-6	HMDB0001056	C00415	ko01100//Metabolic pathways;ko01061//Biosynthesis of phenylpropanoids;ko00790//Folate biosynthesis;ko01523//Antifolate resistance;ko00670//One carbon pool by folate	Chemical structure transformation maps;Drug resistance: antineoplastic;Global and overview maps;Metabolism of cofactors and vitamins	Human Diseases;Metabolism
M207T305_NEG	Dihydrolipoate (dihydrolipoic acid)	5.076	207.0441	0.323647828539991	3358.2057045594	1526.54686132273	15667.013670425	8043.79584892772	6631.47658169105	9546.91854026845	19182.3505490399	32314.509694358	38206.0032650587	12494.5287761812	5516.51274403919	1327.26179511946	16517.6316663328	16180.510605993	16183.1220475438	--	--	--	--	--	C02147	ko01100//Metabolic pathways;ko00785//Lipoic acid metabolism	Global and overview maps;Metabolism of cofactors and vitamins	Metabolism
M319T302_NEG	Dihydromyricetin	5.037	319.03587	0.00568336259995214	5079.81038672718	2221.75282136902	14131.3671107077	6985.61850918592	459.573041908332	8080.28315733005	17590.3930551291	17000.5710524139	18465.9843929162	13604.0031484659	8234.90261873833	2291.17987450217	11765.0385771931	11762.2771899367	11030.8837722934	Phenylpropanoids and polyketides	Stilbenes	-	149418-37-1	HMDB0040894	C02906	ko01110//Biosynthesis of secondary metabolites	Global and overview maps	Metabolism
M229T329_NEG	Dihydroresveratrol	5.484	229.08255	0.0406945164892575	17278.287261734	6668.78064926991	17815.0715255378	5005.70377968944	7142.03049801993	6347.55424489895	3694.01251962367	7495.23207127861	3307.55273986391	5290.96861472166	19768.7422321168	9010.97054501359	7189.92571379422	7208.98673570155	6768.87445559568	Phenylpropanoids and polyketides	Stilbenes	-	-	HMDB0240498	-	-	-	-
M397T41_1_NEG	Dihydrotachysterol	0.690	397.33152	0.732591173659708	41852.4095875334	31838.4796150928	26781.0031090629	33724.1210298993	24472.0855635029	10208.5132518074	14713.0618095222	16078.4701303573	28982.5434860979	22667.2715462223	25285.919295711	25897.2591265481	23519.3264622321	22110.180882741	23527.7323200729	Lipids and lipid-like molecules	Steroids and steroid derivatives	Vitamin D and derivatives	67-96-9	HMDB0015203	-	-	-	-
M372T260_NEG	Dimboa + o-hex	4.339	372.07654	0.000598401189039026	4136.92507792731	2448.67493647745	1528.99213594386	1276.9288954936	971.205948862749	1322.45024410476	1233.49272218961	1619.97906916568	3082.44375669055	2668.01068330443	629.382483624798	1239.28321617775	11223.9020464016	11091.2532042699	11091.1852186591	--	--	--	--	--	-	-	-	-
M534T272_NEG	Dimboa + o-hex-hex	4.532	534.13018	0.049224231678332	116.227041276067	993.919773814135	2381.52455664832	212.261433886518	34.8084906779907	446.788571085867	9937.55991698098	7261.36767144969	11849.3132613519	4171.10686542387	431.959057091545	35.7956507634454	2072.32971473553	2070.80896494128	2136.69425703479	--	--	--	--	--	-	-	-	-
M242T125_NEG	Dimethachlor cga369873	2.091	242.04819	0.395928833120083	4594.03494639013	355.82861046612	4321.09862230425	4974.84363554348	4760.17101099952	4521.76929998706	4057.2600655692	4490.82136464254	4290.68974417248	3994.77574278944	4562.82853748502	5633.82051015279	2646.69341859209	2112.46917158895	1962.47441001348	--	--	--	--	--	-	-	-	-
M320T183_NEG	Dimethenamid ethanesulfonic acid	3.043	320.0444	0.0269704126396715	9213.9528558876	724.200522416671	19364.4215546209	6067.80545837145	989.897742041381	13293.7445549616	41862.519302962	67263.9810198502	53015.2052785492	29317.0844481532	7683.30212601968	1667.6504503799	23579.5486921646	23221.3828310358	25713.8787627134	--	--	--	--	--	-	-	-	-
M320T270_NEG	Dimethenamide esa	4.492	320.05212	0.0441373330665263	18327.5111660128	3470.65829422697	68354.0963642535	15687.2916566739	1903.56544603706	46927.0837225061	153798.438776645	158484.284128202	158215.026299003	87360.5608110782	17879.2669018795	4065.4177972997	67172.2003076429	67345.8064759383	62735.6321120556	--	--	--	--	--	-	-	-	-
M273T302_NEG	Dimethyl-5-sulfoisophthalate	5.037	273.03072	0.208226111736987	4608.91599838156	2076.81797660265	12493.5911114906	6162.85694397254	2608.70169824436	6990.49851649682	17026.3997383344	13179.3358391908	17669.4061446922	14471.9911360397	8091.47781317279	3184.61503135616	10581.3203310834	10373.5220551465	10364.0608664118	--	--	--	--	--	-	-	-	-
M239T292_NEG	Dinoterb	4.873	239.07071	0.2248273427093	105934.410755274	31139.5725163629	339048.989066617	158617.864449172	3083.50776499595	215020.131340355	930120.493878548	326961.222836383	498122.218956721	235705.956156156	148449.835144708	18522.1088985271	209346.70890063	205182.628836245	208376.740814922	--	--	--	--	--	-	-	-	-
M153T376_NEG	Dithiothreitol (DTT)	6.268	152.9955	0.142729652073744	41356.399872414	18156.9655621721	11434.5984603184	15612.5203029987	16317.1679173088	16387.0723190583	2634.41953326426	4049.51420347207	2180.35108753611	5596.0956799678	15612.2672977913	11337.894247665	9469.72403709787	9466.83454248882	9737.63647763581	--	--	--	--	--	-	-	-	-
M253T248_NEG	Djenkolic acid	4.133	253.04973	0.191106835990325	6492.91552186463	884.180568541352	6445.98358050378	7090.59607491495	6668.16895802684	8200.61681437697	10412.3118783226	10219.0114853575	13644.4245780776	8558.65773566826	3348.87622969539	6547.46505063335	6855.94297285536	7266.41287068301	6756.00201654962	Organic acids and derivatives	Carboxylic acids and derivatives	Amino acids, peptides, and analogues	-	HMDB0251505	-	-	-	-
M146T388_NEG	DL-Glutamic acid	6.470	146.04544	0.08108048007967	26037.1919922382	11458.0961334038	11697.6961595609	15353.2888907879	10243.2026213424	12358.5215290852	7602.78896075705	12701.2304114483	5732.94086343239	10145.3844582615	20079.8600033111	12628.6431929992	21368.2967601655	21937.9453673923	21356.9104876518	Organic acids and derivatives	Carboxylic acids and derivatives	Amino acids, peptides, and analogues	-	HMDB0060475	C00302	ko01100//Metabolic pathways	Global and overview maps	Metabolism
M89T223_NEG	Dl-lactate	3.724	89.02417	0.992084085103835	749277.379298193	77737.8543047495	54457.2589415699	107006.599916518	56094.2026538248	46972.1529865465	22460.5468182732	19321.418929953	28983.3216440085	61021.8363908313	199687.905096053	70563.796873899	81415.5369907715	78947.6337592792	81272.0631910942	--	--	--	--	--	-	-	-	-
M133T36_NEG	Dl-malic acid	0.608	132.99571	0.705350180648128	4204.53857119557	8435.75921406655	10598.8814246672	9641.50585451502	4730.84467635085	7004.49276021641	12265.1693664191	9734.33861385611	8846.35597410281	6248.9864307252	8788.21824714508	4100.91047997414	5560.93192090114	6173.4825709213	6177.20050491264	--	--	--	--	--	C00497	ko01100//Metabolic pathways;ko00650//Butanoate metabolism	Carbohydrate metabolism;Global and overview maps	Metabolism
M197T21_NEG	DL-Vanillylmandelic acid	0.347	197.05995	0.243249272174899	3367.66507454112	2679.89216498429	3795.82467757558	3137.6393160539	3193.4012855616	3824.15742272941	2106.2034426655	3469.52398674221	6352.21958138414	5116.87509417335	3251.72282132692	3628.53236443544	4156.00833869527	3939.20585666167	3939.46309477773	Benzenoids	Phenols	Methoxyphenols	13244-77-4	HMDB0000291	C05584	ko01100//Metabolic pathways;ko00350//Tyrosine metabolism	Amino acid metabolism;Global and overview maps	Metabolism
M333T165_2_NEG	Docosatrienoic acid	2.743	333.26809	0.00194428905418851	762.246805340569	12655.491050719	171.085380541904	284.894815050575	115.204982255832	37.0723816936321	33.7423846200244	165.037734509387	68.8717889426004	105.883348149816	965.176701712424	271.063580018001	1236.96454781705	1234.17289684477	1347.55411493615	Lipids and lipid-like molecules	Fatty Acyls	Fatty acids and conjugates	28845-86-5	HMDB0002823	-	-	-	-
M229T283_NEG	Dodecanedioic acid	4.712	229.14426	0.997661060072832	1442.58309167034	1208.97096051619	2877.37490058432	5130.07023246151	2719.747381162	939.171588567616	3145.59022201873	1703.95973592577	1199.2311076617	958.903515647502	2084.82493174	1233.31276176429	1715.10257447271	1729.14880852262	1583.59597972675	Lipids and lipid-like molecules	Fatty Acyls	Fatty acids and conjugates	6402-36-4	HMDB0000933	-	-	-	-
M310T346_NEG	Domoic acid	5.767	310.13858	0.0288818689548455	5658.40436551686	3109.06070876511	2341.95779196818	2014.47057779327	3357.6024353978	2443.61967550339	1937.01616305887	2444.29339464113	1038.46513918372	1778.298030942	1859.21065566413	2512.46967326036	2462.57144352322	2581.96512320683	2581.80792069313	Organic acids and derivatives	Carboxylic acids and derivatives	Amino acids, peptides, and analogues	14277-97-5	HMDB0033939	-	-	-	-
M152T306_NEG	Dopamine	5.108	152.08194	0.313091912588968	6340.32039040251	2849.81760853697	3195.65326046836	2068.74712577557	2505.02863194327	2280.9950918819	653.827910563169	2358.22209147981	1046.4654236297	1627.59762366772	2776.45002744594	2695.37598522221	2633.16925719214	2463.00299443155	2467.97683517335	Benzenoids	Phenols	Benzenediols	62-31-7	HMDB0000073	C03758	ko01100//Metabolic pathways;ko01110//Biosynthesis of secondary metabolites;ko01060//Biosynthesis of plant secondary metabolites;ko04976//Bile secretion;ko01063//Biosynthesis of alkaloids derived from shikimate pathway;ko04080//Neuroactive ligand-receptor interaction;ko00350//Tyrosine metabolism;ko04024//cAMP signaling pathway;ko05012//Parkinson disease;ko04917//Prolactin signaling pathway;ko04540…	Amino acid metabolism;Cellular community - eukaryotes;Chemical structure transformation maps;Digestive system;Endocrine system;Global and overview maps;Nervous system;Neurodegenerative disease;Signal transduction;Signaling molecules and interaction;Substance dependence	Cellular Processes;Environmental Information Processing;Human Diseases;Metabolism;Organismal Systems
M328T19_NEG	Dopamine 4-.beta.-d-glucuronide	0.322	328.09589	0.354761184533016	769.714860884382	822.644933850786	906.754341349061	820.193956242524	441.365295084175	789.50042020569	825.4403603398	1039.82844019406	839.544138611059	674.022207527064	1015.39620562411	870.022422624029	715.179377491209	820.977041288148	833.378185603206	--	--	--	--	--	-	-	-	-
M443T36_NEG	Doxycycline	0.608	443.13143	0.49888517164303	1729.40738421009	2417.01978319647	2627.31938438635	4458.63974786609	2311.04775158269	686.960171797991	458.1898975759	2048.26827558726	897.800847642633	913.556223067661	1547.38816336172	1988.31537776193	9612.98092407607	9836.32887064737	9625.04385056144	Phenylpropanoids and polyketides	Tetracyclines	-	-	HMDB0303043	-	-	-	-
M563T273_NEG	Dtdp-d-glucose	4.543	563.07692	0.225115603196769	226.957424316298	38.1348345755885	1255.21838282768	514.010075262346	20.2857473725464	482.234879503557	3254.94416480303	2686.82753537287	3813.69596702215	2572.33972804934	623.584673876363	723.44950162762	1398.02799319193	1278.57105260639	1397.4699527435	Nucleosides, nucleotides, and analogues	Pyrimidine nucleotides	Pyrimidine nucleotide sugars	2196-62-5	HMDB0001328	C00842	ko01100//Metabolic pathways;ko01110//Biosynthesis of secondary metabolites;ko00523//Polyketide sugar unit biosynthesis	Global and overview maps;Metabolism of terpenoids and polyketides	Metabolism
M392T302_NEG	Echinacoside	5.039	392.12556	0.0441687914499184	4486.26812137466	690.956876347215	3580.05526850133	1259.4419129947	98.0907363785666	1126.52079962441	3102.23420081867	2627.84630628617	2036.67076188172	2661.17532938182	2719.20081846257	653.451568668841	4408.40423705821	4407.89479338918	4475.59071132842	Organic oxygen compounds	Organooxygen compounds	Carbohydrates and carbohydrate conjugates	-	HMDB0251686	-	-	-	-
M379T26_2_NEG	Egtazic acid	0.434	379.11996	0.785849403155104	69576.4062904547	17558.3615979018	29188.8146970919	10336.9275228864	32715.7513796025	20491.1448748069	8079.45485484841	9757.89715463301	6428.36612854762	24539.978056708	28945.8802682824	12539.8988009304	20054.2148200866	18910.3123744073	20028.3034607124	Organic acids and derivatives	Carboxylic acids and derivatives	Tetracarboxylic acids and derivatives	-	HMDB0251718	-	-	-	-
M375T35_1_NEG	Enalapril	0.577	375.18286	2.13055371795133e-05	21268.8781452591	12890.7192846223	13701.0864572983	6684.47936033455	12748.0318635208	9920.82922118592	11601.5742677499	10628.9008960757	12496.003244863	10609.297527532	18159.9543491314	14824.9438359408	23461.1232457167	16590.6447211712	16831.9340585337	Organic acids and derivatives	Carboxylic acids and derivatives	Amino acids, peptides, and analogues	-	HMDB0249344	-	-	-	-
M301T35_NEG	Enterodiol	0.587	301.16547	0.367354225619751	233371.32282969	120755.043408951	107145.049992602	87912.473734537	89378.0236415118	82515.2934569928	86738.7783261334	104862.81047229	106612.449341481	90941.9731115874	125322.363281598	113116.484943131	90442.3209041509	89927.4463134925	90990.1339099215	Lignans, neolignans and related compounds	Dibenzylbutane lignans	Dibenzylbutanediol lignans	80226-00-2	HMDB0005056	-	-	-	-
M495T143_NEG	Enterostatin human	2.379	495.27066	0.9022	10081.9951796767	6736.31590209668	7136.25965507841	8196.04240510307	7841.78392958896	7731.31138447126	4368.19465605825	3338.78543084246	2263.9172179464	4494.01825412897	7555.26544704841	9357.46050037219	8889.68442880045	8730.07688379007	8584.55703160015	--	--	--	--	--	-	-	-	-
M274T69_2_NEG	Epalrestat	1.157	274.03857	0.00175827971078599	2492.43848717055	3229.99712391997	3686.47842972049	1682.42890174821	3718.44663099505	2176.91914141585	2305.52392717476	799.014522258969	1943.551380237	1851.11638638185	5151.82154488955	1559.54372855531	7758.35413681146	7754.0870439174	7064.60392207942	--	--	--	--	--	-	-	-	-
M431T61_NEG	Eplerenone hydroxy acid	1.022	431.20964	0.0423046595314451	23854.2410815593	20894.8665818509	11878.174409481	44963.5650458491	24372.1055725419	4504.19867130679	2224.00753243796	6442.38710911866	2315.58870111935	2705.93588199336	8678.46020301225	7370.54004241884	12222.1562320271	12104.7068928148	12104.8605559359	--	--	--	--	--	-	-	-	-
M266T192_2_NEG	Erdosteine thioacid	3.203	266.02262	7.38486858637987e-05	3501.75821417433	1641.13751944082	2679.9967457053	13627.6682623987	1142.23161050614	2947.79255029205	4483.60120726985	1240.82721602202	1036.45201508579	1122.18043294736	34267.0275649348	1223.17037155744	6560.63603335611	6760.06584509632	6557.70199322922	--	--	--	--	--	-	-	-	-
M395T41_2_NEG	Ergosterol	0.687	395.31674	0.707597827090394	49761.7871571105	20160.5063434448	27370.7584927353	8246.16305139982	18459.5365070057	25172.6965711814	13400.5410534547	10549.6101494413	18147.5247442761	13358.674668676	10391.5071498815	15729.8469509788	14336.682379512	13157.5295135084	14358.4483539927	Lipids and lipid-like molecules	Steroids and steroid derivatives	Ergostane steroids	57-87-4	HMDB0000878	C01694	ko01100//Metabolic pathways;ko01110//Biosynthesis of secondary metabolites;ko00100//Steroid biosynthesis	Global and overview maps;Lipid metabolism	Metabolism
M228T377_NEG	Ergothioneine	6.279	228.06392	0.0216593063852478	30145.0422992761	11652.6679162256	8361.96262344388	9739.93243350689	12013.318778409	9972.60321744822	2235.75992353774	3616.98985350583	2042.18574454627	3397.4889670652	11432.1783597804	9387.87891252408	7235.26465712515	7243.39333958514	7526.97273115775	Organic acids and derivatives	Carboxylic acids and derivatives	Amino acids, peptides, and analogues	497-30-3	HMDB0003045	C05570	ko01100//Metabolic pathways;ko00340//Histidine metabolism	Amino acid metabolism;Global and overview maps	Metabolism
M337T41_NEG	Erucic acid	0.680	337.30978	0.999773579304616	48477.1827733795	98923.6401965099	69469.2736354307	65888.3610561311	92897.0934062185	80326.5910828666	32667.5862757554	43667.892040719	40561.5188605201	39374.2904501315	58230.5668546692	76070.0463844719	170275.791311194	168582.174575688	169398.216996315	Lipids and lipid-like molecules	Fatty Acyls	Fatty acids and conjugates	112-86-7	HMDB0002068	C08316	ko01040//Biosynthesis of unsaturated fatty acids	Lipid metabolism	Metabolism
M339T304_NEG	Esculin	5.075	339.09312	0.0251843597262119	3220.55490606021	2439.60671254816	1819.9924251135	665.265531600942	720.497602292269	961.223914162722	416.920973919603	379.252848239075	865.555194132338	1846.56339932709	1134.38028374735	808.867232553595	8730.74931182822	8731.5212745751	9079.5825736475	Phenylpropanoids and polyketides	Coumarins and derivatives	Coumarin glycosides	531-75-9	HMDB0030820	-	-	-	-
M269T43_NEG	Estrone	0.718	269.24777	0.026100521165137	178740.20726394	257403.831092657	265165.213508076	240145.561275726	243620.766701067	219791.982903445	144398.136196426	165271.493060866	155366.084905825	147922.740893396	236531.341602494	244771.578421435	252243.41757252	252173.829136156	265172.76283879	Lipids and lipid-like molecules	Steroids and steroid derivatives	Sulfated steroids	481-97-0	HMDB0001425	C00468	ko01100//Metabolic pathways;ko00140//Steroid hormone biosynthesis;ko04913//Ovarian steroidogenesis;ko04917//Prolactin signaling pathway;ko07226//Progesterone, androgen and estrogen receptor agonists/antagonists	Endocrine system;Global and overview maps;Lipid metabolism;Target-based classification: Nuclear receptors	Drug Development;Metabolism;Organismal Systems
M445T52_NEG	Estrone glucuronide	0.864	445.18825	0.966071523324325	5650.83336038105	10916.6584089585	20985.664757088	25802.2770358192	24037.1335879265	6796.39506564519	4467.05015309411	8064.40898468569	3024.51012149683	7996.28822792008	5307.18305522367	10670.7267664605	14082.4478202981	14061.4979877637	12890.403407298	Lipids and lipid-like molecules	Steroids and steroid derivatives	Steroidal glycosides	2479-90-5	HMDB0004483	C11133	ko00140//Steroid hormone biosynthesis	Lipid metabolism	Metabolism
M349T26_2_NEG	Estrone sulfate	0.432	349.11046	0.996872944226528	184876.787336419	51707.9300473217	209686.393711386	222202.594744991	97664.5177942681	555198.977589781	15675.4746800505	23681.7377547323	21921.1703424481	72544.5412034112	76467.7835886852	35781.0291481401	107658.215611482	105230.854059631	107668.455350461	Lipids and lipid-like molecules	Steroids and steroid derivatives	Sulfated steroids	481-97-0	HMDB0001425	C02538	ko01100//Metabolic pathways;ko04976//Bile secretion;ko00140//Steroid hormone biosynthesis	Digestive system;Global and overview maps;Lipid metabolism	Metabolism;Organismal Systems
M107T55_NEG	Ethephon	0.912	106.98042	0.0420623240384572	9496.82325917227	2585.59107714052	37286.7764641484	16903.745162263	1560.66679451743	17160.6760260334	125508.158949833	78427.465218225	150357.272216098	66918.283208064	15284.7279343215	2627.85405836605	35747.9898970708	35681.5778263038	36851.0869529074	Organic acids and derivatives	Organic phosphonic acids and derivatives	Organic phosphonic acids	-	HMDB0252014	-	-	-	-
M431T591_NEG	Ethiprole	9.856	430.97608	0.000324815639373995	10986.1937268511	9999.83158576969	11497.3847053253	1039.77920017615	5272.29492376241	7005.5181956222	7493.43133515661	5379.83538624028	5120.88335603435	5906.5181643242	6192.87205282027	5981.2613900399	8857.50554655614	8113.58550133421	8103.84663368741	--	--	--	--	--	-	-	-	-
M256T310_NEG	Ethyl 4-hydroxy-7-(trifluoromethyl)quinoline-3-carboxylate	5.163	256.03364	0.00269898468693937	2232.61725524525	1256.39579831627	1757.1309835443	683.885539169852	1503.74963634124	979.94872135218	1117.95854379305	1326.27415109373	994.003660854187	1293.69430727761	1846.04972237693	1222.53362548707	1091.33347075204	1227.2461901751	1018.89337068139	--	--	--	--	--	-	-	-	-
M234T287_NEG	Ethyl 8-fluoro-4-hydroxyquinoline-3-carboxylate	4.783	234.05526	0.0123823393173764	2056.00138098996	911.326873392303	6118.14352865519	3164.97331083015	457.552354340785	3962.62893501439	11374.9867011725	10943.3127581895	15960.790720541	6815.07965145012	2711.46788695875	866.684197144009	5307.78839487388	5497.83270398754	5498.37633601268	--	--	--	--	--	-	-	-	-
M219T26_1_NEG	Ethylphosphonic acid	0.430	218.99627	0.00757072340507237	43757.6610289227	14496.2817943228	60377.5005186668	20845.9055948536	35550.1255476752	32706.6200754463	15940.369847335	22412.4626843376	3904.37028736101	3714.66464231865	72148.912246011	135657.677667187	32530.6191685743	32825.1943406396	37767.3279546078	Organic acids and derivatives	Organic phosphonic acids and derivatives	Organic phosphonic acids	-	HMDB0252085	-	-	-	-
M205T25_NEG	Etidronic acid	0.422	204.98076	0.0153549179350302	27779.938746045	9004.90371297683	75278.0778947444	4425.62966183207	12890.5605633349	32744.3250848618	21067.7356459802	35106.7783198339	6528.99339963698	7609.56983548702	14402.2875086137	288832.446647342	42637.672301875	43756.5033624684	43760.7935873883	Organic acids and derivatives	Organic phosphonic acids and derivatives	Bisphosphonates	7414-83-7	HMDB0015210	-	-	-	-
M385T48_NEG	Eudesmin	0.801	385.16754	0.0244275494666056	128290.08599291	214675.074816812	224010.961608383	332825.27635499	634244.011536641	45815.7320674464	103511.889177485	163387.863890889	82893.301680656	61038.2896775543	222966.414476584	152714.891931367	198495.067690394	195380.066463829	195418.417207742	--	--	--	--	--	-	-	-	-
M311T176_NEG	Fa 18:2+2o	2.928	311.22172	0.523569490357813	67533.7864973861	44159.0233291529	55314.6312437477	47637.0884945608	36840.3359163595	101259.15750292	20273.2364749746	39451.2417392415	18643.4821678274	20507.3884560658	95953.4696232381	30103.1302479734	48666.7831912275	48542.9700767872	48665.813626369	--	--	--	--	--	-	-	-	-
M453T40_NEG	Fahfa 28:0	0.664	453.39214	0.00811795259275972	18945.1912675625	8092.66536836902	12053.6565462162	4132.50676991516	4608.1375552995	5495.74529910212	3564.83388038164	3190.99257246945	3332.98148913076	3937.33469255681	6666.32426319522	3909.09412297308	4809.50401913696	4610.05870361389	4515.65173326518	--	--	--	--	--	-	-	-	-
M479T77_2_NEG	Fahfa 30:1	1.275	479.40789	0.0129882786693799	19201.8746710685	21761.0733956235	43140.1257825845	27377.6498070248	36231.8053663118	14927.7569838646	9529.27169250849	9774.20928671992	7281.03356442079	12876.5816295884	25302.7710862344	11091.8014623869	15878.6752660748	21601.5456617766	21499.5835801854	--	--	--	--	--	-	-	-	-
M507T60_NEG	Fahfa 32:1	0.995	507.43935	0.0396105877610255	4545.50361802363	3846.98299488037	4062.06293060471	5700.51849612711	9457.94303167713	5981.28379206591	2153.96509987841	3057.21328558431	3221.30316514668	4350.351613705	5542.18974582787	3825.82463238783	5718.63221396877	5667.15066611908	6557.82471847392	--	--	--	--	--	-	-	-	-
M537T24_NEG	Fahfa 34:0	0.402	537.48699	0.0983655315599086	998.275832458521	7644.88949002152	5972.97733925583	6023.52407519315	57275.788481043	9628.88425838007	6065.79764301985	7012.31850320008	3478.50334480543	4971.90476728452	883.775576812215	840.421459945218	5411.39480629407	5356.91229247568	5846.67492580586	--	--	--	--	--	-	-	-	-
M535T40_NEG	Fahfa 34:1	0.660	535.47074	0.0684313459118644	19524.4437227127	6072.56061666793	12950.3345949047	7710.63653397459	22768.3452043484	4877.213748174	4769.96588591009	7276.8708229596	6116.77857376637	3181.12349671008	5325.90126269611	6198.29069833246	6492.46265454356	6601.15075996407	7315.40309140966	--	--	--	--	--	-	-	-	-
M533T48_NEG	Fahfa 34:2	0.795	533.45455	0.0327837820809586	50063.7594756508	41628.3035629725	34346.9731547953	44167.3189158044	53592.5231022284	39386.9101617062	39907.7537327884	31186.2951601631	7239.63745296358	33668.997391621	35004.6340336363	41307.6221661698	34546.820304854	33135.1509137	33305.7355106353	--	--	--	--	--	-	-	-	-
M566T49_NEG	Fahfa 36:0	0.813	565.51626	0.12574801183286	3030.76077777552	10609.92135404	7769.34102753753	2807.07641247685	44641.6029486612	4144.58377734006	4011.55969532754	3290.28391424461	4195.36234186902	3088.61779662434	10714.0488336486	4283.14043405156	11341.7794081877	5287.68418179847	9211.21179153034	--	--	--	--	--	-	-	-	-
M564T78_NEG	Fahfa 36:1	1.305	563.50048	0.125574591906512	11625.38844924	9435.6106090992	26446.2773171665	13729.6705346582	11372.7854545143	9692.38476313491	8044.25095348987	5424.01848975659	4943.54537625	4539.74839503227	9680.17441602279	5466.5135024466	9372.16094492006	10129.832081299	9269.18276609477	--	--	--	--	--	-	-	-	-
M561T45_NEG	Fahfa 36:2	0.750	561.48582	0.0522799861124529	43441.5999526158	30036.6098020674	28557.4526819328	33417.512972065	31609.4231681727	22454.8794189706	21263.8035669046	22273.4344720489	19312.592120438	20882.0875078198	25727.3281546085	22807.4999435719	23274.3172252693	23095.3948508324	23095.4318453632	--	--	--	--	--	-	-	-	-
M559T62_NEG	Fahfa 36:3	1.034	559.4706	0.0213940934787382	235032.844405086	74322.7609383243	64571.3021421656	52320.315681257	55398.4240925844	67099.2701119413	43247.7252593105	22809.5958719869	34698.9013609218	37877.8529557646	51199.3418922369	31086.982020959	59516.5064013971	57230.0867791451	59658.9882254682	--	--	--	--	--	-	-	-	-
M557T78_2_NEG	Fahfa 36:4	1.296	557.45653	0.0383889548377886	1482620.34542989	739678.8515975	976880.266006549	683192.674099948	618548.294596815	701357.922173361	640176.944388514	364256.074863046	374733.588713279	362167.35720744	800136.616007874	392621.345562297	676766.164254962	677088.314928629	678367.524541444	--	--	--	--	--	-	-	-	-
M590T43_NEG	Fahfa 38:2	0.710	589.51176	0.110155954568785	4248.19327566932	9464.4855939683	7946.22461096125	5887.31567560384	6707.54261378825	5933.48672986156	6372.38845188241	9378.77446036723	4955.79125022012	7726.02045344511	8765.7270777814	6735.91903927877	5291.93253652566	5223.43855346424	5904.07272553239	--	--	--	--	--	-	-	-	-
M587T43_NEG	Fahfa 38:3	0.710	587.49997	0.167087344881722	14420.1801010504	19074.4578122833	20696.9856372624	18865.8815541734	25067.0937641428	18031.6705636979	13589.5710027166	15467.475027719	18259.7740310692	12880.0114451571	17377.7497629834	13482.5241035996	18297.1158602862	16987.9567530026	18171.9042479649	--	--	--	--	--	-	-	-	-
M336T272_NEG	Famotidine	4.537	336.04751	0.00435524995597579	21446.6178303543	6601.59075252391	161673.113920304	52111.8570848616	1196.90500671273	70525.8063939807	266503.924260634	292364.178839325	305252.309822934	205997.437973886	54915.8001380138	4931.16813473711	140013.899693178	138405.964014713	140010.642471782	Organoheterocyclic compounds	Azoles	Thiazoles	76824-35-6	HMDB0001919	-	-	-	-
M381T28_2_NEG	Farnesyl pyrophosphate	0.463	381.13629	0.872610022310228	1177204.56993917	249575.226480557	422510.815417851	108468.878355865	491766.284161341	243233.920112972	118286.465614144	197823.039278805	91548.985794419	398742.146736183	432167.433394794	236537.741640334	318971.171540417	310790.032304042	318953.553016473	Lipids and lipid-like molecules	Prenol lipids	Sesquiterpenoids	13058-04-3	HMDB0000961	C00448	ko01100//Metabolic pathways;ko01110//Biosynthesis of secondary metabolites;ko01060//Biosynthesis of plant secondary metabolites;ko01070//Biosynthesis of plant hormones;ko01062//Biosynthesis of terpenoids and steroids;ko01066//Biosynthesis of alkaloids derived from terpenoid and polyketide;ko00100//Steroid biosynthesis;ko00900//Terpenoid backbone biosynthesis;ko00981//Insect hormone biosynthesis	Chemical structure transformation maps;Global and overview maps;Lipid metabolism;Metabolism of terpenoids and polyketides	Metabolism
M281T298_NEG	Farrerol	4.965	281.09758	0.525432589221076	5180.42511310404	1526.17918486625	17038.0363422286	6206.70973701126	10393.1432323947	10160.3174594852	14122.5653637401	25230.5175454992	30856.8556380323	21948.9563893976	7404.60724923315	1436.88035409432	16858.8240759102	15710.2219649288	15663.8714879852	--	--	--	--	--	-	-	-	-
M479T419_2_NEG	Fenatrol	6.978	478.87088	0.00235154074254118	1219.26754795562	1183.93701792233	1080.09880251903	1170.16829046393	1343.18650271084	1374.13301702366	931.870088250533	1165.7360818041	1130.6870359117	1023.51499953736	578.878764670829	1012.88771482255	1145.14930776086	1029.84376345833	1121.49854964491	Organoheterocyclic compounds	Triazines	1,3,5-triazines	1912-24-9	HMDB0041830	C06551	ko01100//Metabolic pathways;ko01120//Microbial metabolism in diverse environments	Global and overview maps	Metabolism
M264T180_NEG	Fenhexamid	3.003	264.0663	0.343086603753375	2821.08342807211	2038.42409798173	9999.72813377066	6431.69448751396	1313.56213449232	8499.52768508226	17046.8268411992	16576.5063743888	20910.1250141971	11267.6627012713	8087.8129057214	1778.6095935106	8663.50685561963	8658.97572922355	9034.63387773676	Benzenoids	Benzene and substituted derivatives	Anilides	-	HMDB0252201	-	-	-	-
M439T277_NEG	Feretoside	4.619	439.09216	0.0252351490679005	229.964147233877	154.788722922307	887.018181966623	429.538475554037	78.4997614118824	464.646451757862	3013.85949399655	2725.8253221467	5152.33553412748	1444.9980556642	564.14221202123	249.7804259351	1193.73153589782	1102.50202285596	1102.52340333465	--	--	--	--	--	-	-	-	-
M312T494_NEG	Feruloyl tyramine	8.240	312.12841	2.05043670228747e-05	9273.41970043536	5755.10272089292	4604.90236265075	5496.21889344579	12106.101276406	4296.43175284739	2162.31888485355	4414.80456183143	2178.52034333588	1420.64810567356	4725.11875531246	4975.14077493298	3230.77816828256	3202.69007293094	3444.01401086777	--	--	--	--	--	-	-	-	-
M477T35_NEG	Feruloylguaiacyl hexoside	0.577	477.1599	0.0680706109485723	116388.885937416	51511.9197294936	61299.4367376099	117608.995349374	110285.260802126	14812.9504052018	12613.0597730757	9275.24136611719	5107.60160574556	22121.473301903	66289.1857828704	29542.951640258	49052.4968803214	49102.9211073923	51390.3165243184	--	--	--	--	--	-	-	-	-
M485T613_NEG	Flavanomarein	10.208	485.06741	0.000309321566538106	8035.22408205834	20667.2228140533	19777.577594233	19599.1160283715	7961.2281586486	11455.6411540879	28150.2430483054	26082.1361237302	28439.4339187492	9951.04759122312	26691.0846455136	18410.2101046269	10448.0978298271	10509.4123842876	11869.399629084	--	--	--	--	--	-	-	-	-
M799T273_NEG	Flavone base + 3o, 1meo, c-hex-feruloylhex	4.546	799.18636	0.0598651263831956	25.1795123251685	16.4900235397287	634.962092448174	170.803135973185	77.009301178639	192.839624752115	3645.03105958284	1350.55713531005	4938.29121585097	1866.31843243408	214.302579060362	14.375681197416	676.745826631986	679.461651075185	720.951832762704	--	--	--	--	--	-	-	-	-
M400T168_3_NEG	Flavopiridol	2.798	400.10059	0.22799890957238	18369.0684596078	30698.1254073443	16224.5748134498	13699.378670839	30344.2834741575	17858.6543038666	22447.1441923242	27089.316883191	19930.7826821868	12686.2646736733	32734.3097350366	17384.3636007569	19070.3086913193	18533.6340368351	18531.3460179881	Phenylpropanoids and polyketides	Flavonoids	Flavones	-	HMDB0252296	-	-	-	-
M247T223_NEG	Fludioxonil	3.716	247.0131	0.0643250013709124	44328.866538664	10951.5131139951	9580.58795193749	13196.9763771471	11575.1449238034	8807.17211928397	4494.42388442623	4917.0269265483	3624.98238134607	10067.3547914491	21355.4631733056	10035.7749847555	13800.9293839163	13012.4268668984	13492.3300042341	Organoheterocyclic compounds	Benzodioxoles	-	-	HMDB0252328	-	-	-	-
M421T51_NEG	Fludrocortisone	0.850	421.22038	0.109500468376126	9677.97998775969	5715.70133981549	5657.04075770346	6953.38721929664	874.355133229082	5084.19125312003	2429.56686738606	3725.35085646867	3512.00470864864	5850.42318321827	4339.68603582611	2239.93361650828	4995.42608458836	4663.50426278275	4985.7233982836	Lipids and lipid-like molecules	Steroids and steroid derivatives	Hydroxysteroids	127-31-1	HMDB0014825	-	-	-	-
M332T291_2_NEG	Flurtamone	4.848	332.07897	0.08882384464757	21516.8564302669	7047.03114138545	11335.3201435659	5463.78001275228	6262.06392846604	10236.7189030136	5800.67528476945	12474.4256577266	6149.31019405976	6415.74420148243	5870.12790315511	9281.74795644879	11066.7176836813	11067.9091681758	10730.6870666744	Benzenoids	Benzene and substituted derivatives	Trifluoromethylbenzenes	-	HMDB0252414	-	-	-	-
M410T346_NEG	Fluvastatin	5.772	410.20217	0.0372875472727019	1244.93328769757	2085.6133862176	1621.22837405375	1502.84648482195	324.644028546867	1532.81192879024	1640.09316119894	5198.46602005094	2235.68474214449	1451.35486901574	1796.29705484401	1768.27264345625	1904.49525613037	1816.80816705645	1891.11606556255	Organoheterocyclic compounds	Pyrroles	Substituted pyrroles	93957-54-1	HMDB0015227	C07014	ko04976//Bile secretion	Digestive system	Organismal Systems
M396T29_NEG	Folate	0.484	396.14483	0.00827920823626675	8875.43404470231	4802.67615154449	4443.45161910645	3305.01448367871	2518.17032954533	4249.08320598505	5864.78462941811	12913.6825251962	14739.2937312038	8675.63521074646	5453.4778229446	6598.16927575723	6383.70161650924	6008.39785441477	6029.21831907501	Benzenoids	Phenols	Methoxyphenols	59-30-3	HMDB0000121	C00504	ko01100//Metabolic pathways;ko04976//Bile secretion;ko01061//Biosynthesis of phenylpropanoids;ko04977//Vitamin digestion and absorption;ko00790//Folate biosynthesis;ko01523//Antifolate resistance;ko00670//One carbon pool by folate	Chemical structure transformation maps;Digestive system;Drug resistance: antineoplastic;Global and overview maps;Metabolism of cofactors and vitamins	Human Diseases;Metabolism;Organismal Systems
M334T196_NEG	For-Met-Ala-Ser	3.275	334.11894	0.458878744672285	7036.96631575955	486.764844567518	566.647995546418	743.291922468846	1618.91389813079	438.379194290148	340.508267384066	261.662421841096	142.392904457668	514.022744205518	559.200843584637	401.48430358934	697.546651799107	697.589653185241	673.952911091477	--	--	--	--	--	-	-	-	-
M343T38_NEG	Formoterol	0.632	343.18662	0.607925581334135	11448.7098135251	5215.26474405306	8181.96473019486	5216.58071208589	7593.25917552219	7554.66113345562	5694.40383674432	9795.34725874513	3788.1954735945	1811.4579329042	4136.5609013705	5703.84220101668	5308.28444473566	4622.73547031544	4036.37307443523	Benzenoids	Benzene and substituted derivatives	Phenethylamines	67346-49-0	HMDB0015399	-	-	-	-
M404T355_NEG	Formylciprofloxacin	5.913	404.10339	5.17929954920272e-06	1276.30003888117	34400.14926967	1861.74197672024	1017.4534345446	724.015408564847	1183.26619734264	1209.74253828204	3712.1970375537	1429.46520218822	970.323752256015	1013.93421653487	5601.52589090514	656047.259159783	639499.115250252	655917.295687209	--	--	--	--	--	-	-	-	-
M409T187_NEG	Forskolin	3.113	409.23396	0.0490233182244262	7507.60881370769	10888.306209861	9869.27453318304	9328.30468946112	10542.8094611877	11515.5693283061	4382.76415680317	2989.77646648628	3916.8281137642	5048.75093383243	10666.5660250606	9107.67794255886	9619.47132297039	9638.62162278219	9422.66203854289	Lipids and lipid-like molecules	Prenol lipids	Triterpenoids	-	HMDB0252457	-	-	-	-
M152T181_NEG	Fosamine	3.012	152.00173	0.0159745571764891	30964.3726915084	36830.735738567	62617.0280799106	32792.5466118532	3923.07146664179	38499.8831119446	87309.9840700378	91488.2092907709	107544.957959162	62267.7324207508	33900.1684851973	29687.9972130713	69619.5710691055	67916.4509994952	69691.2446649118	--	--	--	--	--	-	-	-	-
M562T183_NEG	Fosinopril	3.048	562.27017	0.0321694577981635	7732.86326359064	10543.9290920984	3045.84344767043	3335.28403423109	4532.08807618503	5785.28964907727	2238.13539340366	4980.84511392149	1095.26724666469	2631.02448877273	4641.79557135152	3169.26078496296	3703.21341004432	3746.48151519924	3945.73124012961	Organic acids and derivatives	Carboxylic acids and derivatives	Amino acids, peptides, and analogues	98048-97-6	HMDB0014635	-	-	-	-
M411T120_NEG	Fostriecin	2.006	411.1355	0.0333229172795856	3026.60490293786	2332.80645811005	2232.12381414157	2185.46722565442	3179.86781849999	1275.92018872547	2000.48607189604	1550.70927121763	1746.95451434424	2359.80570655079	2442.22121928583	2630.72312430143	2578.20781685906	2576.20038911301	2405.780339771	Organoheterocyclic compounds	Pyrans	Pyranones and derivatives	-	HMDB0252473	-	-	-	-
M401T109_NEG	Frangulin b	1.814	401.08593	0.0667018630504039	941.670721212864	1553.89563595041	2364.86292164426	1953.72698990309	2633.00481745946	1285.65433440839	3468.12007730542	3167.33483915326	4692.42304319327	2365.28868580614	2230.13171991858	1824.35010448153	1907.49293029793	1745.92163313563	1943.44725558844	--	--	--	--	--	-	-	-	-
M339T355_NEG	Fructose 1,6-diphosphate	5.914	339.02193	0.000964379924029867	1509.38806654388	699.757206276552	1561.40456793141	1081.1020282675	742.896037081876	888.022098067599	2922.20758337037	4988.74011742504	6984.52827727476	3032.64317692434	518.336946754601	818.817521450854	1291.89907562697	1217.07326556278	1286.35719022788	Organic oxygen compounds	Organooxygen compounds	Carbohydrates and carbohydrate conjugates	-	HMDB0244240	C05378	ko01100//Metabolic pathways;ko01110//Biosynthesis of secondary metabolites;ko01120//Microbial metabolism in diverse environments;ko01060//Biosynthesis of plant secondary metabolites;ko01061//Biosynthesis of phenylpropanoids;ko01063//Biosynthesis of alkaloids derived from shikimate pathway;ko01230//Biosynthesis of amino acids;ko01062//Biosynthesis of terpenoids and steroids;ko01200//Carbon metabol…	Carbohydrate metabolism;Chemical structure transformation maps;Global and overview maps	Metabolism
M657T122_NEG	Fucoxanthin	2.026	657.40348	0.210252810238631	4393.58868307479	2761.94788041451	3942.63228401045	2203.03109647647	1776.08732721278	3104.49366352742	2569.15424064733	1068.52030410499	1983.25597675661	1818.92346732574	2676.13642663666	1427.25452357861	2868.65905297636	2763.44855695307	2756.3233749638	Lipids and lipid-like molecules	Prenol lipids	Tetraterpenoids	3351-86-8	HMDB0002741	-	-	-	-
M231T223_NEG	Fumarate	3.716	231.03591	0.085001471467782	4189.28630337704	2375.33302504659	2692.877850213	3102.4517627674	4377.6514954818	3236.01201618256	4303.35246157042	3379.93328572162	3051.15142683683	3373.30990495099	3779.05748713854	3884.24697023926	2940.08350589662	2916.13791050165	2501.67037406806	Organic acids and derivatives	Carboxylic acids and derivatives	Dicarboxylic acids and derivatives	110-17-8	HMDB0000134	C00122	ko01100//Metabolic pathways;ko01110//Biosynthesis of secondary metabolites;ko01120//Microbial metabolism in diverse environments;ko01060//Biosynthesis of plant secondary metabolites;ko01061//Biosynthesis of phenylpropanoids;ko01063//Biosynthesis of alkaloids derived from shikimate pathway;ko01070//Biosynthesis of plant hormones;ko01062//Biosynthesis of terpenoids and steroids;ko01064//Biosynthesi…	Amino acid metabolism;Cancer: overview;Cancer: specific types;Carbohydrate metabolism;Chemical structure transformation maps;Endocrine system;Energy metabolism;Global and overview maps;Metabolism of cofactors and vitamins	Human Diseases;Metabolism;Organismal Systems
M355T52_NEG	Fumarprotocetraric acid	0.866	355.02555	0.485334396505613	1481.28747135645	734.718099761468	4427.58347923341	1985.24581178844	230.11196992018	806.404600628318	3755.62952766239	5694.69144393124	9273.58358684504	7499.49962675451	1297.75044683155	753.943287929828	3608.44508517229	3601.36831126706	3453.97218441273	--	--	--	--	--	-	-	-	-
M329T339_NEG	Furosemide	5.653	328.98322	0.000738086916802375	366123.943535847	294406.498722339	321936.293904542	239072.684074174	284215.674010748	314055.729562889	278481.367202122	309567.318884783	310695.899790931	233775.033499356	242688.673374719	228508.71831196	312869.364867277	321540.136970588	312957.290497565	Benzenoids	Benzene and substituted derivatives	Benzenesulfonamides	54-31-9	HMDB0001933	-	-	-	-
M515T105_NEG	Fusidic acid	1.746	515.3718	0.00016708935461111	117818.488346362	93469.597233669	87918.5527118429	78035.1315220929	39780.5445317448	48220.6212493549	48361.9098207607	20800.8118772064	21757.1047534755	38571.9899594501	56150.6714207458	81304.4909479244	48129.6980098759	46210.0398268501	48159.9895392001	Lipids and lipid-like molecules	Steroids and steroid derivatives	Steroid esters	6990-06-3	HMDB0015570	-	-	-	-
M498T173_NEG	Fuziline	2.878	498.26061	0.16336931049737	5774.22069756846	4847.20405805535	3720.08829062735	5543.94997563069	4951.58952011992	5175.56028351067	1009.88788273907	2064.62855399592	1195.99513049289	1757.25169812057	3928.18633349665	8035.38644218967	8969.56848415554	8747.54969188959	8752.8916556407	Lipids and lipid-like molecules	Prenol lipids	Diterpenoids	-	HMDB0252558	-	-	-	-
M269T322_NEG	Galangin	5.362	269.06501	0.358650337764163	4791.12011212586	2714.51981765453	2860.71141233449	1745.81090961362	1703.21092717373	3522.94034510773	2602.32568835008	2787.74029397638	3247.25316786883	2322.02721075671	2123.16735113054	3096.58709381359	2472.01076652622	2374.31697973261	2377.41407461211	Phenylpropanoids and polyketides	Flavonoids	Flavones	548-83-4	HMDB0029521	-	-	-	-
M275T104_2_NEG	Gamma-l-glutamyl-l-glutamic acid	1.741	275.22937	0.168900674194401	19783.971388343	6902.68024613587	18049.5021873379	3791.34848413122	1728.72388804245	2903.57353015747	1189.93598161923	652.569838286392	732.663241929679	1690.89333771798	5189.34840006187	6418.1379234279	4257.90873934661	4124.35272785719	4116.98154267144	Organic acids and derivatives	Carboxylic acids and derivatives	Amino acids, peptides, and analogues	1116-22-9	HMDB0011737	-	-	-	-
M411T338_NEG	Gangaleoidin	5.633	410.9858	0.0701556140109743	785921.447196731	630516.361572268	661519.114643308	593050.28871361	576319.358571117	681592.550668372	610675.898353608	636338.154701469	683562.346707396	553378.596542604	494641.906826818	619457.612425398	646237.905551937	646340.382403937	634396.655403186	--	--	--	--	--	-	-	-	-
M917T121_NEG	Ganglioside gd1a	2.015	917.49102	0.502923852281822	1684.52340178366	2968.0525749622	1002.91722383341	2811.47440085587	4543.68166752651	3225.98006995327	935.340033950951	1720.50096254717	1022.99891727885	1626.48185568287	3151.30186675402	2913.70792971677	3093.27417173075	3099.6783024275	3227.41655420538	--	--	--	--	--	-	-	-	-
M497T165_NEG	Ganoderic acid a	2.743	497.27074	0.145597017790515	5609.36297177893	5149.8516444345	1940.29390899249	3027.33112292513	5994.10483004746	4094.54035930724	2230.85646379919	2013.431160519	1098.8340496239	3121.13014571696	2920.06840111801	4116.63304357912	3156.31974076574	3520.94657626008	3170.4153626292	Lipids and lipid-like molecules	Prenol lipids	Triterpenoids	81907-62-2	HMDB0034931	-	-	-	-
M493T30_NEG	Ganoderic acid f	0.494	493.261	0.886493945938991	10748.3333498978	4911.7717855123	12445.7440348322	7909.19671086563	10479.9653374387	8561.3322897717	4489.42565887457	4149.94589743751	3689.96967891259	4875.97312579992	10598.791768952	16611.1361929853	9261.34283588564	9307.22184573441	8281.68728157754	Lipids and lipid-like molecules	Prenol lipids	Triterpenoids	98665-15-7	HMDB0035988	-	-	-	-
M553T139_NEG	Ganoderic acid h	2.311	553.28888	0.00637798209908897	4855.72554723946	9903.47874391489	608.797458092941	2998.9274336542	2602.35398681842	1451.35746599278	1825.13592863027	3434.61065734538	1670.29853648659	2489.4863143031	3960.46207483041	4345.82751887531	4760.20771288667	5342.03554303396	5356.70052606256	Lipids and lipid-like molecules	Prenol lipids	Triterpenoids	98665-19-1	HMDB0035987	-	-	-	-
M601T31_NEG	Garcinol	0.514	601.35986	0.806801820213235	1129.53042570595	4787.580651515	214.075271956639	619.8683266878	675.385895802324	420.24417754748	780.302284305147	1590.2438796853	1481.37333712959	1408.35146943173	1868.35324571108	984.385235943096	1378.81487243841	1444.36382286531	1378.90472842859	Lipids and lipid-like molecules	Prenol lipids	Monoterpenoids	-	HMDB0252641	-	-	-	-
M403T339_NEG	Gardenoside	5.654	403.13139	0.330220290256171	13842.2300370698	10904.9330861553	11209.7525810791	12665.3504530709	9725.49873384414	11727.8510732945	8179.18041957637	11660.7442205481	12412.1722730041	10683.602886387	10947.685408694	8246.68196263021	12444.1732204287	12011.8841877618	12449.3540489136	Lipids and lipid-like molecules	Prenol lipids	Terpene glycosides	-	HMDB0252642	-	-	-	-
M315T29_NEG	Gatifloxacin	0.479	315.13543	0.124190721589105	16606.7657093136	3735.86065573151	2937.96468946441	2834.32734135	3396.06866114716	1960.40807537943	2136.88325717495	2586.31982981051	2191.08352000451	2171.78910041472	3079.03831888922	3276.1789725265	8428.19280564097	12708.4288990078	8443.0860091546	Organoheterocyclic compounds	Quinolines and derivatives	Quinoline carboxylic acids	112811-59-3	HMDB0015178	-	-	-	-
M481T377_NEG	Gedunin	6.282	481.24026	0.00109005142569881	1959.70789175993	1110.66311049579	880.034669160304	983.956235884307	1262.57544713994	1288.39776433495	654.686740399885	820.056938292029	752.279289765758	812.966150287833	1320.85053641924	784.355969336173	1175.71545090792	1175.85894244032	1104.46757599547	--	--	--	--	--	-	-	-	-
M539T435_NEG	Gentianose	7.248	539.13693	0.647352962569638	281.915612785653	107.154012710561	5.09423113767557	31.2420778518704	7.35495673329205	35.610485564772	26.7861542536417	97.2029660817177	677.212221028738	44.7641567028394	16.8999438363997	44.7886268771229	920.064348677187	932.45839721116	1059.22602987667	Organic oxygen compounds	Organooxygen compounds	Carbohydrates and carbohydrate conjugates	25954-44-3	HMDB0034072	-	-	-	-
M401T354_2_NEG	Gentiopicroside	5.902	401.12863	0.820216499793773	355.417370106283	4700.07778584459	575.084671979782	352.855437330692	393.421752529075	384.240531803481	631.660377768743	754.467003818474	561.395865585125	554.365561395111	416.302047720989	1115.96825528088	40171.7634587727	40167.1814139983	40620.9882438274	Organic oxygen compounds	Organooxygen compounds	Carbohydrates and carbohydrate conjugates	-	HMDB0252696	C09782	ko01110//Biosynthesis of secondary metabolites;ko01066//Biosynthesis of alkaloids derived from terpenoid and polyketide	Chemical structure transformation maps;Global and overview maps	Metabolism
M137T322_NEG	Gentisaldehyde	5.366	137.03267	0.0725045928821205	8536.42536478912	6353.30870273895	5402.01390315614	4611.13604955384	5826.31946252583	5595.33138023319	1124.33328927654	1519.78703027099	2383.7240593751	3612.57663068931	5481.65116387872	6349.91343243473	4463.26880816031	4771.16109786801	4776.31861629495	Organic oxygen compounds	Organooxygen compounds	Carbonyl compounds	1194-98-5	HMDB0004062	C05585	ko01100//Metabolic pathways;ko01120//Microbial metabolism in diverse environments;ko00350//Tyrosine metabolism	Amino acid metabolism;Global and overview maps	Metabolism
M415T65_NEG	Geodin hydrate	1.088	415.02082	2.57199825190086e-05	804.819334299028	409.043511923524	1949.08979790848	685.785603412408	100.576537594385	950.383101524776	1994.85850630879	2297.09211348619	1882.48236836011	1825.15403371158	649.197363287561	697.05175954559	1641.55152099798	1450.67749216545	1446.55808912477	--	--	--	--	--	-	-	-	-
M449T326_NEG	Geranylgeranyl pyrophosphate	5.430	449.17152	0.00011927418317111	1605.43917865358	1803.03002638198	1933.44890176339	1550.36239581076	1711.49862561336	1850.03592223662	8380.39225946036	4993.82522011215	10803.9722735924	3476.99937662843	2051.92752078262	2005.75676846114	1682.56619157231	1985.49137807168	1994.35641987298	Lipids and lipid-like molecules	Prenol lipids	Diterpenoids	6699-20-3	HMDB0004486	C00353	ko01100//Metabolic pathways;ko01110//Biosynthesis of secondary metabolites;ko01060//Biosynthesis of plant secondary metabolites;ko01070//Biosynthesis of plant hormones;ko01062//Biosynthesis of terpenoids and steroids;ko01066//Biosynthesis of alkaloids derived from terpenoid and polyketide;ko00130//Ubiquinone and other terpenoid-quinone biosynthesis;ko00900//Terpenoid backbone biosynthesis	Chemical structure transformation maps;Global and overview maps;Metabolism of cofactors and vitamins;Metabolism of terpenoids and polyketides	Metabolism
M345T338_NEG	Gibberellate	5.636	345.01408	0.000440112749825631	636524.335806454	552855.137444749	566976.400597743	545630.20848823	570564.063561812	508898.421110352	580305.698577324	545839.034911112	564737.733166851	516480.058877846	561171.448994158	519985.893928527	567174.042600098	567173.739539161	566062.609581826	Lipids and lipid-like molecules	Prenol lipids	Diterpenoids	77-06-5	HMDB0003559	C01699	ko01110//Biosynthesis of secondary metabolites	Global and overview maps	Metabolism
M345T197_NEG	Gibberellin a24	3.280	345.01108	0.0107105215312595	7433.44311108125	1803.52925456349	1658.05678011069	1534.78084608253	3408.22088989654	1220.08340040028	1383.33569680447	1197.07618997864	4508.25285720885	2075.12101819313	1891.76049010149	1716.60888862915	2048.9114013957	1946.328485628	2049.71642252457	Lipids and lipid-like molecules	Prenol lipids	Diterpenoids	-	HMDB0303459	C11861	ko01100//Metabolic pathways;ko01110//Biosynthesis of secondary metabolites	Global and overview maps	Metabolism
M269T41_NEG	Gibberellin a4	0.680	269.17346	0.11725388385608	36967.9774327041	30650.5345098177	63770.2816494842	68438.0294260349	64256.3872152368	45616.3907282387	87081.2144991567	83815.0722242712	54734.8791101663	52822.3852739348	49057.5135327847	44328.7301908114	21705.9789124815	20800.7608075953	36555.1839959377	Lipids and lipid-like molecules	Prenol lipids	Diterpenoids	-	HMDB0303447	C11864	ko01100//Metabolic pathways;ko01110//Biosynthesis of secondary metabolites	Global and overview maps	Metabolism
M315T303_NEG	Gibberellin a9	5.057	314.97924	0.00538432064365493	4326.14883911681	2215.46338072613	2644.33482064381	1834.19429187561	1941.88449490078	2577.64118600563	2555.46914269672	3035.37268573245	2872.18825491576	2150.32416587814	2725.30633022607	3085.55838221755	2876.0641965324	2993.86767763109	2992.45117918026	Lipids and lipid-like molecules	Prenol lipids	Diterpenoids	-	HMDB0303451	C11863	ko01100//Metabolic pathways;ko01110//Biosynthesis of secondary metabolites	Global and overview maps	Metabolism
M345T58_NEG	Ginkgolic acid i	0.968	345.24214	0.0103715958529727	70161.8637734267	50853.7657788321	63018.616402418	33807.1771222893	157342.201841262	79222.3016502381	33095.5006088216	36277.5687070048	23378.8983997751	56715.7147795769	30554.927614631	32694.4455009888	61730.3204791164	61684.3133591551	62798.1507621389	--	--	--	--	--	-	-	-	-
M467T111_NEG	Ginnalin a	1.857	467.0902	0.000181316243268239	1280.13786575551	830.477025961478	788.390098551586	995.439290511728	1585.42853759181	872.784472365977	983.795648335808	646.38673247243	486.953393528164	718.209430059936	1156.50847764742	813.602637344513	3072.84677735995	3054.54042460637	3054.57227781769	--	--	--	--	--	-	-	-	-
M829T122_NEG	Ginsenoside f2	2.031	829.48622	0.901480268356931	1408.82478796693	2104.76347497389	1591.20344319284	361.991526055096	2346.19654302339	1655.33182003628	671.17207501611	1172.44701553846	530.736549128894	1186.20513487551	1655.58993601368	1443.90794746459	3992.17496559818	3614.35737831066	3630.92546111605	Lipids and lipid-like molecules	Prenol lipids	Triterpenoids	62025-49-4	HMDB0039545	-	-	-	-
M815T117_NEG	Ginsenoside f3	1.948	815.48567	0.656321215556342	774.37312470996	2310.52430303427	2379.01806343095	2057.82621052677	3269.057785136	2861.84417334464	841.184363274916	1858.0976607449	1082.82287224778	2391.19805722848	2494.88956059195	2236.52351757327	2444.66010907398	2743.59150317274	2472.31100444354	Lipids and lipid-like molecules	Prenol lipids	Terpene glycosides	62025-50-7	HMDB0039556	-	-	-	-
M799T144_NEG	Ginsenoside rf	2.397	799.48525	0.341821089604439	1888.60435589788	2244.84632995063	1957.35225588641	2320.55902027188	3603.00610374186	2958.92798496669	1770.33380617304	2139.18822958633	1598.46802364755	1333.49422421706	2106.80891294383	2744.77022242123	2986.4765400178	2954.45946624648	2954.54643010088	Lipids and lipid-like molecules	Glycerolipids	Triradylcglycerols	52286-58-5	HMDB0034745	-	-	-	-
M845T126_NEG	Ginsenoside rg1	2.105	845.49058	0.136873819824151	4838.07157948847	6113.48284966601	5654.79212718187	4246.57204592441	7623.2305374291	6603.16373399305	2844.46891328239	3827.83831653284	2596.31636232647	4699.58416883734	392.815538227708	6361.39172432892	3547.38537171535	4056.23396398007	3528.54977987816	Lipids and lipid-like molecules	Prenol lipids	Triterpenoids	22427-39-0	HMDB0035857	-	-	-	-
M784T139_NEG	Ginsenoside rg2	2.318	783.51416	0.0957946143937431	3170.45691399064	7582.64707268293	7527.36518980403	6309.10435078717	5921.24758183981	7653.69116805485	4892.07550528885	5992.68909587112	5063.13430965785	5117.5787150716	6000.57281310615	4381.1269181362	7077.99051897492	7083.21063461274	7189.9589870118	Lipids and lipid-like molecules	Prenol lipids	Triterpenoids	52286-74-5	HMDB0035395	-	-	-	-
M467T113_NEG	Glabrolide	1.880	467.31279	0.684480866715914	85382.3257114166	78778.2267885935	79791.6920166841	88719.0790306491	104590.195263962	64368.7146175502	44659.5018021068	29840.9466831246	25469.9370982189	51862.5321786124	93669.5944669039	50723.0300211948	72310.9063590742	77479.0376450011	72218.8138032815	Lipids and lipid-like molecules	Prenol lipids	Triterpenoids	10401-33-9	HMDB0034515	-	-	-	-
M260T178_NEG	Gln-asp	2.973	260.07036	0.164343118496629	32971.7822808139	10901.3352093129	99983.9068167919	45854.7041360317	5299.05285759029	56529.2153056835	147709.834957308	185181.830318396	171550.915766992	111857.958422677	58669.5275691052	10974.8851862834	91453.9772992299	90446.1604692642	91086.4649282186	Organic acids and derivatives	Carboxylic acids and derivatives	Amino acids, peptides, and analogues	286966-95-8	HMDB0028793	-	-	-	-
M274T149_NEG	Gln-glu	2.479	274.0825	0.0679915741628838	8300.45726916374	3857.55801809775	8674.74461209957	10196.7359857802	4734.41899504452	5903.03908957675	14326.5304977934	10820.7696539044	14760.002974201	14681.664929595	8495.72982466908	4279.73846083952	10405.1804827295	9466.92739267667	10378.3390182202	Organic acids and derivatives	Carboxylic acids and derivatives	Amino acids, peptides, and analogues	88830-90-4	HMDB0028796	-	-	-	-
M275T212_NEG	Glu-Glu	3.533	275.02175	0.104188704362935	875.794283070282	634.059050093226	916.783059989629	886.368828472076	804.204574383594	745.641538622588	384.833667160635	878.491888708643	1107.96966632244	793.939659535474	1857.12640640729	856.798982784613	618.148549065905	540.799434331569	548.196104540879	Organic acids and derivatives	Carboxylic acids and derivatives	Amino acids, peptides, and analogues	3929-61-1	HMDB0028818	-	-	-	-
M386T284_NEG	Glucobrassicanapin	4.737	386.0663	0.00242480809725043	715.684927347682	527.918808772457	865.374831561022	650.073726780894	267.721046651568	538.620874341125	1231.60668238733	783.665838907033	1361.66252744535	879.23455206403	489.240600108226	421.468557884089	2033.08853113248	1942.72444754717	2046.91567997534	Organic oxygen compounds	Organooxygen compounds	Carbohydrates and carbohydrate conjugates	19041-10-2	HMDB0038417	-	-	-	-
M438T67_NEG	Glucocheirolin	1.109	438.02449	0.00271842218875778	13383.282881202	8885.96578300123	42239.0643630317	16184.4668799073	189.588301208516	21508.9326814523	73185.8149547601	66379.7953681773	87528.1616482591	57290.912356191	22934.5410774395	3390.02858731163	48084.8623390065	47494.9413749662	48095.4949791893	Organic oxygen compounds	Organooxygen compounds	Carbohydrates and carbohydrate conjugates	554-86-9	HMDB0038407	-	-	-	-
M420T50_NEG	Glucoerucin	0.828	420.00374	0.951056899201662	152.104747226413	5680.38520311892	60.3879547196502	7997.67273307099	7997.67273307099	53.8692600677747	100.753279689365	92.5813584576158	47.0919020703598	44.7190232822984	7997.67273307099	55.5034216427496	19128.8694660622	19717.7801167375	19132.4816949927	Organic oxygen compounds	Organooxygen compounds	Carbohydrates and carbohydrate conjugates	21973-56-8	HMDB0038403	C08409	ko01110//Biosynthesis of secondary metabolites;ko01210//2-Oxocarboxylic acid metabolism	Global and overview maps	Metabolism
M422T107_NEG	Glucoiberin	1.781	422.02013	0.912735186190328	2464.09810703642	45203.7866609578	1179.6537654398	626.796694276492	611.253893019648	1223.37287926624	1042.20410254327	1524.42996676603	721.434642136335	1206.4102669733	406.351796532677	942.795218040177	143588.645092596	143597.606268334	142065.568516081	Organic oxygen compounds	Organooxygen compounds	Carbohydrates and carbohydrate conjugates	554-88-1	HMDB0038406	-	-	-	-
M436T51_NEG	Glucoraphanin	0.845	436.00642	0.000151070336989289	891.253767900248	5916.29531046623	2142.79190665808	943.802018902013	124.935298944514	1722.11773372486	12557.9819707663	6236.11378819058	11468.2342487497	3345.42651322743	966.188501752229	7760.59034251715	22848.1719742848	19136.871813325	22913.4750992135	Organic oxygen compounds	Organooxygen compounds	Carbohydrates and carbohydrate conjugates	21414-41-5	HMDB0038404	-	-	-	-
M178T307_NEG	Glucosamine	5.109	178.06195	0.683125770155894	3393.77106512599	1578.26826649105	1386.31754049325	764.911091689723	1377.00142113292	1103.49223393488	440.334881111562	1032.16418812186	422.68958132057	1031.52676577386	926.347073634001	1186.73575492047	999.348911630346	1017.30651543841	1017.83436049765	Organic oxygen compounds	Organooxygen compounds	Carbohydrates and carbohydrate conjugates	14257-69-3	HMDB0030091	-	-	-	-
M408T190_NEG	Glucotropaeolin	3.165	408.04972	0.000840722715050011	6060.55208264464	2760.89293541566	2667.93353230867	5124.56125840239	2800.80586461067	5828.1635422254	21863.6189735825	17538.6079063316	26691.9500909409	9005.09188231289	1625.50825016392	3093.18623487358	5582.0092322544	4693.75542349214	5628.74211429328	Organic oxygen compounds	Organooxygen compounds	Carbohydrates and carbohydrate conjugates	499-26-3	HMDB0038419	C02153	ko01110//Biosynthesis of secondary metabolites;ko01210//2-Oxocarboxylic acid metabolism	Global and overview maps	Metabolism
M119T25_NEG	Glufosinate	0.412	119.04981	0.308775658261696	9550.72362666973	13309.9682332684	6822.06898432959	41908.9433976306	7499.96039597783	10328.078899362	3633.7024016955	24849.5824157876	3713.0450002199	9659.43004535126	15216.5004541454	10666.9137628475	11360.7580856693	11179.9523652218	11181.9282204627	Organic acids and derivatives	Carboxylic acids and derivatives	Amino acids, peptides, and analogues	-	HMDB0252799	-	-	-	-
M146T290_NEG	Glutamic acid	4.841	146.04562	0.716774472152386	95345.9334014191	39700.7420148229	42719.9478923174	23943.4983971047	34257.8340720805	37465.0470218325	33427.4489658388	34545.629158843	38609.5409412751	27122.7427877019	34397.1338118647	48331.771452077	44840.6096472278	44531.2176345416	45970.4784656552	Organic acids and derivatives	Carboxylic acids and derivatives	Amino acids, peptides, and analogues	-	HMDB0060475	C00302	ko01100//Metabolic pathways	Global and overview maps	Metabolism
M113T93_NEG	Glutaric acid	1.550	113.02399	0.672600750827904	32535.4761941934	52189.6738341223	55294.8544410232	54412.7185540155	53587.0483474904	51870.9087236989	64858.7385828288	74053.2524765134	50708.9823508799	60002.7036272012	36893.3778760137	31520.1745504762	51384.8330377992	51350.977727442	52598.2229421025	Organic acids and derivatives	Carboxylic acids and derivatives	Dicarboxylic acids and derivatives	110-94-1	HMDB0000661	C00489	ko01100//Metabolic pathways;ko01120//Microbial metabolism in diverse environments;ko00310//Lysine degradation;ko00071//Fatty acid degradation	Amino acid metabolism;Global and overview maps;Lipid metabolism	Metabolism
M306T168_NEG	Glutathione	2.804	306.07304	0.0024328788552167	4095.76543686415	6884.21998752869	6074.11302255584	8260.6922748924	6288.226040713	6962.19070157306	6088.28699442029	4903.75744023655	5802.91392451174	6404.42291100156	3672.52183812881	8090.65278459762	5905.77390730455	4763.51627964314	5117.20744293192	Organic acids and derivatives	Carboxylic acids and derivatives	Amino acids, peptides, and analogues	-	HMDB0062697	C00051	ko01100//Metabolic pathways;ko02010//ABC transporters;ko04976//Bile secretion;ko05415//Diabetic cardiomyopathy;ko00480//Glutathione metabolism;ko00270//Cysteine and methionine metabolism;ko04216//Ferroptosis;ko04918//Thyroid hormone synthesis;ko05208//Chemical carcinogenesis - reactive oxygen species	Amino acid metabolism;Cancer: overview;Cardiovascular disease;Cell growth and death;Digestive system;Endocrine system;Global and overview maps;Membrane transport;Metabolism of other amino acids	Cellular Processes;Environmental Information Processing;Human Diseases;Metabolism;Organismal Systems
M339T28_NEG	Gly-His-Lys	0.463	339.19955	0.993313034487031	2074458.72477506	753256.039821996	677238.43396956	691738.876109275	762122.952796706	705427.397989625	616500.473504477	1571605.38305755	1271043.63931923	650782.522445432	899280.937477997	1077280.5387143	974037.715858243	974147.626367696	982171.051164578	--	--	--	--	--	-	-	-	-
M91T34_NEG	Glycerol	0.567	91.02174	0.103630553560805	103226.331880889	386190.744774302	389663.580417732	410076.826254354	391715.462771913	346494.640725403	334781.346687814	323496.288978388	377452.85831022	433766.985254217	463416.197763405	474950.49896841	328254.701072878	327367.892954047	338055.794775341	Organic oxygen compounds	Organooxygen compounds	Carbohydrates and carbohydrate conjugates	56-81-5	HMDB0000131	C00116	ko01100//Metabolic pathways;ko02010//ABC transporters;ko04723//Retrograde endocannabinoid signaling;ko00040//Pentose and glucuronate interconversions;ko00052//Galactose metabolism;ko04714//Thermogenesis;ko04923//Regulation of lipolysis in adipocytes;ko00561//Glycerolipid metabolism	Carbohydrate metabolism;Endocrine system;Environmental adaptation;Global and overview maps;Lipid metabolism;Membrane transport;Nervous system	Environmental Information Processing;Metabolism;Organismal Systems
M171T376_NEG	Glycerol 3-phosphate	6.272	171.00588	0.999998542248074	84928.7544063939	34478.5463608986	18512.8195558773	23999.534693833	30107.1187478487	22997.5328588307	4244.66394102539	7447.30620187413	4189.64146875221	9712.25386175652	27353.1498226936	22234.599611535	18170.8447018616	18730.7858024695	18725.2124554101	Lipids and lipid-like molecules	Glycerophospholipids	Glycerophosphates	-	HMDB0252849	-	-	-	-
M200T149_2_NEG	Glycine, 1,1'-(1,8-dioxo-1,8-octanediyl)bis[glycyl-	2.478	200.09493	0.0171529585294933	12383.2585075915	5226.45141701964	15267.6998905341	13768.3096639512	5054.26024958387	10050.2695265626	21749.2707606925	19121.6554002733	21413.1024832479	23408.1972915508	13260.9080881798	5428.77751881223	14958.2235718297	14914.3188000494	14958.1806892276	--	--	--	--	--	-	-	-	-
M448T201_NEG	Glycodeoxycholic acid	3.344	448.30556	0.997952213939888	172638.836423469	41022.7426847284	80641.6056387492	51669.5087032271	179908.119865821	39888.4301013527	25152.1163868167	34627.6603269456	22473.0024439626	13453.4500520773	33023.7510186394	23046.986687858	64835.3890077192	64832.1278362975	62842.601942293	Lipids and lipid-like molecules	Steroids and steroid derivatives	Bile acids, alcohols and derivatives	360-65-6	HMDB0000631	-	-	-	-
M75T35_NEG	Glycolate	0.582	74.99046	0.0418836091562736	24774.7459093051	79427.0785515153	73877.8504787929	69326.0775773608	66107.0209009791	82742.5040076516	10421.6126542743	76466.5881667382	64489.2640154922	68332.2668966141	72703.5582456572	75264.4829661594	66806.6993675605	63190.8256168823	66822.2982059454	Organic acids and derivatives	Carboxylic acids and derivatives	Amino acids, peptides, and analogues	-	HMDB0304424	C00160	ko01100//Metabolic pathways;ko01110//Biosynthesis of secondary metabolites;ko01120//Microbial metabolism in diverse environments;ko01200//Carbon metabolism;ko00630//Glyoxylate and dicarboxylate metabolism	Carbohydrate metabolism;Global and overview maps	Metabolism
M171T88_NEG	Glycylproline	1.465	171.10209	0.381228675700692	41975.1567408568	35850.4423988353	177991.332781708	94037.0142515448	53614.5190281901	30784.5005465565	24307.4026680082	186088.561176443	214582.706282463	32157.9835779066	24785.4038588121	196937.257317733	35023.1083058136	34100.0259856151	35094.9281164513	Organic acids and derivatives	Carboxylic acids and derivatives	Amino acids, peptides, and analogues	704-15-4	HMDB0000721	-	-	-	-
M821T337_NEG	Glycyrrhizic acid	5.622	821.00219	2.53644978844297e-06	670779.700585883	423589.002017293	486118.290267317	388555.406855017	408090.203260144	396817.222866785	415496.597948382	439067.744950184	470147.405629402	400663.960896533	436450.336277693	409203.451068977	440744.422638987	433377.472880331	433420.011290672	Lipids and lipid-like molecules	Prenol lipids	Terpene glycosides	1405-86-3	HMDB0029843	-	-	-	-
M262T274_NEG	Glyphosine	4.573	262.01108	0.00127823698681847	2015.72634459329	1477.69124936415	10570.4668150053	4231.49342557511	1439.05276209602	6338.70686868888	10967.9053596887	17628.0348483365	14557.1814162026	9078.72705462541	4162.41607796023	640.052095737369	9677.03778402769	9562.83275199664	9561.78451105729	Organic acids and derivatives	Carboxylic acids and derivatives	Amino acids, peptides, and analogues	-	HMDB0252892	-	-	-	-
M401T262_NEG	Gmelinol	4.371	401.16853	0.384442614252554	246.884433077889	56.674640149213	161.392358287082	34.0446398380376	418.643963651576	76.7562290082114	131.878548532074	231.757098720998	84.6816328401573	210.811123929111	60.562604964582	50.84051214754	1193.83598703434	1112.53729199894	1192.91094000992	--	--	--	--	--	-	-	-	-
M344T281_NEG	Gossypetin 3,3',8-trimethylether	4.678	344.04689	0.0188578334945526	2706.48036596354	2544.52987700691	3350.23549213723	1345.24280883107	4027.07235749622	2502.96505673936	1465.90398213569	2849.19739761629	1678.21770542956	1407.62065255868	2790.50810792859	2313.07370186898	2250.19143279392	2106.22417995658	2107.92618092721	--	--	--	--	--	-	-	-	-
M166T179_NEG	Guanidinoethyl sulfonate	2.980	166.01741	0.453832164348622	169430.783689838	119668.343497396	86104.5964758174	67153.4745561537	137076.659990744	79051.5927388488	18657.9531158531	28360.266721843	19601.4169332975	34900.0583149368	80990.7514257763	89502.4021071598	134524.793652342	133185.819125033	133192.898700344	Organic acids and derivatives	Organic sulfonic acids and derivatives	Organosulfonic acids and derivatives	543-18-0	HMDB0003584	C01959	ko00430//Taurine and hypotaurine metabolism	Metabolism of other amino acids	Metabolism
M116T265_NEG	Guanidoacetic acid	4.420	116.03495	0.993280900617149	73649.705612331	29732.3094906059	26236.0351080693	29353.8605531949	19470.6629080898	20060.9863405825	8842.55348788232	24501.8807695358	15058.1955824231	19382.6994288799	21819.8439880444	18840.9332753513	25042.1399618684	25045.319282208	26507.2845223358	Organic acids and derivatives	Carboxylic acids and derivatives	Amino acids, peptides, and analogues	352-97-6	HMDB0000128	C00581	ko01100//Metabolic pathways;ko00330//Arginine and proline metabolism;ko00260//Glycine, serine and threonine metabolism	Amino acid metabolism;Global and overview maps	Metabolism
M604T273_NEG	Guanosine diphosphate mannose	4.550	604.09073	0.485071250072666	286.771514748783	36.6670104348767	430.392067913172	184.18952683885	37.0644871964517	256.146973273266	1791.85334559788	930.77845905762	1852.42639511185	936.597679443667	327.036752946684	33.9073774582624	517.254397127773	514.980193569282	530.076360729216	Nucleosides, nucleotides, and analogues	Purine nucleotides	Purine nucleotide sugars	3123-67-9	HMDB0001163	C00096	ko01100//Metabolic pathways;ko01110//Biosynthesis of secondary metabolites;ko00520//Amino sugar and nucleotide sugar metabolism;ko00053//Ascorbate and aldarate metabolism;ko00051//Fructose and mannose metabolism;ko00510//N-Glycan biosynthesis	Carbohydrate metabolism;Global and overview maps;Glycan biosynthesis and metabolism	Metabolism
M403T71_NEG	Haemathamnolic acid	1.191	403.04772	0.0153692936226318	13723.1607268786	2706.06054457348	43979.2574823603	14551.0911662053	1337.01186193599	19515.1491298879	69050.7236904479	60366.826501529	133067.122153828	90626.4584342443	23118.4479877668	4008.33553605479	35497.0743042424	34056.2840188025	34058.3508785166	--	--	--	--	--	-	-	-	-
M329T234_2_NEG	Halofenozide	3.901	329.10126	8.94137675864107e-05	3084.50453704477	1459.36519438487	2904.04048638902	2575.34782407815	4556.21947762263	2580.19154853962	1023.29372278974	2284.06052177214	946.236462601775	1427.3371613235	1896.75344341446	2954.08264852183	2746.08455032205	2752.05005974467	2615.98751227531	Benzenoids	Benzene and substituted derivatives	Benzoic acids and derivatives	-	HMDB0253040	-	-	-	-
M181T179_NEG	Harmane	2.985	180.99987	0.126448740715358	21855.418476031	11808.1093149315	36058.4005182775	24050.4347627812	14987.2015201883	11232.2774968215	20817.5096081223	8376.61046409317	6987.4519783788	9946.01306851866	12772.692303864	41280.9376685778	23650.8139873092	31075.5410662141	23170.9019590131	Alkaloids and derivatives	Harmala alkaloids	-	486-84-0	HMDB0035196	C09209	ko01063//Biosynthesis of alkaloids derived from shikimate pathway	Chemical structure transformation maps	Metabolism
M211T310_NEG	Harmine	5.169	211.09729	0.510899434452137	3187.43865995066	2208.311718082	26323.2063979799	11535.572885651	1461.87945524643	779.680381381189	58761.3807494993	50443.3042789656	1280.98783496584	40093.5400885173	697.348238867151	3079.65658997333	1609.47106140473	1609.77550320438	1666.22942384373	Alkaloids and derivatives	Harmala alkaloids	-	442-51-3	HMDB0030311	C06538	ko01063//Biosynthesis of alkaloids derived from shikimate pathway	Chemical structure transformation maps	Metabolism
M493T58_NEG	Harpagoside	0.968	493.15597	0.110251134603661	19419.781124723	20274.2503760864	21465.9051840657	53937.3233605945	34317.4402168833	8861.22264956088	6774.74958942806	7839.5714298288	6889.94352728742	7835.54637023986	22666.9473190798	10071.0357508738	19949.0730335478	19471.061884183	19942.9440429931	Lipids and lipid-like molecules	Prenol lipids	Terpene glycosides	-	HMDB0253053	-	-	-	-
M675T174_2_NEG	Hederagenin base + o-acetylhex	2.896	675.39549	0.0254035389021003	668.845536683422	1188.73327539966	360.880702408664	156.40268945622	41.0991369980707	130.942719339418	37.5726402812609	45.7958870589224	2292.73292548625	110.429231037317	156.267463181524	79.3831151410687	7035.25976584359	7608.77204323144	7285.00611302414	--	--	--	--	--	-	-	-	-
M341T27_NEG	Hexadecanedioic acid, 3,3,14,14-tetramethyl-	0.448	341.26874	0.237406732630846	2447.51103315353	1191.72172106899	1631.50465742571	15096.3020285929	5215.30923374005	660.99213309112	1809.77343196715	1283.32944824328	2107.79022277233	1819.53088608017	783.251203246121	2527.5043710641	946.828739567936	1509.40119110413	2029.47941121114	--	--	--	--	--	-	-	-	-
M178T184_NEG	Hippuric acid	3.068	178.05029	0.982267154560352	9100.75939914527	40458.7695486745	8061.15092675921	3430.75956243376	10996.8649533361	5033.37273867844	11239.4329195923	16318.4728100413	64794.5544586804	2944.26034264687	45570.9161573501	33428.0460020719	23437.0098824969	23434.5948393832	23745.1050943269	Benzenoids	Benzene and substituted derivatives	Benzoic acids and derivatives	495-69-2	HMDB0000714	C01586	ko01100//Metabolic pathways	Global and overview maps	Metabolism
M310T169_NEG	His-Arg	2.821	310.14029	0.0566812395490822	11151.8314627234	15048.6045610795	16339.0094851421	26312.2721677887	18844.6611109198	17247.9896317377	20924.5770114724	26614.7763797112	20724.0992738387	13498.5979564201	26532.4775845421	15058.9854766023	28140.5502371577	26546.8576205386	26510.5590977576	Organic acids and derivatives	Carboxylic acids and derivatives	Amino acids, peptides, and analogues	77369-21-2	HMDB0028879	-	-	-	-
M282T36_NEG	His-Lys	0.598	282.06146	0.00892386733957751	12357.1180018294	51807.9752567506	10857.1020874805	5170.02088699988	8731.54379330238	6868.78142973286	5995.26617806353	5014.431333967	4272.95290283532	5581.07469816121	3950.63830744906	6251.40264937263	163461.415509519	160242.11178781	163475.373960239	Organic acids and derivatives	Carboxylic acids and derivatives	Amino acids, peptides, and analogues	-	HMDB0253180	C00387	ko01100//Metabolic pathways;ko02010//ABC transporters;ko00230//Purine metabolism	Global and overview maps;Membrane transport;Nucleotide metabolism	Environmental Information Processing;Metabolism
M285T37_NEG	His-Met	0.623	285.18261	0.360636980174085	6149.60072479604	3531.42164402042	6772.14746963193	2205.36564507836	5897.58798932878	4097.03224456959	2125.82038803647	3217.48288906588	2616.41410123469	3242.93863578224	3136.50035913215	3083.98405146609	4477.86624817843	4478.63985179757	4249.76969796615	Organic acids and derivatives	Carboxylic acids and derivatives	Amino acids, peptides, and analogues	2488-11-1	HMDB0028891	C05903	ko01100//Metabolic pathways;ko01110//Biosynthesis of secondary metabolites;ko01061//Biosynthesis of phenylpropanoids	Chemical structure transformation maps;Global and overview maps	Metabolism
M241T59_NEG	His-ser	0.990	241.10796	0.266416436997379	13297.9870396119	13783.8581607596	13331.9561016837	13957.7148704136	10814.1291197569	12766.0690419473	13150.0059415061	12132.6794281713	15459.4233630113	13744.3081124388	13360.998025732	13200.2441885623	14097.27279554	13609.2140645665	13539.1937338549	Organic acids and derivatives	Carboxylic acids and derivatives	Amino acids, peptides, and analogues	21438-60-8	HMDB0028894	C00214	ko01100//Metabolic pathways;ko00240//Pyrimidine metabolism	Global and overview maps;Nucleotide metabolism	Metabolism
M340T262_NEG	His-Trp	4.368	340.14629	0.406692606088517	2084.46679259372	523.147553388298	610.368828581466	608.43711804184	544.948774048262	444.852061143788	408.324800034345	384.495552001879	481.925093669774	326.909474777985	671.1768001626	597.452206184841	631.120840383959	653.101623012258	627.606093443141	Organic acids and derivatives	Carboxylic acids and derivatives	Amino acids, peptides, and analogues	-	HMDB0304782	-	-	-	-
M167T345_NEG	Homogentisic acid	5.755	167.04935	0.0439918793763205	4015.87532815907	5091.68221147881	9690.86488139172	4865.91387359292	4720.08189932042	7377.75796329029	17460.3883290694	16226.0544886613	19213.8103623311	26106.7931734627	4832.20487850684	5045.86360699121	11003.7420454962	10228.9828191716	10254.4149287738	Benzenoids	Phenols	Benzenediols	102-32-9	HMDB0001336	C00544	ko01100//Metabolic pathways;ko01120//Microbial metabolism in diverse environments;ko00350//Tyrosine metabolism;ko00130//Ubiquinone and other terpenoid-quinone biosynthesis	Amino acid metabolism;Global and overview maps;Metabolism of cofactors and vitamins	Metabolism
M164T33_NEG	Hordenine	0.557	164.08432	0.183226046512249	15335.7879753031	17797.2306133145	12899.4049499388	13365.9920444721	14295.9264712185	10414.8547327287	8310.30001948242	7152.96596007531	8266.55096407504	9127.68285480905	10257.9050848014	10895.9747673861	9477.86954313481	8967.74448705998	9482.60115649608	Benzenoids	Benzene and substituted derivatives	Phenethylamines	539-15-1	HMDB0004366	C06199	ko01100//Metabolic pathways;ko00350//Tyrosine metabolism	Amino acid metabolism;Global and overview maps	Metabolism
M241T305_NEG	Huperzine a	5.082	241.11801	0.119004622375597	4256.57820402656	2908.16150044107	27614.697932601	14701.8244819256	4736.52760594892	12668.5491735007	2579.71061934123	3369.96981695446	54971.5999443654	1502.96866471266	5031.60159796027	3572.45254893071	24180.3700445195	24170.2899506401	25634.7294667419	--	--	--	--	--	-	-	-	-
M577T161_NEG	Hydrangenoside c	2.677	577.22991	0.0024387563747109	2575.7674359383	2205.52378932061	1637.00825869921	5462.18418293967	2155.83653426913	1709.54532618735	2655.56398345223	3057.51832408862	1189.42370109635	1759.93819769805	2581.34336884215	2433.32349899333	2429.95768279118	2429.42150124307	2283.80522851487	--	--	--	--	--	-	-	-	-
M403T28_NEG	hydrocortisone 21-acetate	0.473	403.19272	0.504660093414161	18864.9985546211	5926.8753732266	5898.39228123297	3407.09558561424	4465.18751397409	4003.48748025251	7248.79288191719	8956.93850905634	6352.91356241462	5415.01760290818	8954.00942327829	9762.77771246502	8245.20919771826	8403.19115592314	8243.74027391135	--	--	--	--	--	-	-	-	-
M497T297_NEG	Hydrocortisone 21-hemisuccinate	4.954	497.17103	0.0827849437175553	1038110.90003523	770025.434236097	1260671.7120798	1433331.19146891	968.356759059693	1373619.50039016	1007399.22618303	1351096.55736193	1129740.2109047	1079102.74238629	1138970.01476406	576957.353599774	1228011.24474158	1207262.64275446	1206493.48247386	--	--	--	--	--	-	-	-	-
M325T28_NEG	Hydroquinidine	0.473	325.18367	0.996751506423703	2636040.50309176	898251.414396406	712077.834132576	893523.551871053	871384.403518158	819611.573059678	736690.868910028	2479865.26823796	1712856.93967339	1058694.75430578	1264029.08522178	1538692.32614969	1228278.35761139	1194441.66083727	1226433.55188089	Alkaloids and derivatives	Cinchona alkaloids	-	-	HMDB0242615	-	-	-	-
M109T25_NEG	Hydroquinone	0.412	109.02916	0.990307046259947	16402.0822072699	18445.3877869834	13812.1950748529	3210.34005278234	23774.1657579025	18162.1620894808	16268.5238846742	41164.6418970269	120823.42290799	7780.85930028087	22703.4156452936	39535.1841056544	26940.3748821716	26873.9152048184	26828.374097353	Benzenoids	Phenols	Benzenediols	123-31-9	HMDB0002434	-	-	-	-
M323T29_NEG	Hymeglusin	0.487	323.16675	0.998151622155295	34851.9957958425	14177.34131345	10798.1413215943	9460.29031661389	10588.5543327413	10171.0224184467	8381.72508761638	29455.4576614897	21944.7909596951	11524.8338303913	18841.9326384444	19315.8101084549	15623.7823129033	16735.7559802354	16739.0458923684	--	--	--	--	--	-	-	-	-
M503T23_NEG	Hypericin	0.381	503.08201	0.998390521936038	261.301989591094	811.874757020752	3302.87664260347	1869.03472091981	2586.16140802928	3088.61260952815	2792.50330002381	5761.89717441099	3688.21334455403	4086.17900702314	1402.68184992767	3165.18798619858	351.950670583136	266.902155196038	265.185920642457	Benzenoids	Pyrenes	Benzopyrenes	548-04-9	HMDB0034271	-	-	-	-
M381T45_1_NEG	Ibuprofen .beta.-d-glucuronide	0.752	381.17241	0.762099553940794	50911.0842449901	47685.6401719206	39197.7449386772	62541.8260691467	66383.4780872091	21127.8255347191	22291.8248089152	21314.8058986486	9013.73138795898	20925.7895562091	31173.6480921176	25477.9835828617	33839.8407464875	34034.6531661764	30997.7293020816	--	--	--	--	--	-	-	-	-
M529T354_NEG	Icariside i	5.894	529.19611	0.00514911480807844	514.415936207966	514.415936207966	87.5862418110715	514.415936207966	24.0089578924008	514.415936207966	530.672778116307	436.404452100315	823.494250550842	234.927611226961	514.415936207966	514.415936207966	763.688566596481	933.303032485605	763.492882254271	Phenylpropanoids and polyketides	Flavonoids	Flavonoid glycosides	-	HMDB0253343	-	-	-	-
M352T376_NEG	Icaritin	6.258	352.08331	0.00114735695027322	1761.58973683583	1283.96050191927	821.71152762198	854.077859430049	1027.1264592178	746.351617295143	472.815324305765	842.855112669311	278.837035807509	627.419757378183	1293.12845450944	497.273344759682	1253.3839458234	1449.33139489463	1248.89657140816	--	--	--	--	--	-	-	-	-
M349T35_NEG	Idarubicin	0.577	349.05692	0.749316787831477	5448.33776569765	11050.9349406363	6159.12905963115	8568.464862751	6694.33242992744	12912.8958243961	4473.93455576415	3103.12542117096	4056.01794486789	4661.43775282531	3009.44072190379	5500.71268441567	23303.4177309734	20965.7306083307	23344.1644697463	Phenylpropanoids and polyketides	Anthracyclines	-	-	HMDB0253412	-	-	-	-
M243T79_NEG	Ile-Ile	1.318	243.19619	0.106567708343072	44305.3434008537	60495.1451747812	76218.6692983118	69716.7417193779	71879.6834336111	32855.6627636755	19696.9490071154	39875.2197314257	19737.3049070016	37302.8622354865	40552.1680088055	29389.1116585241	49040.651249213	51461.6162194932	51301.8559079715	Organic acids and derivatives	Carboxylic acids and derivatives	Amino acids, peptides, and analogues	-	HMDB0028910	-	-	-	-
M277T81_NEG	Ile-Phe	1.344	277.14464	0.00437611123884614	2171.76693730187	6629.63415469748	3108.63838906396	4506.21090855383	7851.4260062283	3751.73363162871	4330.67800118638	3905.22597882289	3694.92077871626	5283.32264283497	5095.58539332055	5824.53178272123	5732.95328792059	4985.12477501556	4981.95779892668	Organic acids and derivatives	Carboxylic acids and derivatives	Amino acids, peptides, and analogues	-	HMDB0028914	-	-	-	-
M227T182_NEG	Ile-Pro	3.038	227.04351	0.150898867609046	27714.2955722361	30819.9455424343	32995.4310906486	24999.1234651409	38187.5987579952	32636.1566164074	58713.9733137675	39562.4077187297	41570.7219876817	33325.7992802151	26767.6815907925	34155.4144591789	38884.8443342355	38845.048818871	43483.5229995938	Organic acids and derivatives	Carboxylic acids and derivatives	Amino acids, peptides, and analogues	37462-92-3	HMDB0011174	C00526	ko01100//Metabolic pathways;ko02010//ABC transporters;ko00240//Pyrimidine metabolism	Global and overview maps;Membrane transport;Nucleotide metabolism	Environmental Information Processing;Metabolism
M411T66_NEG	Imazosulfuron	1.093	411.00631	8.66245996063967e-05	3412.59240315384	1110.90200959566	13302.724503774	3600.09143107527	116.045929317546	5934.0064186802	19035.028027678	17614.2107158061	22010.9266001237	17019.1992596885	7253.85105088205	1014.9982691632	11087.2562700519	11089.2763330432	10922.9244347015	--	--	--	--	--	-	-	-	-
M269T55_NEG	Imperatorin	0.909	269.10212	0.283835031465683	5098.74234947259	11186.9310709167	1735.86522250212	26489.2732882528	5105.23177390269	2611.41409128845	2775.57498507897	5336.03421591993	5593.36781520781	5063.73275685678	2968.94335768133	25521.164756423	7069.49408092846	6398.13980976476	7061.64130335922	Phenylpropanoids and polyketides	Coumarins and derivatives	Furanocoumarins	482-44-0	HMDB0034376	-	-	-	-
M116T149_NEG	Indole	2.478	116.05032	1	11768.5719439875	6526.46108759334	16465.0191360112	14603.8468295869	4390.8017094855	10433.4137473423	19587.7827233385	18366.6265232182	20202.964229245	19243.5803515569	13532.6430286337	5148.25052029975	12138.5479278798	12245.4442158292	12288.9236162451	Organoheterocyclic compounds	Heteroaromatic compounds	-	109-97-7	HMDB0035924	C00463	ko01100//Metabolic pathways;ko01110//Biosynthesis of secondary metabolites;ko00380//Tryptophan metabolism;ko04974//Protein digestion and absorption;ko00400//Phenylalanine, tyrosine and tryptophan biosynthesis	Amino acid metabolism;Digestive system;Global and overview maps	Metabolism;Organismal Systems
M158T205_NEG	Indole-3-butyric acid	3.408	158.08192	0.981764358555564	77662.2366897581	42736.2016523885	39846.5404091978	47318.0011654536	63093.6978474421	28527.5769476805	13379.8190604288	24843.4232699468	6495.34288370265	18154.4040226163	31458.2226238538	35256.3638987881	26769.9347042843	24907.3095931417	26724.8446975169	Organoheterocyclic compounds	Indoles and derivatives	Indoles	133-32-4	HMDB0002096	-	-	-	-
M144T40_NEG	Indole-3-carboxaldehyde	0.670	144.04511	0.97330207809198	93785.9448842062	70729.5893275571	64709.3916349851	27417.1773711173	65782.8917820569	66875.8118085895	31251.2073464406	41690.6067752777	49414.7832106162	51600.6510583888	120419.524606058	73078.0939688873	62827.1780876192	62835.0231848077	64375.7752889725	Organoheterocyclic compounds	Indoles and derivatives	Indoles	487-89-8	HMDB0029737	-	-	-	-
M160T265_2_NEG	Indole-3-carboxylic acid	4.419	160.06105	0.146080005136644	186917.369931746	43297.3357279863	65091.2172347692	75053.8063217064	48816.2580764101	48863.2348285475	22245.9805602708	44341.6329605428	34096.5752813625	36923.8749486669	56047.7470023359	48956.9398749262	64751.8640200842	64715.1078562487	67220.1856212402	Organoheterocyclic compounds	Indoles and derivatives	Indolecarboxylic acids and derivatives	771-50-6	HMDB0003320	-	-	-	-
M158T36_NEG	Indolelactic acid	0.608	158.06042	0.961802158315557	47141.0864662156	17769.0509477771	58101.1873695224	14655.8421952324	75895.6164366238	59295.5973947749	83488.2249076222	14339.3793535693	91349.4666985321	75441.066963515	17015.4618890744	14524.3113103382	16408.3957091065	13827.7906175889	13948.3927136302	Organoheterocyclic compounds	Indoles and derivatives	Indolyl carboxylic acids and derivatives	7417-65-4	HMDB0000671	-	-	-	-
M447T28_NEG	Indolylmethyl glucosinolate	0.473	446.99082	0.0116081319097341	14761.1699975225	45382.4814122705	18068.7194467403	1836.1525999443	21018.9906249995	38785.8167099165	2893.60587906603	10055.8406510204	17112.1569424126	2548.7238908714	16805.3475475107	13163.9933093013	16907.730605517	17077.9006091194	16906.6686820179	--	--	--	--	--	C05837	ko01100//Metabolic pathways;ko01110//Biosynthesis of secondary metabolites;ko01210//2-Oxocarboxylic acid metabolism;ko00380//Tryptophan metabolism	Amino acid metabolism;Global and overview maps	Metabolism
M356T168_NEG	Indomethacin	2.796	356.09269	0.0053877796894613	14337.1682592401	8816.53031706137	9865.37595639452	10058.7056862966	11750.2198485328	12013.1446286081	9996.14922950357	10809.950065464	10817.2698296696	5622.69783464246	7130.0657451416	8776.3629443325	8757.16332636594	9461.97973300484	9453.81006271835	Organoheterocyclic compounds	Indoles and derivatives	Benzoylindoles	53-86-1	HMDB0014473	-	-	-	-
M212T29_NEG	Indoxyl sulfate	0.483	212.00204	0.99610641721337	1607354.93079002	3143226.79792412	1375893.9462664	272512.995553198	1351834.64049857	2308546.03564904	272127.291209896	685221.591697499	1277348.48816902	358172.082522675	1396297.72954282	1132194.47224888	1143995.84228458	1118091.08210622	1143603.38259826	Organic acids and derivatives	Organic sulfuric acids and derivatives	Arylsulfates	487-94-5	HMDB0000682	-	-	-	-
M267T240_NEG	Inosine	4.004	267.0654	0.633266934309522	147732.052769896	50684.5764996428	664060.507416659	238747.417760438	2498.0715943463	350683.180107543	1466572.95053335	1256249.12661009	1442297.58104758	704751.692731761	238635.034555659	44678.4855651307	562103.48160954	565964.409029957	562104.121366374	Nucleosides, nucleotides, and analogues	Purine nucleosides	-	58-63-9	HMDB0000195	C00294	ko01100//Metabolic pathways;ko02010//ABC transporters;ko00230//Purine metabolism	Global and overview maps;Membrane transport;Nucleotide metabolism	Environmental Information Processing;Metabolism
M427T338_NEG	Inosine 5'-diphosphate	5.632	427.01678	0.000637071853863471	370211.801582928	278740.701486194	282364.362184573	270744.809001848	277582.409648589	257857.775566441	276316.214144116	266681.588151049	291133.495015182	277817.101852722	286012.528945118	278737.33889118	277646.534127037	281388.907673361	277594.404630644	Nucleosides, nucleotides, and analogues	Purine nucleotides	Purine ribonucleotides	86-04-4	HMDB0003335	C00104	ko01100//Metabolic pathways;ko00230//Purine metabolism	Global and overview maps;Nucleotide metabolism	Metabolism
M347T29_NEG	Inosine 5'-monophosphate	0.484	347.04332	0.367077826654224	20895.1807206654	28498.7662966888	21235.0574211326	7742.36527312262	6273.75121500888	2555.80495561929	12331.0266435234	5817.33476501711	8746.4962081685	4990.0880029064	25082.54927373	28708.6004955074	7948.94833959124	7948.57976713661	7807.06192325464	Nucleosides, nucleotides, and analogues	Purine nucleotides	Purine ribonucleotides	131-99-7	HMDB0000175	C00130	ko01100//Metabolic pathways;ko01110//Biosynthesis of secondary metabolites;ko01060//Biosynthesis of plant secondary metabolites;ko00230//Purine metabolism;ko01070//Biosynthesis of plant hormones;ko01065//Biosynthesis of alkaloids derived from histidine and purine;ko04742//Taste transduction;ko01523//Antifolate resistance	Chemical structure transformation maps;Drug resistance: antineoplastic;Global and overview maps;Nucleotide metabolism;Sensory system	Human Diseases;Metabolism;Organismal Systems
M347T203_NEG	Inosine 5'-phosphate	3.379	347.0629	5.81620898904044e-05	10087.9100868777	5004.38039284711	32587.3020215974	16518.4066559001	3281.34285680952	17792.4478706252	79042.7828406331	27818.9454653811	107167.099128502	49554.8953748549	3846.06403028647	4073.40070788802	35323.9021623504	35279.5281780853	36172.8001609006	Nucleosides, nucleotides, and analogues	Purine nucleotides	Purine ribonucleotides	131-99-7	HMDB0000175	C00130	ko01100//Metabolic pathways;ko01110//Biosynthesis of secondary metabolites;ko01060//Biosynthesis of plant secondary metabolites;ko00230//Purine metabolism;ko01070//Biosynthesis of plant hormones;ko01065//Biosynthesis of alkaloids derived from histidine and purine;ko04742//Taste transduction;ko01523//Antifolate resistance	Chemical structure transformation maps;Drug resistance: antineoplastic;Global and overview maps;Nucleotide metabolism;Sensory system	Human Diseases;Metabolism;Organismal Systems
M340T421_NEG	Iodosulfuron-methyl	7.019	339.9264	0.0583684490809928	15350.096916868	15824.7805137566	15662.8790419243	17049.2544371809	15981.9258326135	14631.3152256419	13756.6080706789	15547.2691115056	12284.6485046338	16111.1655409873	11675.4324682949	15458.4563841061	16289.5649792231	18029.6451124055	16322.6787395733	--	--	--	--	--	-	-	-	-
M427T29_NEG	Irbesartan	0.481	427.21438	0.994878167269727	47684.9509459307	29753.931477615	50548.4908185204	108487.949641809	34625.9578108195	50835.1513590604	44883.8465468459	18748.3830037096	16895.3962003083	30141.2804036564	55680.1720115982	16739.9182679526	44877.6586427232	43724.1585918575	44880.0143548469	Benzenoids	Benzene and substituted derivatives	Biphenyls and derivatives	138402-11-6	HMDB0015163	-	-	-	-
M367T25_1_NEG	Isoanhydroicaritin	0.418	367.12017	0.853547447447972	127850.87174212	32804.3223105602	51128.8740767455	8752.48615726004	68763.4709199301	24738.8941562215	9344.21357175664	21183.2991466471	8921.55779176549	53283.7026058454	36998.0926480138	18385.8918918026	35613.1083637196	35788.4715343694	35612.5213359186	--	--	--	--	--	-	-	-	-
[truncated: 8,480 more rows]
