# Supplementary material for: Metabolomic profiling of follicular fluid reveals unique pathways in endometriosis and infertility etiologies: a pilot study
Source: PeerJ. 2026 Feb 10;14:e20786. doi: 10.7717/peerj.20786 (PMC12903890; doi:10.7717/peerj.20786)
Supplement: Supplemental Information 4 [file peerj-14-20786-s004.xls]

index	MS2_name	RT	m/z	score	BM1	BM2	BM3	BPL1	BPL2	BPL3	NY1	NY2	NY3	PQY1	PQY2	PQY3	QC-1	QC-2	QC-3	SuperClass	Class	SubClass	CAS	HMDB	C_ID	Pathway	KEGG_B_class	KEGG_A_class
M209T54_POS	.alpha.-asarone	0.901	209.13788	0.116784867392177	197294.712623926	50399.3205926587	19625.4702484606	25780.7646177472	26651.6897673912	9470.98706332545	29042.5636403565	32158.1651126307	68792.4747582967	128848.083214646	37075.7449877722	43723.2544844957	41922.9170167455	41957.1674382722	44116.6275002997	Benzenoids	Phenol ethers	Anisoles	-	HMDB0246912	-	-	-	-
M273T310_POS	.alpha.-chloralose	5.160	272.96981	0.00895905662302979	16004.097460733	18110.1137444615	79636.2976319593	46580.8873411338	19491.1224083229	33185.5309899351	98565.9678852014	85291.2042386302	108713.312862137	105586.151754847	31685.1530202591	18289.3750513386	93765.0319712129	93447.8754861063	65701.4401636064	Organic oxygen compounds	Organooxygen compounds	Carbohydrates and carbohydrate conjugates	15879-93-3	HMDB0031727	-	-	-	-
M283T594_POS	.alpha.-d-galactose 1-phosphate	9.895	283.00758	0.146280435557533	34389.0643034905	31731.344424713	50438.9303485902	41343.377735023	27774.8610180853	16984.064641962	75168.8403652851	25869.3368932944	35956.1656479224	54311.5554410612	59880.6289854218	51966.8429363496	30328.0093079796	25351.9508742751	22695.0797440365	Organic oxygen compounds	Organooxygen compounds	Carbohydrates and carbohydrate conjugates	2255-14-3	HMDB0000645	C00446	ko01100//Metabolic pathways;ko00520//Amino sugar and nucleotide sugar metabolism;ko00052//Galactose metabolism	Carbohydrate metabolism;Global and overview maps	Metabolism
M413T293_POS	.alpha.-d-mannose pentaacetate	4.876	413.08248	0.804308942767345	230847.290538012	72226.632185849	79291.4739372144	66219.8917431352	40331.498123822	100178.764998214	109338.532760589	98872.1062608878	89174.2093985787	131200.423234616	36991.3202425995	135009.946502264	71982.9909922409	72042.5502578917	75557.050351248	--	--	--	--	--	-	-	-	-
M496T187_2_POS	.alpha.-ergocryptine	3.120	496.33874	0.00797048389594376	114638716.456121	71023954.602248	39857613.1990832	47503168.6517833	43884533.0499472	47735278.8200214	31684633.251983	28791026.4521217	31380091.3529047	48210753.8968291	66048585.5714668	77626978.1327589	49156377.675968	49166727.9083491	48268692.6658001	Alkaloids and derivatives	Ergoline and derivatives	Lysergic acids and derivatives	-	HMDB0248211	-	-	-	-
M729T82_POS	.alpha.-galactosyl-n-stearoylsphingosine	1.373	728.60032	0.909211167077313	7254.8647788894	8146.08370243675	7722.74238039498	4853.40239504663	6453.08831749134	5494.10310594847	1551.6809900098	653.243433486685	775.572079247277	1400.06103493291	9067.03599951108	15207.6293619205	5050.48578030304	5276.58220495193	5277.49454088927	--	--	--	--	--	-	-	-	-
M193T39_POS	.alpha.-ionone	0.647	193.15847	0.380250055378913	175055.021337822	90467.4863825514	92595.2889296781	94303.3629165639	251840.724637558	193399.621404068	108818.258157686	154466.091477772	170741.13530439	74013.622820243	99731.8641929278	148778.898244694	161736.070056062	159327.876817092	159240.609022272	Lipids and lipid-like molecules	Prenol lipids	Sesquiterpenoids	-	HMDB0059883	-	-	-	-
M191T708_POS	.alpha.-L-Asp-Gly	11.802	191.08996	0.755160476360972	1815.24446470813	1512.29430772041	1820.56356077072	2123.78303802619	2085.40565216988	373.607589498013	2229.34142748184	2276.43873346887	1878.0840884425	2096.9416938585	640.782427353625	3604.104820583	1727.88690871081	1850.96698232884	1854.25344168723	--	--	--	--	--	-	-	-	-
M263T359_POS	.alpha.-L-Glu-L-Asp	5.982	263.07615	0.44888177233364	274146.245663231	181232.432745266	125961.574619616	127385.956334105	141493.881562106	135367.421010137	44688.702302982	62638.6535835904	44349.1413842027	83661.9972341636	151306.907019946	131128.546854518	124950.618272683	123631.85525901	123613.343245234	Organic acids and derivatives	Peptidomimetics	Hybrid peptides	3918-84-1	HMDB0028815	-	-	-	-
M179T159_POS	.alpha.-methyl-l-tyrosine	2.656	179.0915	0.394890491264127	7101.8187942448	7271.5746234625	7848.05563545666	2088.76495237254	6964.64090082671	4502.24859547298	8531.79662495064	12664.5759754438	10794.2834251944	10853.0794690397	7629.5216394665	8588.91293096655	16726.671022486	16728.0869821295	15969.239727462	--	--	--	--	--	-	-	-	-
M259T31_POS	.alpha.-methylthiofentanyl	0.518	259.1687	0.457637307102353	153859.729594564	77587.1502322213	103011.533594261	109233.603534208	103889.058379799	114299.544443083	157396.683268777	113291.827292498	122361.51547735	94911.5208870757	108950.834039036	87739.1551730751	100503.946193288	97822.9170491321	95909.6981741822	--	--	--	--	--	-	-	-	-
M202T94_POS	.alpha.-propylaminopentiophenone	1.563	202.17948	0.39290906723486	670.828884294119	2658.02547152017	552.188723347628	500.056431661113	54.093919912731	1276.12186797598	2818.66384311084	14637.2440419694	1838.92455975981	1802.69601165097	1369.5681374201	256.324869460906	15842.4794806663	15847.3100239329	16082.7440286423	--	--	--	--	--	-	-	-	-
M147T32_POS	.alpha.-pyrrolidinobutiophenone	0.541	147.07977	0.614323221249679	31878.5236011251	13074.3777295457	14988.7118218361	17838.8483824126	13574.4846282353	15717.3953401851	30898.828654699	26600.6426573672	36563.3275701958	33872.2116143691	16687.8402604666	15882.1214948988	15698.1917925944	16684.9893139924	19422.0540686995	--	--	--	--	--	-	-	-	-
M228T38_POS	.alpha.-pyrrolidinohexanophenone	0.638	228.19538	0.0192349507305841	1306913.68055321	673937.805573664	397080.981018216	559393.784827928	1061216.19953872	299268.449860359	373549.915818211	745571.492146521	879180.481424789	394393.428123146	391054.147887548	728109.824710772	1087934.20252471	1081680.69519821	1087438.04371552	--	--	--	--	--	-	-	-	-
M229T204_POS	.alpha.-santonin	3.402	229.10341	0.194306126904256	8332.95473916712	2788.98241278847	3447.65213014683	4498.56188083108	4688.97599662474	4701.59901324333	5049.73333198761	4994.86346143572	5721.5367256262	6570.21054212368	3072.71348374411	3922.57784482924	4433.56809347009	4448.01754252924	4720.36949982837	--	--	--	--	--	-	-	-	-
M536T185_2_POS	.alpha.-tocopherol nicotinate	3.079	536.40516	0.136297972751471	85332.9896724051	39930.2238389946	25076.8344383421	23877.5477471711	22876.6103384035	25100.8225304362	19728.865560577	41940.9882270777	39686.8038256554	29064.9605758954	62475.9231116428	92930.8305674813	22211.754093898	29015.0670065105	28657.288017872	--	--	--	--	--	C12981	ko04977//Vitamin digestion and absorption	Digestive system	Organismal Systems
M279T389_POS	.alpha.-truxillic acid	6.487	279.11742	0.470140047514975	7703.07021169685	10480.4069444439	6445.22356283977	12983.8507300314	7250.45276934523	11870.3982995887	8601.97892707241	3071.62791165297	5584.53211181785	2686.51668185055	6447.76192400258	10044.0633686772	7925.97245462727	7916.52430670442	7597.4862644697	--	--	--	--	--	-	-	-	-
M372T298_POS	.beta.-alanine, n-[2-(2-pyridinyl)-6-(1,2,4,5-tetrahydro-3h-3-benzazepin-3-yl)-4-pyrimidinyl]-	4.961	372.18012	0.535518069529401	20016.7721886485	4645.59995442913	3668.16935996519	12659.2261755948	37.5880096590376	5633.71309197161	4380.11040316907	487.802136801963	923.590344228418	4068.94991549119	6509.96584487027	6983.60786210356	3393.08366278929	3252.82653654912	3203.77696342886	--	--	--	--	--	-	-	-	-
M469T130_POS	.beta.-amyrin acetate	2.169	469.38685	0.315481831207382	611564.196104076	322069.306430647	313554.674394691	267162.834177486	326978.409779178	199046.501220593	246877.21922472	126904.567574227	144155.347014837	166859.211540936	243601.039585423	167124.037017756	259396.277921013	259396.582646196	257695.652775058	Lipids and lipid-like molecules	Prenol lipids	Triterpenoids	-	HMDB0249099	-	-	-	-
M209T45_POS	.beta.-asarone	0.758	209.11674	0.207914883371703	39668.2031892055	2580.93189407733	8768.09529544587	1011.06874875979	9678.45626179722	8220.97699224208	7764.86066378325	8957.17995898161	10797.2924365163	23543.9580986767	9512.13810186339	10211.5001368315	43818.7389088301	46409.9720939143	43406.70997054	Benzenoids	Phenol ethers	Anisoles	-	HMDB0246912	-	-	-	-
M552T32_3_POS	.beta.-cryptoxanthin	0.539	552.43166	0.35987732541096	22560.1187530455	48715.8732423688	61258.6651568816	15047.5853046872	13066.5938689202	85034.5362227862	8278.22506654001	6157.54505234567	6682.5942693672	14239.9972651148	60546.1397996485	260203.829865332	34854.8737698704	32262.0915852881	34961.3184299847	Lipids and lipid-like molecules	Prenol lipids	Tetraterpenoids	472-70-8	HMDB0033844	C08591	ko01110//Biosynthesis of secondary metabolites	Global and overview maps	Metabolism
M229T224_POS	.beta.-cyano-l-alanine	3.731	229.09398	0.0841055834382584	297684.48389854	248823.107714208	153333.254570696	231467.286818826	235320.071962551	217825.622956381	99430.7383950275	118284.360783595	70083.9446952737	180640.401216129	265564.520052435	269467.633877646	201421.281410187	203378.00325029	201413.906447976	Organic acids and derivatives	Carboxylic acids and derivatives	Amino acids, peptides, and analogues	-	HMDB0245844	C02512	ko01100//Metabolic pathways;ko01110//Biosynthesis of secondary metabolites	Global and overview maps	Metabolism
M328T55_POS	.beta.-d-glucopyranosiduronic acid, 5-[3-[(2,2,3,3-tetramethylcyclopropyl)carbonyl]-1h-indol-1-yl]pentyl	0.911	328.23223	0.803424676652857	338780.971747807	77467.8760266542	43103.3187007319	35633.1797978359	59518.0265082573	30669.3584059788	36330.8460144122	49084.3141555255	108779.937378447	322121.895466989	58658.8374001896	57076.8740860508	68234.4815372346	69992.1316914245	69995.6791457647	--	--	--	--	--	-	-	-	-
M137T648_POS	.beta.-damascone	10.806	137.09494	0.508726369216651	7975.17420243788	8043.26829674118	8851.72008081314	8089.73404465842	8437.27225523229	8104.7026890354	7371.50849680466	9904.81363075252	9188.48213251443	7893.93076648353	7380.49907991583	20661.8482063371	7404.32560288183	7931.42078902282	7313.08706060512	--	--	--	--	--	-	-	-	-
M371T32_2_POS	.beta.-ecdysone	0.541	371.22087	0.0164618176667572	155775.821799182	667097.100079553	46688.8105455327	1129.2267446233	7139.50888402635	2058.36994638768	76827.3409846553	116024.80724187	145822.047521586	153629.409201257	160524.198518059	148011.524943028	183911.001980928	184823.174679257	205912.093274667	Lipids and lipid-like molecules	Steroids and steroid derivatives	Bile acids, alcohols and derivatives	-	HMDB0242587	C02633	ko00981//Insect hormone biosynthesis	Metabolism of terpenoids and polyketides	Metabolism
M402T72_POS	.beta.-estradiol 3,17-dipropionate	1.193	402.26887	0.160447670195535	440259.24668343	70340.4312951951	76482.3265769621	20220.3783690107	93949.6131148352	27150.8017274801	32700.4403958942	63826.306040423	102136.411068054	293542.737428331	70262.3604521373	54406.3385308159	92201.1169107653	92179.490711838	95287.8135380109	--	--	--	--	--	-	-	-	-
M130T529_POS	.beta.-Homoproline	8.815	130.08514	0.9923	199278.622615004	179235.490510763	133603.249260502	154190.496345537	264803.087049511	156090.022175176	91875.6197549986	160099.470774811	132077.688985528	254053.058503319	181363.494465545	151078.676642526	177148.260606654	177100.713471329	185956.334727193	Organoheterocyclic compounds	Pyrrolidines	-	-	HMDB0247562	-	-	-	-
M145T82_POS	.beta.-naphthol	1.362	145.07532	0.352947399371539	72928.3631560735	34228.0129915876	35529.8058653907	45026.6229629346	37891.3069000188	38124.8160103434	22878.4062096358	39752.6451168522	23789.7252635414	37752.4897222753	76388.2082675484	81478.1680588067	50231.4669198577	40812.9984407715	39960.1013925947	Benzenoids	Naphthalenes	Naphthols and derivatives	135-19-3	HMDB0012322	C11713	ko00980//Metabolism of xenobiotics by cytochrome P450;ko07114//Naphthalene family	Skeleton-based classification;Xenobiotics biodegradation and metabolism	Drug Development;Metabolism
M411T113_POS	.beta.-tocotrienol	1.888	411.32468	0.082516055434813	64469.1980112366	8468.23410023656	7650.8857785677	10224.3624040507	11676.1977158306	21592.9348867173	5117.92273258284	2696.97526095017	5717.01444323989	9786.91582310803	7691.4120717771	5990.25149309174	13649.5227466367	11408.0050826196	11439.2648090515	Lipids and lipid-like molecules	Prenol lipids	Quinone and hydroquinone lipids	-	HMDB0304597	C14154	ko01100//Metabolic pathways;ko01110//Biosynthesis of secondary metabolites;ko00130//Ubiquinone and other terpenoid-quinone biosynthesis	Global and overview maps;Metabolism of cofactors and vitamins	Metabolism
M321T25_POS	.beta.-zearalenol	0.424	321.1835	0.000433001351042377	103964.187863408	42276.9213151917	68208.1936270402	20600.7464500493	106355.062372984	102709.809216862	22977.0595451351	12440.4063020274	36815.9103859164	36327.1280288532	23608.5702572303	85463.4893956779	61685.2214168239	61693.1264599828	63944.8449286028	Phenylpropanoids and polyketides	Macrolides and analogues	-	71030-11-0	HMDB0041838	-	-	-	-
M419T32_POS	.delta.-tocotrienol	0.531	419.31468	0.233207106841624	11831.7535751248	57604.7551282432	55555.9775825365	8251.03564037141	18532.9584068677	9985.353166118	4464.30986384753	52529.2745321275	94931.2432841194	15959.1252189638	66312.0503654455	9237.4036412943	49249.9813954672	49472.9391182708	39527.7019988963	--	--	--	--	--	C14156	ko01100//Metabolic pathways;ko01110//Biosynthesis of secondary metabolites;ko00130//Ubiquinone and other terpenoid-quinone biosynthesis	Global and overview maps;Metabolism of cofactors and vitamins	Metabolism
M114T205_POS	.epsilon.-caprolactam	3.423	114.0903	0.249327229101991	96563.4174925044	67025.9549908033	64305.3266304239	69773.7180266325	69974.3769497874	51983.7546270606	48089.3602048311	55088.4908110172	38821.4540562105	54328.5650737346	58835.5290226888	109310.709872348	54424.9707699308	54430.5345741932	52994.6234801075	Organoheterocyclic compounds	Lactams	Caprolactams	105-60-2	HMDB0062769	C06593	ko01100//Metabolic pathways;ko01120//Microbial metabolism in diverse environments	Global and overview maps	Metabolism
M234T25_2_POS	.gamma.-aminobutyric acid	0.421	234.07887	0.168607712905001	24062.8550867966	20871.3264888847	7611.60404774497	6400.70168166331	15149.9563077449	8814.49100127636	7473.26581655037	16427.5364612694	8533.45534691471	6620.59132623534	23155.8392728594	16119.4225751367	14174.0088865678	14175.7839395858	14483.8120096941	Organic acids and derivatives	Carboxylic acids and derivatives	Amino acids, peptides, and analogues	56-12-2	HMDB0000112	C00334	ko01100//Metabolic pathways;ko01120//Microbial metabolism in diverse environments;ko04080//Neuroactive ligand-receptor interaction;ko00330//Arginine and proline metabolism;ko04742//Taste transduction;ko04024//cAMP signaling pathway;ko04723//Retrograde endocannabinoid signaling;ko00250//Alanine, aspartate and glutamate metabolism;ko00760//Nicotinate and nicotinamide metabolism;ko00650//Butanoate m…	Amino acid metabolism;Carbohydrate metabolism;Endocrine system;Global and overview maps;Metabolism of cofactors and vitamins;Metabolism of other amino acids;Nervous system;Sensory system;Signal transduction;Signaling molecules and interaction;Substance dependence	Environmental Information Processing;Human Diseases;Metabolism;Organismal Systems
M317T498_POS	.gamma.-L-Glu-.epsilon.-L-Lys	8.296	317.18077	0.9125	67253.8711716313	80655.7787939059	79831.7994750081	25401.7430751006	89609.6746551549	82983.9745238128	40276.1917492725	91102.7735085374	41940.7196976252	54530.6466831784	96491.2498923719	65962.3345779917	74667.6728364288	72246.9176467295	73072.6159771618	--	--	--	--	--	-	-	-	-
M373T218_POS	.gamma.-muricholic acid	3.627	373.27268	0.58400535330353	673.162517140081	473.62112077645	1272.70424410739	4509.40736362209	5744.66172679072	871.258829818489	335.87055368732	349.648237205487	284.904888091587	964.932801551174	530.977090131756	475.749891946367	780.010167507613	1001.64399924749	1113.99829996469	Lipids and lipid-like molecules	Steroids and steroid derivatives	Bile acids, alcohols and derivatives	547-75-1	HMDB0000760	C17649	ko00121//Secondary bile acid biosynthesis	Lipid metabolism	Metabolism
M289T351_POS	.omega.-benzoyloxyphloracetophenone	5.845	289.0707	0.239082356856969	27774.5252813493	39268.2339247123	44636.8178500529	40789.0646038541	42743.3155193162	44559.2583365699	44801.0966790099	54524.5047656089	45584.3461600614	40502.671421234	41277.639578443	34730.8211288442	56837.7036964353	57212.3919315275	59921.2300443657	--	--	--	--	--	-	-	-	-
M503T280_POS	.tau.-fluvalinate	4.673	503.14283	0.00810268670357891	1818.21562016317	1282.93684057829	4811.88488971889	3375.71783136314	4861.61359380939	4922.17309352157	26947.1772397289	18582.6880190776	36658.1161024936	12391.3158987766	1959.2462372471	1641.38253328365	5012.22700684513	5011.13135052921	4853.04091604174	--	--	--	--	--	-	-	-	-
M252T269_POS	(-)-.alpha.-kainic acid	4.478	252.0512	0.280376005461355	17032.6475013931	10648.5764492622	4153.04273475443	10872.4261657319	20350.3449889987	5481.4822551963	132761.220961069	70568.6464884702	138534.227683526	96430.7929485273	8414.44319023116	10094.40887204	11709.2207729301	12344.0384291031	12420.1202810617	--	--	--	--	--	-	-	-	-
M323T40_POS	(-)-(3s)-3-hydroxyquinine	0.667	323.16959	0.20370965290026	175911.000196534	208367.992349658	50587.7766550982	32553.897386499	79029.5392615131	31774.8574884684	20826.8390037746	39511.8044542719	272.734918312271	66449.9291312486	84550.7504343045	64396.0385391021	128789.272701445	139328.890497207	128883.450111953	--	--	--	--	--	-	-	-	-
M243T28_POS	(-)-1,2:5,6-di-o-cyclohexylidene-l-inositol	0.465	243.13382	0.234152875786176	30853.3544901972	59253.5283699659	25699.5672106677	27501.2551474976	30984.7894651749	28554.4335527292	36270.2025178826	30716.4161826654	24454.5554982269	30188.1696314318	28943.8916064058	31550.1768159657	29670.0959938782	29984.6253410901	28665.2164256901	--	--	--	--	--	-	-	-	-
M290T385_POS	(-)-atropine	6.410	290.15908	0.133199662317348	19253.0293810213	15961.2817313878	34243.8946615355	13046.5014011858	35887.8164053488	14250.0283836769	15963.4894732716	21253.7863174215	15332.7048431211	7943.98849686963	18845.8424584964	32073.2414855741	37830.1410297297	37887.2128004971	44081.2645148635	--	--	--	--	--	C02046	ko01100//Metabolic pathways;ko01110//Biosynthesis of secondary metabolites;ko01064//Biosynthesis of alkaloids derived from ornithine, lysine and nicotinic acid	Chemical structure transformation maps;Global and overview maps	Metabolism
M273T583_POS	(-)-catechin	9.712	273.07613	0.114568707867435	15535.1980339285	12542.540852333	13131.4880079586	18102.706520945	23050.4241142272	17819.0853566222	18022.795038546	13979.8158923325	14095.3063390914	54923.9310527095	14673.6727284291	14675.1976594125	15026.3400775136	14963.7292510774	9734.5736405067	--	--	--	--	--	-	-	-	-
M395T252_POS	(-)-deguelin	4.204	395.1944	0.0762750726357219	7794.38695986246	16502.2982396543	11923.7056593464	9640.41624446259	9365.13752841461	9718.86780245598	16955.170772691	15212.8948106636	62166.2936342741	19023.6660555266	21805.2459544226	7767.11650928904	11671.8442134993	11976.8005568814	11671.8973485954	--	--	--	--	--	-	-	-	-
M376T86_POS	(-)-riboflavin	1.427	376.34111	7.51718328239859e-05	18053.9032225243	18319.8215408401	9798.82395180331	9643.16659817464	9765.12303113679	14095.2072751641	9438.34406152445	12234.3790156908	14228.6096245317	10469.9175727746	14706.8174407217	13935.7244613236	14814.1933174153	14233.7602589945	14230.8591594057	--	--	--	--	--	C00255	ko01100//Metabolic pathways;ko01110//Biosynthesis of secondary metabolites;ko02010//ABC transporters;ko04977//Vitamin digestion and absorption;ko00740//Riboflavin metabolism	Digestive system;Global and overview maps;Membrane transport;Metabolism of cofactors and vitamins	Environmental Information Processing;Metabolism;Organismal Systems
M332T417_POS	(-)-trans-4-[4-(4'-fluorophenyl)-3-piperidinylmethoxy]-2-methoxyphenol	6.957	332.15437	0.416517678715909	3752.55220130431	6491.72516206907	11033.220816534	13943.0501949028	5221.17720501245	5864.83677979039	3222.87832398452	910.157611293583	2236.31794994636	5780.15974944743	4882.88657141659	4842.67759233161	3413.97810249267	3427.631746121	3665.69509263429	--	--	--	--	--	-	-	-	-
M345T343_2_POS	(.+/-.)-11-nor-.delta.9-tetrahydrocannabinol-9-carboxylic acid	5.712	345.1984	0.0454617313538898	28550.7131138919	48750.1447251647	11463.0870595211	19832.375316501	40234.5529663909	30001.0656899538	5129.32848737045	20137.5941199723	882.251630773476	18314.6292097681	31651.7893983621	104597.142934809	31799.7645463658	33133.8812791819	31767.0204071249	--	--	--	--	--	-	-	-	-
M259T34_POS	(.+/-.)-cannabichromene	0.570	259.15229	0.218571096545477	116445.913373702	72271.8828900569	29081.5494471464	36994.3898638303	67598.6552760927	37679.3202527344	107096.906450506	102581.261578428	12222.2702569488	29429.4776763903	43468.7493953388	46775.2893199295	26451.9271323002	23817.4092999774	22868.1454411916	--	--	--	--	--	-	-	-	-
M269T367_POS	(.+/-.)-cromakalim	6.125	269.12373	0.0237135223010303	56154.8337062978	35455.5165687745	27114.0254630225	31124.7719601626	49998.140894302	46709.5034261301	6903.38701020396	13475.8060530941	4566.76382709247	26462.5343189102	53437.9847095017	31935.2183645578	29261.6339864059	30525.5822211711	29238.4788045365	--	--	--	--	--	-	-	-	-
M252T326_POS	(.+/-.)-nuarimol	5.433	252.10026	0.325321606503491	9808.73990570997	4856.82009691408	38937.6923790041	19155.8972129008	3881.14241579619	25976.5875897373	243442.805772547	84912.0934878447	154659.070683602	79149.0162294394	20032.2784569471	6535.60003277468	63277.3989411819	48647.8801000553	48533.1434980069	--	--	--	--	--	-	-	-	-
M364T265_POS	(.+/-.)-talinolol	4.412	364.24514	0.119508035857496	5239.18466738665	3645.97671456483	648.394024639923	1720.05737309668	1301.83065887612	1765.45480513981	2008.55923051411	1420.79796353419	1355.41808602421	1096.3112670401	2704.17030244489	2481.95507553248	1766.20055555166	1573.81898788687	1562.02460221532	--	--	--	--	--	-	-	-	-
M529T27_POS	((4r)-4-((3r,5r,9s,10s,12s,13r,14s,17r)-3,12-dihydroxy-10,13-dimethylhexadecahydro-1h-cyclopenta[a]phenanthren-17-yl)pentanoyl)glycylglycine	0.446	529.32951	4.06921868802218e-05	14015.1729795758	2059.7178289885	4406.62409951681	734.839183663607	5160.26116774337	4011.66910831599	786.75535085473	1370.84937393226	3872.4217529448	7124.48692564858	5031.92500288715	1559.91170501385	2650.23160895718	2683.29533883757	2624.84720446994	--	--	--	--	--	-	-	-	-
M580T178_1_POS	((4r)-4-((3r,5s,7r,9s,10s,12s,13r,14s,17r)-3,7,12-trihydroxy-10,13-dimethylhexadecahydro-1h-cyclopenta[a]phenanthren-17-yl)pentanoyl)valine	2.974	580.29365	0.0094464704633937	2664.06811539574	12280.1789535599	4872.14468251773	1378.3220483837	2859.16446689067	4568.19500404264	1342.33893943271	1695.23557576216	1643.67966147846	5126.38282140796	4700.76729202189	3823.98917519097	3490.82315381266	3488.52231374031	3398.42943941402	--	--	--	--	--	-	-	-	-
M500T41_POS	((4r)-4-((3r,5s,7r,9s,10s,13r,14s,17r)-3,7-dihydroxy-10,13-dimethylhexadecahydro-1h-cyclopenta[a]phenanthren-17-yl)-2,2-dimethylpentanoyl)glycine	0.678	500.34438	0.0315054851310191	205863.30136865	48196.8473744336	60910.2703343923	34639.2578129367	65386.3777574441	15010.4785194287	20194.0446196	52558.2258877226	126703.047558086	249223.734734116	67147.6581581864	58827.6338962904	68722.6488557062	62452.7921475529	62664.3765307386	--	--	--	--	--	-	-	-	-
M417T127_POS	(+)-.gamma.-tocopherol	2.119	417.37124	0.722723533699191	37221.9184565059	33322.4135025018	26882.8423552784	25125.1820143907	18958.8190406808	28708.2817555371	18754.8830531742	7240.49219647384	9656.77028352579	17574.0577183624	18819.7535715884	15100.7192493753	19182.1119916363	19600.492381729	19167.5736830734	--	--	--	--	--	C02483	ko01100//Metabolic pathways;ko01110//Biosynthesis of secondary metabolites;ko00130//Ubiquinone and other terpenoid-quinone biosynthesis	Global and overview maps;Metabolism of cofactors and vitamins	Metabolism
M211T690_POS	(+)-abscisic acid	11.496	211.13214	0.354660282058544	8107.55850519252	6314.53793049306	11304.445664712	7789.0883244946	8536.08365500537	10292.0580780862	7227.19985053994	8677.01190056893	8511.88407104151	7289.39397503111	7500.01566585591	8100.14660733541	8681.12611213465	7851.63122230464	7801.58979653406	--	--	--	--	--	C06082	ko01100//Metabolic pathways;ko01110//Biosynthesis of secondary metabolites;ko01060//Biosynthesis of plant secondary metabolites;ko01070//Biosynthesis of plant hormones;ko01062//Biosynthesis of terpenoids and steroids	Chemical structure transformation maps;Global and overview maps	Metabolism
M356T53_1_POS	(+)-aphidicolin	0.890	356.26314	0.0385219556917889	54817.6983534568	11345.9128827791	8059.31102607072	4979.77545136271	10967.6314799287	5171.11798741501	4353.93624724778	22491.481883164	12965.5021569843	75966.0876789846	15540.7570295238	11292.0661649765	14446.3954702464	12979.8738645177	12966.4258510611	--	--	--	--	--	C06088	ko01110//Biosynthesis of secondary metabolites	Global and overview maps	Metabolism
M153T356_2_POS	(+)-camphor	5.933	153.11245	0.292927318710398	52177.7565034109	40762.5509760227	33098.3032476003	29283.767872519	40642.1015282153	35837.8900545989	16015.2855110057	24664.7676464914	15185.9468247995	35380.1461662912	35365.8272166852	36186.3373854756	31602.2064415259	31651.5159544133	33319.1001808836	--	--	--	--	--	C00808	ko01110//Biosynthesis of secondary metabolites;ko04750//Inflammatory mediator regulation of TRP channels	Global and overview maps;Sensory system	Metabolism;Organismal Systems
M109T706_POS	(+)-carvone	11.770	109.06422	0.540919817917182	5141.16820711149	1492.18858568717	17420.5310204739	15003.3976815807	12645.6279981379	20187.6348175061	293.187686515277	13435.0713986394	12160.6954272161	14684.844323362	13764.3528953099	16884.8391199719	15991.7770933495	16391.1932255979	15987.9590555298	--	--	--	--	--	C11383	ko01110//Biosynthesis of secondary metabolites	Global and overview maps	Metabolism
M370T298_POS	(+)-corydaline	4.975	370.18189	0.417930451011981	800249.808504591	346719.43751864	447822.316733066	560991.290757282	3163.22819808154	657281.287788182	69625.9729258655	124761.082281708	41913.2430391333	376559.178805741	638587.794042845	342940.58441333	370215.674551774	381058.313339822	370015.391654219	--	--	--	--	--	C15530	ko01110//Biosynthesis of secondary metabolites	Global and overview maps	Metabolism
M233T321_POS	(+)-dihydrokavain	5.352	233.12403	0.823531138602835	4828.90187190591	2263.17245999261	3675.15329225983	1687.49126066856	3828.47012074181	8197.52453644839	1049.82059628649	2205.60012341446	432.278876957377	5301.61634314201	3720.91512614494	5025.87794524786	2907.61963857225	3180.82769293924	2926.9865732837	--	--	--	--	--	-	-	-	-
M473T250_POS	(+)-fluprostenol methyl ester	4.164	473.19672	0.468777657533291	13162.9255616973	3759.05081854846	1491.66708289647	1730.15775621289	2958.11777168128	2300.36001179233	1109.28276717134	1793.73228431667	1020.13936927011	1327.26426949901	4315.23462443735	3566.20902686403	1763.93491616332	1865.74599377682	1875.87517169056	--	--	--	--	--	-	-	-	-
M279T272_POS	(+)-isocorydine	4.541	279.11139	0.23163170293101	47438.8258443899	22630.4957575195	243842.633041552	135665.365808434	5722.40362170104	151422.464852633	510083.765324716	339089.459002404	579339.508104201	410184.164139848	135800.918489387	18736.0467986813	271092.606942723	271087.604899088	275306.492728228	--	--	--	--	--	-	-	-	-
M580T548_POS	(1r,3ar,3bs,4ar,6s,7s,7ar,8r,8ar,9ar)-1,4a,8-tris(acetyloxy)-2,2,3b,6,8a-pentamethyl-4,9-dioxo-tetradecahydro-1h-cyclopenta[a]s-indacen-7-yl butanoate	9.140	580.29737	0.0470444740403852	4604.88396591582	1769.96009580999	1283.72241639154	2596.21509765599	3169.36863597053	1666.37942656858	2445.97472928057	1887.94088408531	2869.0332417633	2351.28659214187	2243.77868596369	2644.57845984403	1966.32483095755	1976.02660520646	1680.71198444424	--	--	--	--	--	-	-	-	-
M444T59_POS	(1r,3ar,5ar,5br,9s,11ar)-3a,5a,5b,8,8,11a-hexamethyl-1-prop-1-en-2-yl-1,2,3,4,5,6,7,7a,9,10,11,11b,12,13,13a,13b-hexadecahydrocyclopenta[a]chrysen-9-ol	0.977	444.40399	0.116045827683308	41882.5088190231	48686.1326434122	33338.0723404484	19824.9533735427	20315.5595208551	29663.1332449251	18127.1891059652	31771.819899689	35892.3129412134	21754.4768596328	28649.6066797901	31413.7474722798	18566.5536868231	18151.7490448783	16464.4306222114	--	--	--	--	--	-	-	-	-
M650T155_POS	(1s,2r,4as,6ar,6br,10s,12ar,14bs)-1,2,6b,9,9,12a-hexamethyl-10-[(2r,3r,4s,5s,6r)-3,4,5-trihydroxy-6-methyloxan-2-yl]oxy-2,3,4,5,6,6a,7,8,8a,10,11,12,13,14b-tetradecahydro-1h-picene-4a,6a-dicarboxylic acid	2.580	650.43742	0.157715120255062	55737.3294365747	68957.3262043908	90142.2569504011	65315.5641445598	56208.2218283111	62392.3804204288	69408.2017958906	25017.2950395274	25634.1212694523	21330.3394847757	22506.1955559341	57996.0116648549	79690.7630542031	83942.1432670596	64945.8811533558	--	--	--	--	--	-	-	-	-
M606T182_POS	(1s,2r,4s,9r,10r,14s,15s,17s)-9-(furan-3-yl)-1-hydroxy-15-[(1r)-1-hydroxy-2-methoxy-2-oxoethyl]-10,14,16,16-tetramethyl-7,18-dioxo-3,8-dioxapentacyclo[12.3.1.0,.0,.0,]octadecan-17-yl 2-methylpropanoate	3.037	606.29568	0.127862813251547	2348.00739329868	45333.6568251675	38004.9694695955	50354.8707880542	49208.2794508521	30231.4608740342	7024.84223234923	29107.446857274	13312.0220312898	23315.3541712253	16029.0083808127	39085.1853007427	21846.2055231246	21682.4537980622	21572.3157183441	--	--	--	--	--	-	-	-	-
M519T32_POS	(1s,4as,7s,7as)-7-hydroxy-7-methyl-1-[(2s,3r,4s,5s,6r)-3,4,5-trihydroxy-6-[(4-hydroxybenzoyl)oxymethyl]oxan-2-yl]oxy-4a,5,6,7a-tetrahydro-1h-cyclopenta[c]pyran-4-carboxylic acid	0.526	519.1371	0.302069940167445	19809.0196875313	700036.014141354	558819.48032847	455636.896094436	504729.402878974	565929.436395251	595346.39903299	563700.243868419	640962.142664789	609529.528626642	716068.030350999	755732.589217027	741946.352980801	728700.899796088	707807.911993733	--	--	--	--	--	-	-	-	-
M791T77_POS	(2-{[2,3-di(octadecanoyloxy)propyl phosphonato]oxy}ethyl)trimethylazanium	1.288	790.65465	0.408554152168442	1307.04053103307	51751.5519437886	38086.2298952418	20182.0195513234	28796.8967320454	46999.6239378402	11249.2484254502	15105.7059718333	5861.0200166648	13976.2993902964	61531.8114529553	114341.266866797	38592.8841107054	42977.9892315064	42975.7359844479	--	--	--	--	--	-	-	-	-
M429T32_2_POS	(2.beta.,3.alpha.,5.alpha.,16.beta.,17.beta.)-17-acetoxy-3-hydroxy-2-(4-morpholinyl)-16-(1-pyrrolidinyl)androstane	0.537	429.37143	0.109625148318177	543548.687196393	1873479.69032834	2460520.28713271	2022122.59498856	1604545.89241589	1985398.68902059	1303423.04457735	1320629.77648474	1357697.01988656	2063794.2455065	3598659.16982666	3074443.46346169	2431865.42977081	2431901.14001599	2418463.24066015	--	--	--	--	--	-	-	-	-
M501T106_POS	(2.beta.,3.alpha.,5.alpha.,16.beta.,17.beta.)-2,16-di-(1-piperidinyl)androstane-3,17-diol 3-acetate	1.775	501.39238	0.937794635234872	317928.301201323	216905.146266588	334671.446548562	127357.331894427	214638.018527436	79013.0035925176	76527.4139923753	65903.6876779221	19162.9823880334	133611.300002306	92537.0462446894	138563.847162159	179626.828255422	179606.882530883	168966.046598775	--	--	--	--	--	-	-	-	-
M483T161_2_POS	(20s)-protopanaxadiol	2.689	483.37713	0.193321266874118	29609.5132496357	4900.20344295721	9132.38506800879	14881.6566774238	15471.5563025517	4804.12227447939	9821.96543854496	2244.1865663448	1605.14493432525	6725.28073193771	11402.8671025235	4784.64884263175	11166.9114228441	11180.5767888103	11327.7533662118	--	--	--	--	--	-	-	-	-
M334T72_POS	(2e,4e,12z)-n-(2-methylpropyl)octadeca-2,4,12-trienamide	1.193	334.29457	0.376615044694263	411884.762873189	285649.874665257	216925.074846985	178639.993211525	211254.083905804	202030.58079753	188018.994078473	187246.670337433	264280.754302253	253692.039171961	306831.574602557	292743.922306001	209278.828694159	196244.019362786	209228.490788097	--	--	--	--	--	-	-	-	-
M314T187_POS	(2e,4e,8e)-7,13-dihydroxy-4,8,12-trimethyltetradeca-2,4,8-trienoic acid	3.122	314.23181	0.0198842049814856	166040.975165018	86681.9052269099	92118.0142874056	157241.505245481	131768.553224016	70662.3057833617	195924.05498715	59303.2023051409	145924.592322036	185813.008546233	86115.3164126382	108661.322054162	110933.624041746	110943.993674299	112133.894234734	--	--	--	--	--	-	-	-	-
M512T202_POS	(2e,6e,11e,13e)-18-(2,6-dioxopiperidin-4-yl)-9-hydroxy-8-methoxy-10,12,14-trimethyl-15-oxooctadeca-2,6,11,13-tetraenoic acid	3.373	512.28099	0.213187793077208	24318.2983337974	34927.6854296053	15519.3657891851	26639.7618481772	14767.8550578912	12759.5145014065	686.482794970608	2732.27045897868	33285.6309558236	31113.8044922254	970.461132217141	24254.4565128922	25468.5889191509	25418.8972615321	24548.545314215	--	--	--	--	--	-	-	-	-
M489T32_POS	(2r,3r,6r)-3-hydroxy-2-methyl-6-((3r,5s,7r,8r,9s,10s,12s,13r,14s,17r)-3,7,12-trihydroxy-10,13-dimethylhexadecahydro-1h-cyclopenta[a]phenanthren-17-yl)heptanoic acid	0.541	489.3112	0.0113774101483634	1130747.93022505	2079069.32711861	1095435.10625752	903065.620305467	2774343.22670466	1315574.93958767	194641.656652866	347432.54615677	245608.566957781	393758.35944907	1145074.89836123	1528398.62118485	1949947.5663784	1948427.31970952	2072053.96340049	--	--	--	--	--	-	-	-	-
M235T163_2_POS	(2r,3r)-(-)-2-benzyloxy-1,3,4-butanetriol	2.710	235.07372	0.165229390178417	5474.22582256136	2163.21252759868	7742.08228219408	12549.3262908904	7670.77012088758	4658.88971438559	17317.6072211063	10701.5635979873	23064.7004059862	6993.62887796174	4376.75723180608	3310.77961339886	3970.57502345419	3784.05708546304	3736.8920135548	--	--	--	--	--	-	-	-	-
M433T90_POS	(2r,3s,6r)-6-((3r,5s,7r,8r,9s,10s,13r,14s,17r)-3,7-dihydroxy-10,13-dimethylhexadecahydro-1h-cyclopenta[a]phenanthren-17-yl)-3-hydroxy-2-methylheptanoic acid	1.504	433.3293	0.221388929456573	53941.5574845705	17828.6503538939	38782.6460706847	15588.691654604	10597.0358135615	17105.9821017786	23024.7169765564	6609.32625996204	5775.32054232831	10268.8972351968	13023.3759828841	12078.2664580459	24876.0950881496	21771.4623210845	22136.4128204084	--	--	--	--	--	-	-	-	-
M590T39_POS	(2r,6r)-6-[(3r,10s,12s,13r,17r)-3-(2-carboxyacetyl)oxy-12-hydroxy-4,4,10,13,14-pentamethyl-2,3,5,6,7,11,12,15,16,17-decahydro-1h-cyclopenta[a]phenanthren-17-yl]-2-methyl-3-methylideneheptanoic acid	0.654	590.42482	0.102163014141044	700950.112572557	130479.838695794	43844.4147977677	868866.512933491	28872.2597046824	90301.8542548013	60076.9474489395	75022.8129046667	1125059.71771351	244384.218475459	798461.644060472	91324.8576396465	295066.992634076	295169.692368524	301675.396899463	--	--	--	--	--	-	-	-	-
M413T28_1_POS	(2s,3r,4s,5s,6r)-2-[3-hydroxy-5-[(z)-2-(4-hydroxyphenyl)ethenyl]phenoxy]-6-(hydroxymethyl)oxane-3,4,5-triol	0.467	413.13574	0.057132368435122	7613.40960096912	7138.49993510972	15101.9905452452	25193.7600713512	15993.358431519	7046.76381615009	15104.8040967815	8994.63111098018	5675.06249358423	17044.6120298594	13436.4111470907	12003.5282938898	12593.7309573547	12594.6152200735	12502.9057655772	--	--	--	--	--	-	-	-	-
M561T354_POS	(2s,3r,4s,5s,6r)-2-[4-[(3r,4s)-4-hydroxy-4-[(4-hydroxy-3-methoxyphenyl)methyl]-3-(hydroxymethyl)oxolan-2-yl]-2-methoxyphenoxy]-6-(hydroxymethyl)oxane-3,4,5-triol	5.903	561.19822	0.0250616640445223	116.506404635627	11231.9902935495	219.772061539908	342.044097957226	118.168153504344	148.037695651628	232.013943303008	223.082707466007	149.440379060263	87.9504818781198	152.562692803706	677.794576936235	116037.171241924	131980.490764925	131581.954899382	--	--	--	--	--	-	-	-	-
M553T93_POS	(2s,3s,4s,5r,6r)-6-(((3r,5r,8r,9s,10s,13r,14s,17r)-17-((r)-4-carboxybutan-2-yl)-10,13-dimethylhexadecahydro-1h-cyclopenta[a]phenanthren-3-yl)oxy)-3,4,5-trihydroxytetrahydro-2h-pyran-2-carboxylic acid	1.557	553.33306	0.0300143061621981	1024.35634870072	2973.10581961913	196.934544025646	701.23213132784	568.935801520312	440.991833301375	127.464918266246	355.589182478023	100.978449403959	777.847619727014	1425.70474768934	246.595474748529	32104.3815312482	33633.4442957409	33626.9196719317	--	--	--	--	--	-	-	-	-
M1137T339_2_POS	(2s,3s)-2-[(2s,4r,5r,6r)-4-[(4r,5s,6r)-4-[(2s,4s,5r,6r)-4,5-dihydroxy-4,6-dimethyloxan-2-yl]oxy-5-hydroxy-6-methyloxan-2-yl]oxy-5-hydroxy-6-methyloxan-2-yl]oxy-3-[(1s,3s,4r)-3,4-dihydroxy-1-methoxy-2-oxopentyl]-6-[(2s,4r,5r,6r)-4-[(2s,4r,5s,6r)-4,5-dihydroxy-6-methyloxan-2-yl]oxy-5-methoxy-6-methyloxan-2-yl]oxy-8,9-dihydroxy-7-methyl-3,4-dihydro-2h-anthracen-1-one	5.648	1137.44755	0.0142393311626935	12228.1621716756	32631.803061763	19860.683376863	28440.9425080369	35212.3422146121	20964.9900418585	24114.0454626684	25029.5961954363	23885.9424400927	21584.2704232721	12595.2845571284	24227.0090167465	14961.8328534673	17166.6834253945	17139.908587467	--	--	--	--	--	-	-	-	-
M473T33_POS	(2s,3s)-6-((3r,5s,7r,9s,10s,13r,14s,17r)-3,7-dihydroxy-10,13-dimethylhexadecahydro-1h-cyclopenta[a]phenanthren-17-yl)-3-hydroxy-2-methylheptanoic acid	0.545	473.31724	0.985774561938876	69967.7630669684	1118581.14573349	1073243.02145434	839130.518867672	882074.395350479	1170473.56634416	839700.582401477	1186468.61506866	790758.218537553	1092529.64651084	1365801.40409386	1172848.51772642	986172.311390555	977871.836666159	981507.117488364	--	--	--	--	--	-	-	-	-
M318T498_POS	(2z)-4,6-dihydroxy-2-[(3-hydroxy-4-methoxyphenyl)methylidene]-1-benzofuran-3-one	8.297	318.098	0.028297254978445	11075.3423851316	16147.5599168053	21394.0417595982	16836.0278000505	5443.73597556614	17023.9628282633	17391.7267052751	17837.5985062827	13692.1251111696	14544.1448091429	15725.4343439025	15686.4446919547	16010.2765341904	12356.5559469633	16225.8066148348	--	--	--	--	--	-	-	-	-
M266T129_POS	(3as,5r,5as,8as,9ar)-5,8a-dimethyl-1-methylidene-3a,4,5,5a,6,7,9,9a-octahydroazuleno[6,7-b]furan-2,8-dione	2.150	266.17202	0.129683831249216	144943.834938258	59905.6458980892	50456.4973673731	36016.5405086657	75833.5981847717	41220.9175636674	35776.2595662061	136348.991084025	104740.859177735	81465.7874451503	41301.7884982553	71539.2225615719	104896.202025555	102957.992781226	102959.785549635	--	--	--	--	--	-	-	-	-
M549T157_POS	(3r,5r,6r,7s,9s,10r,13r,17r)-17-((r)-5-methoxy-5-oxopentan-2-yl)-10,13-dimethylhexadecahydro-1h-cyclopenta[a]phenanthrene-3,6,7-triyl triacetate	2.622	549.35581	0.0350284482459922	7719.8946502485	8936.6513356327	5354.98774136681	4250.98899392488	3303.59317174015	4668.56702142011	6997.38343080325	1993.02127478803	694.788746978565	1583.02745838861	7752.94958166283	842.530234208747	6100.7148523164	6399.94954714712	6536.14270841043	--	--	--	--	--	-	-	-	-
M501T57_POS	(3r,5r,7r,8s,9s,10s,12s,13r,14s,17r)-12-hydroxy-10,13-dimethyl-17-((r)-5-(oxetan-3-yl)pentan-2-yl)hexadecahydro-1h-cyclopenta[a]phenanthrene-3,7-diyl diacetate	0.957	501.35039	0.0791244862052048	332395.284891468	70499.9167407384	212043.709433998	62208.8160630693	289090.674707007	88810.5888247901	73744.6432814673	211309.19849862	258322.697167573	249416.801043513	124727.399725019	79048.5881486723	124438.404595841	122996.378843687	122967.974974639	--	--	--	--	--	-	-	-	-
M419T40_POS	(3r,5s,7r,9s,10s,12s,13r,14s,17r)-17-((2r)-7-hydroxy-6-methylheptan-2-yl)-10,13-dimethylhexadecahydro-1h-cyclopenta[a]phenanthrene-3,7,12-triol	0.659	419.35032	0.0597499596141839	183666.079434832	112835.74041668	88386.8264841884	70563.2967797399	36434.622842933	56437.6719646186	45763.4388608796	21911.2605839761	11199.1128847132	32494.0318096466	79558.005071733	51987.889767756	41935.6602839569	45830.9605064553	41812.8772137934	--	--	--	--	--	C05446	ko01100//Metabolic pathways;ko00120//Primary bile acid biosynthesis	Global and overview maps;Lipid metabolism	Metabolism
M589T32_2_POS	(3r,6r)-6-((3r,5s,7r,8r,9s,10s,12s,13r,14s,17r)-3,7-diacetoxy-12-hydroxy-10,13-dimethylhexadecahydro-1h-cyclopenta[a]phenanthren-17-yl)heptane-1,3-diyl diacetate	0.531	589.39549	1.01761775525268e-05	136609.473104319	5035540.63394917	939872.721642165	5680.44134888621	11797.4917249006	9862.32809367765	4032556.07202735	5277817.93722826	7513772.69419007	4941628.14912966	4186756.85581957	6155053.57783601	2094274.44991136	2094092.88100785	2046744.91867112	--	--	--	--	--	-	-	-	-
M780T173_POS	(3r)-3-((3r,5s,7r,8r,9s,10s,13r,17r)-3,7-dihydroxy-10,13-dimethylhexadecahydro-1h-cyclopenta[a]phenanthren-17-yl)butanoic acid	2.890	779.53186	0.00235837915390787	15239.7709335736	9723.57513530461	12039.7292520012	15461.2944460451	11701.8820364745	6131.55870242356	6392.45111372336	6223.54010430568	5078.28225055039	6934.34317876412	13528.8157467053	6315.27089156794	9119.11580567862	8993.04323370682	8990.79071808381	--	--	--	--	--	-	-	-	-
M565T273_POS	(3s,4r)-3-[(3s,4r)-5,7-dihydroxy-4-(4-hydroxyphenyl)-2-oxo-3,4-dihydrochromen-3-yl]-5,7-dihydroxy-4-(4-hydroxyphenyl)-3,4-dihydrochromen-2-one	4.548	565.08923	0.14740636917785	2275.78998366296	128.693987650982	10782.0664543671	3117.92230502079	6446.36096256526	5465.98892343763	31281.5850523097	13364.6145120307	29778.3463746834	20079.1131219472	5818.47774535137	81.6340110025598	12422.1929784599	12441.8766403936	11928.9665963057	--	--	--	--	--	-	-	-	-
M605T90_POS	(3s,5r,7r,8r,9s,10s,13s,14s,16r,17r)-17-((2r)-7-acetoxy-6-methylheptan-2-yl)-10,13-dimethylhexadecahydro-1h-cyclopenta[a]phenanthrene-3,7,16-triyl triacetate	1.492	605.40956	0.0272582328211176	85267.1221323496	13657.9706242978	24138.1761642423	32914.9603072711	32034.6917591232	7491.01697651602	6361.89155594067	20553.9714467205	16850.9030508273	39049.8066869837	33806.7003323228	10785.9594032073	20887.7335558039	26139.4680060933	26161.768836789	--	--	--	--	--	-	-	-	-
M641T375_POS	(3z)-5-[(2,6-dichlorobenzyl)sulfonyl]-3-[(3,5-dimethyl-4-{[(2r)-2-(1-pyrrolidinylmethyl)-1-pyrrolidinyl]carbonyl}-1h-pyrrol-2-yl)methylene]-1,3-dihydro-2h-indol-2-one	6.252	641.16618	0.0514017560530552	155943.264424238	62497.9020135622	12913.0681088004	20087.916441614	42031.9777212614	41312.2461519425	419.786540973598	981.262731094057	425.004849209221	1834.49138164568	50609.8472261678	52120.5916678117	16030.734031078	17171.5631553482	17154.2266065862	--	--	--	--	--	-	-	-	-
M676T40_2_POS	(4ar,5r,6as,6br,10s,12ar)-10-[(2r,3r,4r,5s,6r)-3-acetamido-4,5-dihydroxy-6-(hydroxymethyl)oxan-2-yl]oxy-5-hydroxy-2,2,6a,6b,9,9,12a-heptamethyl-1,3,4,5,6,6a,7,8,8a,10,11,12,13,14b-tetradecahydropicene-4a-carboxylic acid	0.672	676.44766	0.132238235914921	251972.029051989	33177.8619514951	57937.9518466326	12925.2428382161	55545.4429128406	19289.3040491326	20983.1622361239	44283.7885727847	122744.291767384	168000.160084048	57092.9132917885	33256.3230681385	71426.3281162877	64761.1157606884	64825.5695273875	--	--	--	--	--	-	-	-	-
M297T299_POS	(4as)-6,7-dihydroxy-1,1,4a-trimethyl-3,4,10,10a-tetrahydro-2h-phenanthren-9-one	4.990	297.15818	0.0282812727810365	756506.614839351	687540.129861571	1025403.73807964	1008452.63488671	22003.9259806253	880183.806871229	610815.300383353	1186357.27791219	1326248.21936282	332090.906773294	784988.28256576	619299.099007305	888679.26868117	874315.511557929	843363.710035212	--	--	--	--	--	-	-	-	-
M592T79_POS	(4r)-4-((3r,5s,7r,9s,10s,13r,14s,17r)-3,7-dihydroxy-10,13-dimethylhexadecahydro-1h-cyclopenta[a]phenanthren-17-yl)-n-methyl-n-((2s,3r,4r,5r)-2,3,4,5,6-pentahydroxyhexyl)pentanamide	1.319	592.38885	0.0771195066324193	354994.24255218	69984.0719121585	78975.1789218573	27284.9613055719	82605.6220741064	38543.3274944284	33630.5195191	71942.9113828423	78275.5406509226	197709.150763009	99748.4671575948	49781.6808942918	74245.2077863416	74235.5444057874	75609.100342686	--	--	--	--	--	-	-	-	-
M814T126_POS	(4r)-4-((3s,5s,7s,9s,10s,13r,14s,17r)-3,7-dihydroxy-10,13-dimethyl-12-oxohexadecahydro-1h-cyclopenta[a]phenanthren-17-yl)pentanoic acid	2.108	813.55029	1.71923366290506e-05	162756.419271635	169234.799201229	83186.4906338405	73625.2305113459	111879.504737262	83588.5839060236	48929.907040012	45015.0375408653	22294.5147564867	48874.8931422631	120267.651804917	206782.149310262	82950.7294957521	79548.7224432744	82934.5838330832	--	--	--	--	--	-	-	-	-
M249T33_POS	(5.alpha.)-androstane-3,11,17-trione	0.553	249.18431	0.294335692557277	175576.338239238	92730.1734916399	67514.978795439	97554.9187674	77512.3775451572	83903.6235449591	108370.020955135	36794.388834682	63213.8326325005	32458.7137016743	50856.6608238642	93391.1466683785	51617.787837222	48484.6217516196	51565.8375917721	--	--	--	--	--	-	-	-	-
M216T504_POS	(5e,8z)-4,7-dihydroxy-2-methyl-2,3,4,7-tetrahydrooxecin-10-one	8.399	216.14474	0.251083938393519	417853.280388864	427804.947138982	341183.339747666	199697.35971665	428926.729923091	435542.27691407	364635.536220973	399005.131118626	224288.111365372	286160.954240031	380575.995262418	406322.270560502	536284.257785197	561073.966412345	562049.220828893	--	--	--	--	--	-	-	-	-
M516T117_POS	(5r)-5-[(1s,2s,3r,4r)-3-[(4e)-hex-4-enoyl]-6-[(2e,4e)-hexa-2,4-dienoyl]-5,7-dihydroxy-4,7-dimethyl-8-oxobicyclo[2.2.2]oct-5-en-2-yl]-4-hydroxy-3,5-dimethyl-2,5-dihydrofuran-2-one	1.958	516.24253	0.233726961271065	18007.18048624	49383.2016236237	7277.65531658777	170.485873369434	1165.68548424181	294.151378202966	6880.14503340333	16762.2290110376	8678.20487064959	8129.74980462426	34306.8802818632	19595.4280637051	30899.0651645742	30336.1463624387	30900.0529583577	--	--	--	--	--	-	-	-	-
M449T35_POS	(6r)-2-methyl-6-((2r,3s,5s,7r,8r,9s,10s,12s,13r,14s,17r)-2,3,7,12-tetrahydroxy-10,13-dimethylhexadecahydro-1h-cyclopenta[a]phenanthren-17-yl)heptanoic acid	0.575	449.34703	0.0127361279103474	547779.839199128	372963.765514292	205046.574705303	244765.079599063	343334.122361763	272772.926819931	270188.924199047	222932.817391283	222792.943689151	317670.072232088	326673.462372394	324771.861724745	296161.553570034	296307.897528906	302426.42045075	--	--	--	--	--	-	-	-	-
M331T121_POS	(6s)-5-methyltetrahydrofolic acid	2.024	331.16452	0.236833539297479	23175.236085215	25009.9921085764	23636.7616223428	8680.4110277152	20906.5841311789	12624.1307132831	15020.8091370007	12173.5615583647	13425.1412030238	30312.3312929584	17506.8150939114	12851.9964262768	21313.7666686094	20206.4739117997	20180.5953397382	--	--	--	--	--	-	-	-	-
M545T122_POS	(7r,8s)-dihydrodehydrodiconiferyl alcohol 9-o-beta-d-glucopyranoside	2.025	545.21822	0.235628791050604	354.183158927327	751.981172483196	188.268513000616	194.386842651785	123.79776438661	1420.28626711085	374.149296765134	849.14218138138	707.829927183154	2498.34580926691	1294.04826086611	339.116528141458	2779.37323046797	2818.03145377721	3215.51309606659	--	--	--	--	--	-	-	-	-
M718T172_POS	(9s,10r,13r,14s,17r)-17-((r)-5-hydroxypentan-2-yl)-10,13-dimethyl-1,2,6,7,8,9,10,11,12,13,14,15,16,17-tetradecahydro-3h-cyclopenta[a]phenanthren-3-one	2.869	717.58742	0.00725073775506248	362753.072161474	851909.531194061	839338.437759801	712305.888901433	407029.75323854	812353.0100207	404139.231480338	348104.113111199	321217.231048456	473896.088142571	1140835.32466504	1084320.11580058	744007.06226943	770249.600842354	769655.394013562	--	--	--	--	--	-	-	-	-
M149T35_3_POS	(cis+trans)-nerodilol	0.583	149.13163	0.632901687527133	3977.45420434739	73134.8692144414	6618.18170778871	78730.7886775192	10956.0091683087	13953.3381443213	105198.099588209	92003.5700667163	165766.119860921	80160.9295266969	108308.815294635	65831.6019831251	32849.7749150284	33147.1518593479	28889.4651767263	--	--	--	--	--	C09704	ko01100//Metabolic pathways;ko01062//Biosynthesis of terpenoids and steroids	Chemical structure transformation maps;Global and overview maps	Metabolism
M372T58_POS	(e)-3-(4-acetyloxy-2,3-dihydroxy-2,5,5,8a-tetramethyl-3,4,4a,6,7,8-hexahydro-1h-naphthalen-1-yl)prop-2-enoic acid	0.964	372.25802	0.0760567088944015	620367.092816525	187429.135748321	107996.929172752	29675.0415595076	132318.26410746	32160.2757551665	71922.1448905975	82587.3236585298	163863.972553601	597674.244827492	91232.0241090394	139822.889591484	142286.752081198	142282.79552947	145856.464161504	--	--	--	--	--	-	-	-	-
M397T369_POS	(e)-3-(4-methoxyphenyl)-1-[2,4,6-trimethoxy-3-(3-methylbut-2-enyl)phenyl]prop-2-en-1-one	6.152	397.18103	0.291247181014707	1038.60473308693	1556.38819292616	334.635267526689	876.756051131608	1254.32795090834	563.031493297966	419.883018629487	387.012102204205	534.573296739421	884.18587204268	797.210907030488	421.956227650471	9163.80638468704	9055.82225712811	9058.57578427998	--	--	--	--	--	-	-	-	-
M424T157_POS	(e)-resveratroloside	2.623	424.16371	0.00854488610009588	4053.31051396465	3155.19088820749	1827.96808849072	1902.4553943147	2864.45423718969	621.913276536746	2762.43593336565	3044.03943678144	3344.02133651922	2375.95225768414	4708.4113553473	3475.21975772978	2092.08256087653	2094.15192928631	2316.83768601959	--	--	--	--	--	-	-	-	-
M341T448_POS	(ent-7alpha)-7-Hydroxy-8(14),15-pimaradien-19-oic acid	7.462	341.21714	0.153011620658314	7247.74606398164	11099.2885624688	9419.78434108787	12439.3268126472	23723.8400225585	14420.6394484018	3456.50182984124	13063.7852339784	4761.1378940227	12784.2307572188	12486.8933047468	18674.490714577	12016.0259502471	10739.8795512699	10707.4556756985	--	--	--	--	--	-	-	-	-
M362T67_POS	(r)-(+)-arachidonyl-1'-hydroxy-2'-propylamide	1.109	362.32547	0.678562443621017	2378912.51001325	1894389.12873948	1358072.58459304	1132141.96265078	1259196.37842666	1328041.86688772	1138907.69513911	1185633.79964702	1723401.04371337	1475639.01704116	1867382.55640789	1668046.58765309	1362838.31687358	1365909.92980477	1386857.39417132	--	--	--	--	--	-	-	-	-
M389T126_POS	(r)-4-((5s,8s,9s,10r,13r,14s,17r)-10,13-dimethyl-3,6-dioxohexadecahydro-1h-cyclopenta[a]phenanthren-17-yl)pentanoic acid	2.106	389.2665	0.262707280293765	31759.3047653609	24095.3040317176	15095.7506162667	68751.5538709427	35483.026575954	29001.2450141825	19476.3402828741	6059.4490879568	5984.57288564717	24232.8471449466	30000.0813119533	25262.3732335064	25739.3578226214	26399.8394040173	25751.7026415945	--	--	--	--	--	-	-	-	-
M742T173_POS	(r)-4-((8s,9s,10r,13r,14s,17r)-10,13-dimethyl-3-oxo-2,3,8,9,10,11,12,13,14,15,16,17-dodecahydro-1h-cyclopenta[a]phenanthren-17-yl)pentanoic acid	2.880	741.52935	6.04384420944189e-05	16233.1108834949	17613.6577492571	27991.5933742688	17748.3205024661	25221.4549962678	22587.8795972332	11065.2523904016	10365.3933995789	2941.52018530622	17190.54348069	24369.5308068771	38596.7154712474	20401.0217719386	18537.4389488396	18512.0587441233	--	--	--	--	--	-	-	-	-
M204T129_POS	(r)-6-(4-aminophenyl)-4,5-dihydro-5-methyl-3(2h)-pyridazinone	2.153	204.1041	0.230535497116854	32499.4737087145	3096.42431419861	4966.70916054554	1046.48980722232	3056.09564335318	9039.59481854651	1311.33529196527	8854.55007812039	2102.30797082379	1983.86503640444	5283.40344811021	11254.7590131435	3411.46254475496	3403.79837875698	3771.28044764507	--	--	--	--	--	-	-	-	-
M149T32_POS	(S)-2-Hydroxyglutarate	0.536	149.02235	0.90253122891473	430511.157494749	327469.65223956	286071.61862727	300049.308245661	321844.800854816	300688.449956232	250535.339520108	274975.996887206	355731.475988562	235921.245197673	258148.06976272	307309.978351588	363273.322821321	337699.156527869	363167.255362597	--	--	--	--	--	C03196	ko01100//Metabolic pathways;ko01120//Microbial metabolism in diverse environments;ko00310//Lysine degradation	Amino acid metabolism;Global and overview maps	Metabolism
M403T349_2_POS	(z)-3-(4-hydroxyphenyl)-n-[4-[[(e)-3-(4-hydroxyphenyl)prop-2-enoyl]amino]butyl]prop-2-enamide	5.817	403.14907	0.353407415661523	7916.19978556525	16699.0727043052	16681.5337828194	14910.6782559429	13402.6743146271	12648.9651641898	18780.0551364873	17685.6950970647	20493.8814011002	16571.433379894	12972.2992711669	10683.4346768949	16142.3645857564	14533.4288450236	16124.4714720727	--	--	--	--	--	-	-	-	-
M368T44_POS	[(10z)-6,10-bis(hydroxymethyl)-3-methylidene-2-oxo-3a,4,5,6,7,8,9,11a-octahydrocyclodeca[b]furan-4-yl] 2-methylprop-2-enoate	0.727	368.22734	0.0271698098800706	106282.562222596	125436.587043898	29453.5530637732	6487.86692281087	11156.1900864571	9283.54363124644	13542.5505511132	25046.3417470989	12323.4931608967	25844.266217304	34509.6225809202	50024.7087719164	73701.0011108659	73592.1557702112	65434.034186249	--	--	--	--	--	-	-	-	-
M687T450_POS	[(1s,6s,7r,10r,15s,16r,18s,19r,20r)-6-(3-furyl)-8,9,18,19,20-pentahydroxy-3-(1-hydroxy-2-methylpropylidene)-7,12,15,17-tetramethyl-4-oxo-5,11,13,21-tetraoxaheptacyclo[10.8.1.114,17.01,10.02,7.010,15.014,19]docos-16-yl]acetic acid	7.492	687.1936	0.00260686471504018	3214.94707058101	10055.003136559	3101.40079176957	3092.31847784385	2909.02349903091	2647.09997825725	3494.63027527311	4378.14389017479	3571.02005577571	3348.42237580906	2868.04780094261	4674.85672272327	196745.882108764	122519.100937072	193283.470158216	--	--	--	--	--	-	-	-	-
M694T79_POS	[(2r,3r,4s,5s,6r)-3-acetyloxy-2-(acetyloxymethyl)-5-hexanoyloxy-6-[(2s,3r)-2,3,4-trihydroxybutoxy]oxan-4-yl] tetradecanoate	1.308	694.45699	0.00525967218211114	355389.515136206	52662.8840267502	69875.6623089965	21382.3867521459	79937.5640808179	29596.8408736371	32966.8233607335	70324.3117416508	71248.4643058719	163500.827479974	102876.505421705	42551.743086551	75192.41106617	75253.8577027333	77698.3977518245	--	--	--	--	--	-	-	-	-
M689T291_POS	[(2r,3s,4s,5r,6r)-6-[1,7-bis(4-hydroxyphenyl)-5-oxoheptan-3-yl]oxy-3,4,5-trihydroxyoxan-2-yl]methyl (e)-3-(3,4-dimethoxyphenyl)prop-2-enoate	4.853	689.24661	0.840395247975914	7950.04037977918	2793.8934759638	2971.32229063336	3821.47531817351	4072.86416822235	5151.17964430375	3240.11669347166	4778.71607304931	3435.18769309184	4698.48322334227	1739.76094712693	6471.23873110751	2938.70754821336	3412.10324028044	3419.93778935441	--	--	--	--	--	-	-	-	-
M645T289_POS	[(2r,3s,4s,5r,6r)-6-[1,7-bis(4-hydroxyphenyl)-5-oxoheptan-3-yl]oxy-3,4,5-trihydroxyoxan-2-yl]methyl (e)-3-(4-hydroxyphenyl)prop-2-enoate	4.818	645.21037	0.892988657748336	9843.74785089321	4973.99126817654	6682.58038773617	4858.87849608779	3240.86488458248	5601.73130183756	5467.91584966321	5386.74934068835	3177.02321765795	4256.21980917733	2839.61367346972	7527.12914824262	4691.09913998466	3088.39633144638	4692.293868937	--	--	--	--	--	-	-	-	-
M546T310_POS	[(2s,3r,4s,5s,6r)-4,5-dihydroxy-6-(hydroxymethyl)-2-[2,4,6-trihydroxy-3-(4-hydroxybenzoyl)phenyl]oxan-3-yl] 4-hydroxybenzoate	5.174	546.14694	0.00244800759112645	4825.60969473105	6610.89748961171	8228.83618190943	5958.29258822064	7127.37668397761	7076.76500281993	15546.7386504017	10306.8704503411	28819.9947547327	10461.0170982489	4913.18791063903	7307.38970332976	6876.68825087292	6970.41788488775	6979.43130363694	--	--	--	--	--	-	-	-	-
M474T223_POS	[(3r,4s,8s,8as)-3-hydroxy-6,8a-dimethyl-8-[(z)-2-methylbut-2-enoyl]oxy-3-propan-2-yl-1,2,3a,4,5,8-hexahydroazulen-4-yl] 4-hydroxybenzoate	3.725	474.28946	0.0963523162156047	48013.0171318137	6455.60941831368	8899.52775337197	2221.87468168925	8726.08115775657	4819.72935468638	5216.04086801146	8159.68719941012	8419.95621753574	22715.6242253705	12383.872218904	7739.42071795332	9029.37706357747	9450.08892477622	9429.25834406708	--	--	--	--	--	-	-	-	-
M482T36_POS	[(4r,5s,6r,6as,7r,10ar,11br)-5-acetyloxy-6-hydroxy-10a-methoxy-4,7,11b-trimethyl-9-oxo-1,2,3,4a,5,6,6a,7,11,11a-decahydronaphtho[2,1-f][1]benzofuran-4-yl]methyl acetate	0.608	482.25794	0.138282472876661	241677.584247587	872445.161289497	182434.968670302	2662.25846627888	50641.3457081845	5080.06019873286	178424.459120215	266826.683329487	183383.770900528	301668.788043242	442786.76784293	325205.760397686	525089.342475967	525210.217759647	545462.143794916	--	--	--	--	--	-	-	-	-
M492T193_POS	[(4r,6ar,9s,9ar,9br)-9-methyl-3,6-dimethylidene-2,8-dioxo-3a,4,5,6a,7,9,9a,9b-octahydroazuleno[4,5-b]furan-4-yl] (e)-4-hydroxy-2-[[(e)-4-hydroxy-2-methylbut-2-enoyl]oxymethyl]but-2-enoate	3.216	492.24165	0.0305685963191581	15442.6749244324	2934.1331164225	5847.9942264582	5688.47271077832	7824.33154620558	4096.76447135973	867.863118123528	1657.17907417307	1084.52864202716	1396.86005121669	6871.69401610754	6765.05289209003	4946.75577285589	4946.51444782532	5105.94318930212	--	--	--	--	--	-	-	-	-
M548T312_POS	[1,1'-biphenyl]-2-carboxylic acid, 4'-[[2,3-dimethyl-5-[[[(1s)-1-(4-nitrophenyl)ethyl]amino]carbonyl]-1h-indol-1-yl]methyl]-	5.196	548.20777	0.38444831373571	992.099512705321	1630.93767502756	2051.40531343069	2341.96775653534	2679.87693377969	1275.77658232413	1340.89093496733	3492.18138597704	2470.25788620494	1407.85896616215	2676.80600288827	2081.69216812633	2609.97398685204	2749.57666128058	2793.80105199566	--	--	--	--	--	-	-	-	-
M543T70_POS	[2-(3,4-dihydroxyphenyl)-5-hydroxy-7-methoxy-4-oxo-3-[(2s,3r,4r,5r,6s)-3,4,5-trihydroxy-6-methyloxan-2-yl]oxychromen-8-yl] acetate	1.166	543.09374	0.00947966486514907	3174.69746490683	3174.69746490683	4970.55433726078	1172.59046889619	3174.69746490683	3056.94767490519	10065.0188492948	1532.7327217814	8170.92987301156	3812.21926608691	1466.40865891311	101.95983306121	4769.1804900479	4689.48071376272	5170.45754240753	--	--	--	--	--	-	-	-	-
M745T551_POS	[2-[4-hydroxy-2,5-bis(hydroxymethyl)-3-(2-methylpropanoyloxy)oxolan-2-yl]oxy-6-(hydroxymethyl)-4,5-bis(2-methylpropanoyloxy)oxan-3-yl] decanoate	9.186	745.34643	0.00012668088277606	2967.09762948323	3281.19057253312	5057.91313414476	3940.68172430477	3472.25266984052	6030.6704256207	2598.69149324057	2564.30785772843	3101.55550589875	4403.0255761424	3382.41013352727	4428.17027964462	3295.86821218613	3300.68420901807	3157.94692895373	--	--	--	--	--	-	-	-	-
M343T45_POS	[2-[4-methyl-2-(2-methylpropanoyloxy)phenyl]oxiran-2-yl]methyl 2-methylpropanoate	0.743	343.12881	0.478435435964951	18439.3944233589	111281.387147052	18504.0903427011	22944.5901980807	29979.1831745651	18157.3653312223	19075.1274384587	7842.79762869843	6556.64416205654	11481.419673336	29124.5484939383	17531.3428722537	25375.6070880139	25334.382014229	27629.5041863112	--	--	--	--	--	-	-	-	-
M547T290_POS	[4a,7-dihydroxy-7-methyl-1-[3,4,5-trihydroxy-6-(hydroxymethyl)oxan-2-yl]oxy-1,5,6,7a-tetrahydrocyclopenta[c]pyran-5-yl] (e)-3-(4-methoxyphenyl)prop-2-enoate	4.828	547.17155	0.848098820833376	65787.2273525509	30722.4037776218	47141.0566173665	29019.3310869912	24137.1516600427	20421.0363336951	46027.0363273905	29711.9003746541	22404.4513278929	37959.1685064968	24685.1942725159	61648.0299176501	32471.868976038	31841.1982383724	32443.3358343796	--	--	--	--	--	-	-	-	-
M327T301_POS	[5-acetyloxy-3-(hydroxymethyl)-2-oxo-6-propan-2-ylcyclohex-3-en-1-yl] 3-methylbutanoate	5.021	327.16768	0.0893116751816821	4463.25080993617	247.337336962385	21818.8502692933	1728.41390224854	55.8902187386919	2867.9187851625	15972.1558171062	23522.0775414792	70651.8702189799	12887.1804914141	1825.61852773885	208.297853998732	5240.37021473994	5244.13391174358	5395.67707873515	--	--	--	--	--	-	-	-	-
M341T67_POS	[5-acetyloxy-3-(hydroxymethyl)-2-oxo-6-propan-2-ylcyclohex-3-en-1-yl] 3-methylpentanoate	1.111	341.21642	0.0125499624022553	257818.338343988	30411.0284963403	32845.1347641495	6035.16011065618	52769.2842305895	3902.86950660737	9963.11403786782	27347.7480581893	54251.9828964314	225316.018423859	40252.0058151216	29128.3143571836	49305.7947112393	46189.2256027647	46173.5787741129	--	--	--	--	--	-	-	-	-
M475T297_POS	[5-ethenyl-3-hydroxy-4-(3-hydroxyprop-1-en-2-yl)-2-(3-methoxy-3-oxoprop-1-en-2-yl)-5-methylcyclohexyl] 4-acetyloxy-3-hydroxy-2-methylidenebutanoate	4.951	475.18663	0.246833110824937	1581.02946138283	1229.97896935667	8159.39359879767	5764.75546293266	2159.17894356234	5627.47666031495	16742.6615848229	6849.98993218073	13859.845299955	11925.0428662122	5279.75113000723	581.684208976807	9019.93561927028	9095.73567215705	10517.4152190988	--	--	--	--	--	-	-	-	-
M689T497_POS	[6-acetyloxy-4-butanoyloxy-3,3a-dihydroxy-3,6,9-trimethyl-8-[(e)-2-methylbut-2-enoyl]oxy-2-oxo-4,5,6a,7,8,9b-hexahydroazuleno[4,5-b]furan-7-yl] octanoate	8.277	689.31832	2.13263183105028e-05	460.353766457587	2906.95006036091	3634.99582392728	2807.16168244146	1665.31106313217	3535.95934451108	3914.04619780689	3271.48484398443	3239.04103646387	3773.62340353899	3681.65935133017	3838.64103505166	2583.26455359128	2614.47782950329	2355.32449237531	--	--	--	--	--	-	-	-	-
M478T284_POS	[6-acetyloxy-7-(chloromethyl)-7-hydroxy-1-(3-methylbutanoyloxy)-4a,5,6,7a-tetrahydro-1h-cyclopenta[c]pyran-4-yl]methyl 3-methylbutanoate	4.731	478.22559	0.62271657952169	47714.3884991254	40790.0436438295	46177.5560820287	10123.0321393106	60073.7764256144	41888.0113933119	20316.5072202293	29453.860453821	27057.6502429019	26669.176605275	33864.2985234808	21133.646417053	25708.4456376812	28193.0678624628	25199.8956297813	--	--	--	--	--	-	-	-	-
M478T272_POS	1- piperazinecarboxylic acid, 4-[3-(2,3-dihydro-2-oxo-6-benzoxazolyl)-3-oxopropyl]-, (3,5-dichlorophenyl)methyl ester	4.531	478.11403	0.0234662258659915	2304.464503527	84.7418755908291	38108.5664948792	7087.82014439428	60.8857877429196	10435.6177517163	86000.8623449693	54288.0444160787	81620.8616049411	59756.4236018886	15688.4620016829	90.2742924927918	38222.7430293788	40225.8931542347	38252.6239742384	--	--	--	--	--	-	-	-	-
M391T338_POS	1-.beta.-d-arabinofuranosyluracil 5'-monophosphate	5.635	390.9931	0.797000510258539	411632.450306351	394067.744585865	275523.410939588	310223.69973192	334028.347824379	294024.54263342	321700.094375856	279875.169935708	297831.803408063	378503.289699962	271904.655667093	331757.941236737	271372.803636788	272823.717874184	235373.833437643	--	--	--	--	--	-	-	-	-
M691T274_POS	1-(1,2-dihexanoylphosphatidyl)inositol-4,5-bisphosphate	4.561	691.14391	0.755364767465488	1826.80428479882	1826.80428479882	3797.76110719089	253.589360821541	1826.80428479882	1118.43139876891	26418.8503210674	10781.0290269833	28938.3492377428	9873.22591621292	474.272043785251	1826.80428479882	2281.84981687752	2285.83718386212	2575.8890822855	--	--	--	--	--	-	-	-	-
M480T179_POS	1-(1z-hexadecenyl)-sn-glycero-3-phosphocholine	2.984	480.34345	0.979513054617224	7296973.87977911	4699826.81049866	2937765.06822484	2954326.63941483	3334370.30070604	3179330.46143352	1315088.64026332	1815019.55195041	1177860.79226229	2228913.50018984	5985492.00395204	7184576.87195674	3565746.35477089	3584922.35102966	3565995.11059419	--	--	--	--	--	-	-	-	-
M819T133_POS	1-(1z-octadecenyl)-2-(4z,7z,10z,13z,16z,19z-docosahexaenoyl)-sn-glycero-3-phosphocholine	2.215	818.60315	0.966091830770951	1170182.03456609	1695981.41219679	1187178.08411669	799033.007687409	727147.721698373	1069583.36352724	523135.995891538	844853.019372792	670069.471827071	1077908.06405183	1654046.46169034	2604595.44881711	1258145.87111864	1258015.39666814	1245434.70705984	--	--	--	--	--	-	-	-	-
M777T133_POS	1-(1z-octadecenyl)-2-(4z,7z,10z,13z,16z,19z-docosahexaenoyl)-sn-glycero-3-phosphoethanolamine	2.215	776.55634	0.97965774695736	166720.985855973	672435.948521375	309404.036674043	343936.446219193	266644.202929486	309327.291504121	235374.619815679	272061.627375127	214766.580314285	343723.511062279	590904.515282059	865563.006087144	437635.139586838	465498.349705766	465272.229941758	Lipids and lipid-like molecules	Glycerophospholipids	Glycerophosphoethanolamines	206059-98-5	HMDB0011394	-	-	-	-
M795T134_POS	1-(1z-octadecenyl)-2-(5z,8z,11z,14z-eicosatetraenoyl)-sn-glycero-3-phosphocholine	2.237	794.60304	0.923467045664122	3769234.08315929	6843593.20355245	5316691.63960974	4472314.63966485	3819278.80314375	5088782.37371065	2853204.16635691	3216132.65649623	2584579.99256524	3620326.16137321	7544020.24467641	11512035.9363871	5442399.22701495	5471485.29824835	5437433.41351741	--	--	--	--	--	-	-	-	-
M753T134_POS	1-(1z-octadecenyl)-2-(5z,8z,11z,14z-eicosatetraenoyl)-sn-glycero-3-phosphoethanolamine	2.235	752.55569	0.981260904924285	299599.795835049	1477719.69018139	846606.417880625	936894.36015023	559592.688676014	681469.327364325	528327.877359179	586519.716219692	383868.288782836	644193.358755209	1442048.37509231	3295859.4997748	1112516.31244685	1116946.07510728	1112514.95132663	Lipids and lipid-like molecules	Glycerophospholipids	Glycerophosphoethanolamines	-	HMDB0060631	C00350	ko01100//Metabolic pathways;ko01110//Biosynthesis of secondary metabolites;ko00564//Glycerophospholipid metabolism;ko04723//Retrograde endocannabinoid signaling;ko00563//Glycosylphosphatidylinositol (GPI)-anchor biosynthesis;ko05167//Kaposi sarcoma-associated herpesvirus infection;ko04136//Autophagy - other;ko04140//Autophagy - animal;ko05130//Pathogenic Escherichia coli infection	Global and overview maps;Glycan biosynthesis and metabolism;Infectious disease: bacterial;Infectious disease: viral;Lipid metabolism;Nervous system;Transport and catabolism	Cellular Processes;Human Diseases;Metabolism;Organismal Systems
M508T188_POS	1-(1z-octadecenyl)-sn-glycero-3-phosphocholine	3.133	508.37428	0.994771287746814	1881133.33386354	917899.583328407	578963.756762566	499993.19470813	541851.049400388	612668.114805499	282666.610683392	430610.545814489	270974.906163084	538019.031336304	1048641.49138566	1206646.60480982	1031337.08080668	1026540.41459336	1159952.5742915	Lipids and lipid-like molecules	Glycerophospholipids	Glycerophosphocholines	-	HMDB0013122	C04230	ko00564//Glycerophospholipid metabolism;ko05231//Choline metabolism in cancer	Cancer: overview;Lipid metabolism	Human Diseases;Metabolism
M238T205_POS	1-(4-fluorophenyl)-2-(isopropylamino)pentan-1-one	3.420	238.15402	0.237787196520143	10636.7479149312	2615.47005779077	5824.51584505291	4523.80026524281	3940.93852462058	4346.95322036187	3019.63406175977	2457.69263763954	923.036485750382	3094.53309606832	8797.00074158373	14763.5479969866	5115.31901641182	5322.36434418665	5111.18178017326	--	--	--	--	--	-	-	-	-
M197T258_POS	1-(4-hydroxy-3,5-dimethoxyphenyl)ethanone	4.299	197.06782	0.0180664534841359	39604.3303410152	39905.1041562374	34584.8007230339	43827.3705641938	51770.3021783355	34796.5839155914	20709.4586585528	29281.9738833807	7634.28688748483	29939.4941896336	37676.1207893946	41418.4111806203	22226.2961502337	22256.7244282202	23649.9400275053	--	--	--	--	--	-	-	-	-
M236T361_POS	1-(benzo[d][1,3]dioxol-4-yl)-2-(methylamino)pentan-1-one	6.024	236.14924	0.749234981885151	14613.7753345617	6689.59734197624	7446.03278629946	9857.53046981508	10209.7943382954	12802.7043260252	11357.1619038468	24810.9085983736	6908.23123294908	10758.3420338626	12007.4800706174	23709.6576626537	13353.0175250387	13050.9600572596	13344.6243504033	--	--	--	--	--	-	-	-	-
M197T8_POS	1-(cyclopentylcarbonyl)-4-piperidinamine	0.133	197.18963	0.25525399604948	4910.27523198806	4532.65311580988	6235.81716768311	1571.81150841447	5444.97686925274	1430.10788168385	6098.52415938095	6187.16157364666	1917.61699696757	6319.91812306766	5107.13431699579	8869.47209494761	2391.28748081288	2289.64278485788	2860.87287318533	--	--	--	--	--	-	-	-	-
M551T291_1_POS	1-[2-[3-[(2r,3r,4s,5s,6r)-6-[[(2r,3r,4r)-3,4-dihydroxy-4-(hydroxymethyl)oxolan-2-yl]oxymethyl]-3,4,5-trihydroxyoxan-2-yl]oxyprop-1-en-2-yl]-2,3-dihydro-1-benzofuran-5-yl]ethanone	4.843	551.13766	0.0279874411228682	13531.2630990125	25964.3279608981	400.315725203605	971.873631140652	277.364218208226	725.031847501106	803.364708352521	563.177271587779	2908.1738036585	524.504197108734	382.061830180372	2418.24348161913	136234.187749718	104875.135046031	105346.247374904	--	--	--	--	--	-	-	-	-
M566T183_POS	1-[2,4,6-trihydroxy-3-[7-hydroxy-2-(4-hydroxyphenyl)-3,4-dihydro-2h-chromen-4-yl]phenyl]dodecan-1-one	3.049	566.32078	0.0094366686612222	64647.5569192634	426599.611286751	407544.824114317	599439.380447936	381684.79078767	362887.166084518	176440.767741894	262748.127992523	190096.642418384	333350.070263448	331927.154964737	586199.809032307	338398.27398702	337605.513093437	322722.837353029	--	--	--	--	--	-	-	-	-
M143T214_POS	1-acetyl-3-piperidinamine	3.560	143.11702	0.521292933808143	209897.107261094	183570.228287529	33897.7084878489	31015.7758356987	33806.0294855215	32333.8724121055	52651.8596855792	82329.0999911313	60007.6231967037	85899.9911055572	39173.6100926451	76641.5468099338	290920.173533994	287859.205332219	290859.174176199	--	--	--	--	--	-	-	-	-
M552T180_POS	1-arachidoyl-2-hydroxy-sn-glycero-3-phosphocholine	3.006	552.39982	0.958716586867069	251265.536739583	266945.377986473	158085.203160767	101769.105197476	125495.28201561	152781.826969955	74012.6869532462	86720.3661808347	74595.2842202387	159822.185178267	186148.736068179	394476.069918511	185736.003406892	193723.499786088	185687.696410198	--	--	--	--	--	-	-	-	-
M562T184_2_POS	1-behenoyl-2-hydroxy-sn-glycero-3-phosphocholine	3.069	562.42053	0.975064283153664	78127.5835505461	8590.05559910849	10507.4643610917	3268.29491714877	19237.6315544928	10582.4662485799	7847.39116669253	9219.13206592942	7405.62268178823	17506.8207509998	37136.0126884132	62301.1646619621	27355.0861718499	23017.0709872805	24894.0951760288	--	--	--	--	--	-	-	-	-
M177T673_POS	1-benzylpiperazine	11.215	177.16299	0.684119880996681	5624.88628410621	3988.49506638265	6092.87488592504	3500.6352612658	2668.30513888331	4583.21630450125	3417.63362016051	5220.32042729096	3508.84887526882	3761.74895284427	3835.41503789449	2573.15177063782	4535.7041047228	4529.25766256717	4918.77484844574	Benzenoids	Benzene and substituted derivatives	Phenylmethylamines	-	HMDB0243838	-	-	-	-
M236T318_2_POS	1-butanone, 1-(1,3-benzodioxol-5-yl)-2-(dimethylamino)-	5.298	236.1488	0.750581136540183	12939.7981987044	5233.58096725968	1556.24835118763	6778.8664876501	3332.04813623033	5205.02574778908	2048.43762945032	4289.63090541665	1187.61107641758	1963.35204903376	2940.38459726769	17471.6773572772	15643.516826481	16600.3580217993	15641.7074975923	--	--	--	--	--	-	-	-	-
M146T293_POS	1-deoxynojirimycin	4.888	146.08037	0.554983290661335	19222.4953250728	5261.59781202044	2003.38503916618	3014.15589322812	7431.20303503453	5185.43753654348	348.184589250971	82966.2043251966	2421.84104008494	22907.8030654255	705.257016841308	7551.46801769646	15326.1518803777	15577.6659891525	15327.0470285127	Organoheterocyclic compounds	Piperidines	-	19130-96-2	HMDB0035359	-	-	-	-
M510T185_POS	1-heptadecanoyl-sn-glycero-3-phosphocholine	3.089	510.35305	0.848643750193456	1079263.76269598	1330365.55009589	571482.262036104	563926.66878105	409080.927622614	574887.212530181	465812.14310501	395494.868185976	549539.679896971	578764.149625348	1702672.82426555	924717.872561137	883034.329397784	927675.276530818	929321.218641041	--	--	--	--	--	-	-	-	-
M759T140_1_POS	1-hexadecanoyl-2-octadecadienoyl-sn-glycero-3-phosphocholine	2.340	758.5682	0.981841198420845	59003041.3415029	62488477.5862622	58197407.1930778	53558081.3576204	47843939.7924833	75141193.9747263	39904899.5077533	32763519.6064811	32525579.4428419	53190045.3612152	55286665.4952248	68170463.834058	56148505.3904627	56153984.3462068	54315732.9029456	--	--	--	--	--	-	-	-	-
M769T136_POS	1-hexadecyl-2-(5z,8z,11z,14z-eicosatetraenoyl)-sn-glycero-3-phosphocholine	2.270	768.58692	0.92245938174913	3925164.56324103	6039783.81979205	4374710.76674396	3746484.73078746	3284516.71964617	3940512.4011464	2689131.37790989	2692490.63354416	2184179.57003357	3018155.49035437	6389374.57781789	11142244.8529277	4783189.82645956	4756532.42135272	4649613.30474937	Lipids and lipid-like molecules	Glycerophospholipids	Glycerophosphocholines	-	HMDB0304650	-	-	-	-
M793T134_1_POS	1-hexadecyl-2-(8z,11z,14z-eicosatrienoyl)-sn-glycero-3-phosphocholine	2.227	792.58736	0.77768535169067	1711607.86722791	3938098.71821197	2455407.15360053	2115357.82350338	1616275.58689691	2133078.74798053	1223986.37487966	1697155.26552124	1315965.88485091	2014334.37885257	3277692.43157297	5094465.69663974	2614022.4137092	2614028.80902433	2598099.79497366	--	--	--	--	--	-	-	-	-
M674T154_POS	1-hexadecyl-2-azelaoyl-sn-glycero-3-phosphocholine	2.565	674.43593	0.290031592369409	6041.23978893266	3295.1225238903	10532.6168115642	3275.12430580152	6946.16056076211	13127.4253857748	5690.50152729711	860.004108742918	1356.31688875918	544.284039339214	2278.87903121237	3600.19617989977	8749.57799875151	8193.47663176751	5311.72044351925	--	--	--	--	--	-	-	-	-
M482T190_POS	1-hexadecyl-sn-glycero-3-phosphocholine	3.174	482.3589	0.997519063708207	4141901.35247944	1715198.21416856	1004699.88943756	798298.261603008	766810.896713594	943887.004915227	429509.38201844	474643.303751258	375850.942217966	711453.983510491	1924809.51935448	2523045.65212207	1592769.84151703	1592216.18711462	1541146.63659471	Lipids and lipid-like molecules	Glycerophospholipids	Glycerophosphocholines	17364-16-8	HMDB0010382	C04230	ko00564//Glycerophospholipid metabolism;ko05231//Choline metabolism in cancer	Cancer: overview;Lipid metabolism	Human Diseases;Metabolism
M242T143_POS	1-hexadecylamine	2.376	242.283	0.773352064351203	4667.79126130365	4724.511151658	1815.36290106017	2585.80111079741	2373.73698315538	2786.50476482081	4939.86693992477	7108.45730521811	16596.6733045527	6323.86581988049	4242.90971332067	6865.07001670557	6725.05426201779	7918.88241526889	6640.07929423182	--	--	--	--	--	-	-	-	-
M288T91_POS	1-hexanamine, 6-[4-(1h-imidazol-1-yl)phenoxy]-n,n-dimethyl-	1.513	288.19644	0.123561459308465	34636.3633610733	32091.5505746935	34408.5658134596	21776.7795199151	34560.941218919	42828.9077978768	30107.2020789971	32611.769024467	25607.8707587599	37241.7326707516	40257.9669043238	41196.1629091894	35655.4982635541	36570.6077334429	35657.6722356565	--	--	--	--	--	-	-	-	-
M413T122_POS	1-hydroxy vitamin d2	2.037	413.34081	0.54541361105729	131225.468174459	27297.0743543032	32049.7673515579	47520.3248206031	21715.0930565364	28598.8723052972	31248.9819770855	8671.80993342205	4084.47591254174	20736.7252575004	55742.9794932625	24522.3049970223	27665.837310739	23406.3581346434	21323.0463640712	--	--	--	--	--	-	-	-	-
M219T356_POS	1-hydroxypyrene	5.938	219.08445	0.35633161908542	1528142.36673981	1357841.14545752	682287.76588344	718682.726404955	1168003.63207716	850972.529767797	265089.794673384	477890.513509862	253101.99436666	609672.343712152	1061861.37736369	1207679.85000723	1134605.43961273	1139878.9919405	1139906.12156287	Benzenoids	Pyrenes	-	5315-79-7	HMDB0013139	C14519	ko01120//Microbial metabolism in diverse environments	Global and overview maps	Metabolism
M206T452_POS	1-isothiocyanato-6-(methylsulfinyl)-hexane	7.538	206.05477	0.0971648123196983	18801.4514296088	10682.9063729963	6173.09051610076	5997.45502218709	7870.04544551878	6936.04585736957	13814.5988152956	16316.3944560108	552.147134716157	18586.2847452858	7047.13099692548	6749.94900245825	13792.5541349584	9814.10253353178	13774.9293496825	--	--	--	--	--	-	-	-	-
M608T176_POS	1-lignoceroyl-2-hydroxy-sn-glycero-3-phosphocholine	2.941	608.4638	0.95152833167089	13463.4602123336	56977.5269202526	14126.777947204	26849.9640119232	16690.7044174093	21238.9166817473	10445.7497019669	6939.34791520924	11714.4973382958	28806.3279000855	40456.0724444902	47128.9216665581	29735.5691591931	31118.5100464328	31477.7187380067	--	--	--	--	--	-	-	-	-
M339T458_POS	1-methyl-l-histidine	7.641	339.16314	0.192502623512202	54330.9569327063	43219.1565106337	12769.1849449088	11849.9545393226	47962.5385605958	20027.7755660778	11309.5929728931	6557.66163100942	9301.28591132545	15271.932004027	19630.9725637559	24702.2705046843	20663.1696076518	21426.9582409003	20622.4038292274	Organic acids and derivatives	Carboxylic acids and derivatives	Amino acids, peptides, and analogues	332-80-9	HMDB0000001	C01152	ko01100//Metabolic pathways;ko00340//Histidine metabolism	Amino acid metabolism;Global and overview maps	Metabolism
M282T131_POS	1-methyladenosine	2.175	282.11901	0.999028166701598	203157.782609954	63199.8025830088	37683.1132190065	65951.9386722935	61571.4464812393	48387.6018522867	34178.40045219	31753.4905911825	16760.8648949204	46122.5281401977	51694.6309623176	32682.7858837475	62641.3639737413	62642.9361918001	60201.9772080754	Nucleosides, nucleotides, and analogues	Purine nucleosides	-	-	HMDB0243935	-	-	-	-
M97T700_POS	1-methylcyclohexanol	11.663	97.10054	0.271202286970177	5747.18851312664	5386.73520860553	10827.6282490158	4640.78509246322	5592.43916046504	11163.6114194716	6616.34858006147	6572.8842352492	6087.75575454073	6048.47976687697	9133.34295290685	7853.80871823235	7145.32124098926	6341.37357598288	6298.97919205588	Organic oxygen compounds	Organooxygen compounds	Alcohols and polyols	-	HMDB0059693	-	-	-	-
M126T79_POS	1-methylhistamine	1.309	126.09042	0.34169715428105	86084.5470763901	122961.177713568	65152.7173934377	69539.6242609333	51050.4856051053	90175.3751568595	65595.6642843385	43700.8028333727	18045.9620754251	68601.7190326904	167750.219216968	157111.691918609	81428.5510482753	84677.1509438354	81590.1499477895	Organic nitrogen compounds	Organonitrogen compounds	Amines	501-75-7	HMDB0000898	C05127	ko01100//Metabolic pathways;ko00340//Histidine metabolism	Amino acid metabolism;Global and overview maps	Metabolism
M263T37_POS	1-monolinoleoyl-rac-glycerol	0.614	263.23654	0.140682288106795	302627.650676203	557471.217801918	174149.339265519	146502.90113331	112919.57703021	245724.648412125	95387.570726347	45592.7666970073	82695.9144837027	142355.769270193	200475.231473837	141966.993982653	398475.503010557	412850.7912837	398517.867570973	Lipids and lipid-like molecules	Fatty Acyls	Lineolic acids and derivatives	-	HMDB0242115	-	-	-	-
M186T161_POS	1-naphthaleneacetamide	2.681	186.11371	0.360570723759056	7484.83115615454	4363.48756141351	1502.28674797011	13895.9210598394	7212.34890655251	1465.93316178442	775.647746504894	1029.88386910833	615.751564942998	7882.50880343073	2345.11462357942	3590.72233516048	3087.12524172916	3000.02898979643	2999.94768803022	Benzenoids	Naphthalenes	-	86-86-2	HMDB0032710	-	-	-	-
M300T308_POS	1-naphthalenesulfonic acid, 8-(phenylamino)-	5.130	300.07411	0.0315009916581917	26892.2728497163	31684.7027575484	23442.9306212571	22163.8600988079	22560.0478854945	23909.8110134423	11652.1321708025	17792.3239494127	4664.92785486219	30126.3195693913	26773.0188431402	27109.9150817559	21799.4950879074	22370.5143862407	21800.0491349049	--	--	--	--	--	-	-	-	-
M365T377_POS	1-naphthol .beta.-d-glucuronide	6.284	365.06821	0.38595511875055	70506.0160784623	76325.637557368	83973.5843780717	53036.8383182666	66508.3195989499	75627.8920048737	63992.8854185102	64987.7742396563	55248.9906863566	70126.6792594131	64929.7254548272	97374.7392739138	65211.9856355846	65129.2351735705	60445.6726508585	--	--	--	--	--	-	-	-	-
M632T40_POS	1-o-hexadecyl-2-deoxy-2-thio-r-(heptanoyl)-sn-glyceryl-3-phosphocholine	0.666	632.42538	0.169132895325452	346342.212116358	48446.4555357886	77482.9869151746	16768.3304900159	77116.3566815448	31127.1054380993	20501.045660823	64843.501336104	138574.720833767	263775.855515119	131742.632961227	71821.0715939791	66170.1935415034	60965.5864852946	60750.2833513728	--	--	--	--	--	-	-	-	-
M184T173_POS	1-o-hexadecyl-2-deoxy-2-thio-s-acetyl-sn-glyceryl-3-phosphorylcholine	2.880	184.07227	0.991487724308297	1930502.21269272	4312155.63144244	4750461.19444443	3881137.25017172	1882895.73903746	4450446.01442333	2173141.02862309	3215526.19215526	1889714.53236162	3289403.29345837	5437731.65368263	5274675.7192531	3401753.34236903	3172834.03274982	3164810.83930102	--	--	--	--	--	-	-	-	-
M550T182_2_POS	1-o-hexadecyl-2-o-(2e-butenoyl)-sn-glyceryl-3-phosphocholine	3.026	550.38483	0.733228813902369	1000017.94626852	521372.071857172	272838.627068162	201170.477546207	212513.90839892	363503.859829481	194778.270255185	224982.542599787	214051.318783826	375739.288560207	644129.590589689	383312.309504594	391962.938804113	412959.57676303	392136.756038574	--	--	--	--	--	-	-	-	-
M767T134_POS	1-o-hexadecyl-2-o-(5z,8z,11z,14z,17z-eicosapentaenoyl)-sn-glyceryl-3-phosphorylcholine	2.234	766.57186	0.837163173936858	2430892.47143552	4733166.07669147	3742921.08832677	3883052.1523561	3086810.7948832	3097390.13880725	2053721.51325862	2095277.00821859	2184668.01507331	2403401.77479137	5847346.66439451	9787975.80372825	4213269.48468752	4246358.49911791	4207101.79105961	--	--	--	--	--	-	-	-	-
M539T103_POS	1-o-hexadecyl-2-o-(n-methylcarbamoyl)-sn-glyceryl-3-phosphorylcholine	1.716	539.36936	0.641118510772841	102393.179108311	46160.7692123969	46850.2193198261	15616.1536825473	14426.4398181845	31314.1744244721	9001.47248720148	23197.0349277798	17925.6151264584	29794.3369194065	47517.9842928926	12352.2041633039	44475.3350171694	45404.7216640768	44472.8754760398	--	--	--	--	--	-	-	-	-
M618T41_POS	1-o-hexadecyl-2-o-acetyl-sn-glyceryl-3-phosphoryl(n,n,n-trimethyl)hexanolamine	0.678	618.40506	0.136820635428033	177478.180629078	39818.8919305503	89128.8846484933	12786.7320415204	50860.8587429015	32790.263637232	20241.6997275746	42111.3957133128	82673.6589867318	205438.043437598	68351.7182752113	32097.3370880134	46105.7820477724	44551.7522885181	46034.1603844567	--	--	--	--	--	-	-	-	-
M562T184_1_POS	1-o-hexadecyl-2-o-acetyl-sn-glyceryl-3-phosphorylcholine	3.068	562.32492	0.336615102215424	11631.1630732416	182039.876612147	170348.456534947	193044.358982079	177751.400245478	172427.25412238	173354.586347737	206099.246480635	138504.867010055	233060.001567113	164777.456517244	166266.141049854	201467.216688247	191106.244083567	188844.012169003	Lipids and lipid-like molecules	Glycerophospholipids	Glycerophosphocholines	74389-68-7	HMDB0062195	-	-	-	-
M510T126_POS	1-o-hexadecyl-2-o-ethyl-sn-glycero-3-phosphocholine	2.095	510.41352	0.123654268557636	168620.74605345	72627.9272000642	43320.9596845339	55552.2080955363	104338.738162862	44177.4434208514	87306.9619848696	36148.6734616115	25024.4681677174	93548.8641253112	112818.976821668	71299.7470933877	93102.568211219	91242.0923450783	93072.2624966628	--	--	--	--	--	-	-	-	-
M518T60_POS	1-o-hexadecyl-2-o-methyl-sn-glyceryl-3-phosphorylcholine	0.995	518.35239	0.00954810463513897	1113491.41196184	216681.18089449	243244.222254764	79219.8628769049	279152.395013013	79840.8594563231	108373.318342142	248787.705249104	331151.212407619	824889.698731089	256435.256661996	215622.582716659	265375.021003599	256689.939290505	265103.416236312	--	--	--	--	--	-	-	-	-
M546T38_POS	1-o-octadecyl-2-o-methyl-sn-glyceryl-3-phosphorylcholine	0.631	546.39803	0.0493110936523943	701281.38282654	54952.5831170848	929.135526675199	782838.157313601	27732.8693041679	67352.994198727	15377.525689546	52521.3476954888	962376.644206164	342592.196511242	684593.111106213	101477.478785013	348016.44487404	340722.259844646	348062.172506205	--	--	--	--	--	-	-	-	-
M532T33_POS	1-o-octadecyl-sn-glyceryl-3-phosphorylcholine	0.557	532.35304	0.127325533483605	154369.584293034	166248.483486546	94663.9136877931	89013.9502919168	131155.420391434	74401.5962785582	113444.843872076	133914.876213703	222902.2811988	144743.602874606	229355.386669491	112457.475693143	406452.483616378	387877.089262176	388024.813965904	Lipids and lipid-like molecules	Glycerophospholipids	Glycerophosphocholines	74430-89-0	HMDB0011149	C04317	ko01100//Metabolic pathways;ko00565//Ether lipid metabolism	Global and overview maps;Lipid metabolism	Metabolism
M853T127_POS	1-o-octyl-2-o-(n-methylcarbamoyl)-sn-glyceryl-3-phosphorylcholine	2.109	853.48606	0.0027683999552671	9104.64723093694	12238.2817662146	5590.67401017357	10983.5279368826	13123.979532873	8528.12200174161	1605.82531106005	1243.56362485485	1425.96975587514	1430.16851044802	5241.30936026062	18162.0473030082	5866.15572548074	5871.36000538514	6328.14756281861	--	--	--	--	--	-	-	-	-
M811T135_1_POS	1-octadecanoyl-2-octadecenoyl-sn-glycero-3-phosphocholine	2.258	810.59819	0.956192680447791	10539653.9927541	18635705.4343725	15539783.1857162	22944389.1390821	13768832.9290871	15182065.6140446	10767573.9665698	11115857.7958172	10188491.0007336	17724153.965354	23054297.9195868	23250631.9271719	17698627.8063854	17702515.5814377	17391341.2694777	--	--	--	--	--	-	-	-	-
M447T39_POS	1-octadecyl lysophosphatidic acid	0.652	447.30891	0.193220424688915	184822.849293766	98299.1413355119	86126.5447468762	48516.0182142844	107270.37307128	109535.983806994	52371.4686913445	56085.4830650619	16840.0747604991	101626.668008595	150330.339034388	57743.7978278294	79169.2185880413	76441.5975579253	76391.6283811728	--	--	--	--	--	-	-	-	-
M590T203_POS	1-octadecyl-2-acetyl-sn-glycero-3-phosphocholine	3.376	590.37253	0.129814568055249	61633.0863162881	12029.619100512	11283.7871720517	4623.83120014616	15586.4981154709	6704.28131656263	7680.11256879391	14487.0424133731	13588.370335798	30152.4480521442	20813.3808734777	11491.92458789	14710.8167255773	14699.719310119	14255.6973158251	--	--	--	--	--	-	-	-	-
M602T54_POS	1-oleoyl-2-linoleoyl-rac-glycerol	0.899	601.51614	0.8006795514723	8927.74659977136	6223.42691756877	16424.450886917	7770.75331725718	8656.9915598629	19753.5152861292	4278.84133300277	2162.59522859664	1748.98319556641	3891.41501108227	8568.44290808517	6724.29474899713	12417.0011507033	13330.3010715579	12416.3994382503	--	--	--	--	--	-	-	-	-
M733T41_POS	1-oleoyl-2-myristoyl-sn-glycero-3-phosphocholine	0.689	732.54555	0.777761995618589	31941.5551132942	23125.7920322376	4903.37489109049	83481.5594289098	13110.3146468522	22640.4292928749	2831.83020942207	13837.8181239357	9060.84298522457	21512.0368202664	18283.2475938019	10001.7016671595	31434.494195751	34693.143547763	34937.9903407647	Lipids and lipid-like molecules	Glycerophospholipids	Glycerophosphocholines	-	HMDB0008097	-	-	-	-
M339T33_POS	1-oleoyl-2-palmitoyl-rac-glycerol	0.548	339.28872	0.655865627065268	57763.2215008261	223740.77775031	131488.097042062	263249.558293888	126266.988390292	183427.819017367	168199.182944224	157068.697661104	41608.6092454882	92360.7630013442	46183.501252434	308609.364305631	155309.267121188	172752.366915823	154069.704734704	--	--	--	--	--	-	-	-	-
M522T184_POS	1-oleoyl-sn-glycero-3-phosphocholine	3.069	522.35335	0.981369704104099	36022662.4794432	13522505.2824845	8573938.99804618	12239747.494023	12184834.4192052	11998399.9489222	5352648.10316475	7449055.08553821	6404129.21304886	8629339.58278821	17933099.1377268	11776696.8251873	10676282.7721291	10672898.1648147	10167245.5134248	Lipids and lipid-like molecules	Glycerophospholipids	Glycerophosphocholines	19420-56-5	HMDB0002815	-	-	-	-
M480T190_POS	1-oleoyl-sn-glycero-3-phosphoethanolamine	3.175	480.30677	0.703701585284844	119484.134662773	152071.626545894	71467.4842534113	98096.0299079465	59980.3647576486	141495.30199438	43139.927828914	21811.1701586232	31107.7423691063	65839.6167731163	113439.974047462	118491.408579468	98596.7306367826	98602.9120887274	100429.997094049	Lipids and lipid-like molecules	Glycerophospholipids	Glycerophosphoethanolamines	89576-29-4	HMDB0011506	-	-	-	-
M666T110_POS	1-palmitoyl-2-azelaoylphosphatidylcholine	1.831	666.42587	0.275452149122765	16161.563951169	1439.69176744899	2742.41898557002	646.301271440001	3592.67025797127	1381.19677297446	946.623897419703	3722.38041276182	3691.70296306811	9585.66877948995	4266.98554935134	2061.99661973218	3011.59108574926	2974.30335927342	3011.54129406678	--	--	--	--	--	-	-	-	-
M807T136_POS	1-palmitoyl-2-docosahexaenoyl-sn-glycero-3-phosphocholine	2.261	806.56716	0.846747535777041	10539520.759813	16439417.0472065	13156905.3155797	11901856.5466469	10259385.4590984	11111219.2603784	8036911.33244775	11216297.7357656	12173266.5623717	16880057.9135131	18542870.6196558	16238031.4643347	13888356.2939289	13888841.7773957	13580222.1345636	Lipids and lipid-like molecules	Glycerophospholipids	Glycerophosphocholines	-	HMDB0007991	-	-	-	-
M679T146_POS	1-palmitoyl-2-lauroyl-sn-glycero-3-phosphorylcholine	2.426	678.50185	0.992630002224352	2042.42220803393	1925.64492031027	2716.44865866251	2945.33130363311	11381.9593338674	4637.06914643063	1556.00351773195	4295.29731673718	1518.38109432916	1867.78080332274	2476.01209695674	2118.30912748396	5474.76922160337	6688.52816363949	5403.66563477088	--	--	--	--	--	-	-	-	-
M337T31_POS	1-palmitoyl-2-linoleoyl-rac-glycerol	0.521	337.27305	0.720739853230861	57427.8338353239	91059.7830481746	79205.9518018859	285048.657359348	129428.979858984	124468.773303162	137026.721837545	92472.9589536827	20898.0219737404	99062.541806561	139845.925765801	214946.880487363	126683.800977095	140775.507858978	125087.382334456	--	--	--	--	--	-	-	-	-
M729T144_POS	1-palmitoyl-2-myristoyl-sn-glycero-3-phosphocholine	2.396	728.51678	0.811064181758932	3704.97472789	11348.409309781	7159.88613373212	5395.69850883908	6450.67790194415	6621.19197321188	4011.97068355643	6802.38701380614	3285.22854542326	6785.76766152961	5020.33289928432	8158.61951991385	8966.45772220964	7264.7264143791	7024.13865814043	Lipids and lipid-like molecules	Glycerophospholipids	Glycerophosphocholines	-	HMDB0007965	-	-	-	-
M602T142_POS	1-palmitoyl-2-oleoyl-3-linoleoyl-rac-glycerol	2.365	601.5165	0.872126192163292	5117.24199867459	26077.7481776359	9598.25838437131	24105.0582794039	15472.8269403736	46332.4246930491	14570.9046296473	12442.1387966123	5996.11427417413	11942.8650158526	25802.5285351306	24356.1073069415	24365.2253013969	25922.8135981309	23854.3289866709	--	--	--	--	--	-	-	-	-
M750T173_POS	1-palmitoyl-2-oleoyl-phosphatidylglycerol	2.879	749.54492	0.0506441913602628	3061.72433903247	5982.72421114098	5756.77288183057	10444.0447996909	8044.73144532981	9452.43897035977	4375.11980020976	5041.30093879873	3763.82018145551	3014.41250419526	4806.17392164173	21329.6201802892	7729.28600160954	6172.10864738092	5783.36016531816	--	--	--	--	--	-	-	-	-
M578T73_POS	1-palmitoyl-2-oleoyl-sn-glycerol	1.209	577.51687	0.541405894439799	99537.8600567704	32241.7246439857	31477.0143293131	15431.4299503773	19891.2864051486	26017.7200236492	21758.1215207988	6927.17615153982	9178.88984559815	12265.2093939967	14703.1821824678	14113.2187680024	21559.213603869	20379.8799892481	20426.5187386171	Lipids and lipid-like molecules	Glycerolipids	Diradylglycerols	29541-66-0	HMDB0007102	-	-	-	-
M992T187_POS	1-palmitoyl-sn-glycero-3-phosphocholine	3.121	991.67011	0.644345838534336	2042432.39786907	1225277.42191721	792940.183599796	1066311.09996314	930845.92979587	1079859.30146085	343540.860654514	431502.657686846	282686.526072362	948937.303647402	1963637.93450908	1411460.44766263	1167774.54182199	1167841.36697279	1156159.63414155	Lipids and lipid-like molecules	Glycerophospholipids	Glycerophosphocholines	17364-16-8	HMDB0010382	-	-	-	-
M684T173_POS	1-palmitoylglycerol	2.890	683.54673	0.00642892614931685	17356.5447909692	25392.8743469718	20288.9214340328	16479.4805880173	11519.0385588598	15160.3215876824	9462.96050273384	11021.8593832025	4432.66205828847	12741.8225711703	22094.3262689761	34700.4871267112	15669.0686496441	17269.8873365473	17297.3927139409	Lipids and lipid-like molecules	Glycerolipids	Monoradylglycerols	-	HMDB0245964	-	-	-	-
M538T182_POS	1-Palmitoyllysophosphatidylcholine	3.037	538.38424	0.8092	225782.999577361	116419.206999109	66357.6338571803	58295.5038799852	40951.1612548567	77235.8919617361	42424.2195208998	45457.8355335775	55953.4884361967	88586.6159963128	152627.959959878	106482.337096257	98307.8193764978	98162.812456498	91076.9295838858	Lipids and lipid-like molecules	Glycerophospholipids	Glycerophosphocholines	-	HMDB0256091	-	-	-	-
M482T189_POS	1-pentadecanoyl-sn-glycero-3-phosphocholine	3.153	482.32376	0.804602900169368	273966.111387323	312402.671482704	285247.27827906	440337.080284618	239714.264828425	351639.703656294	199677.623188106	169083.786539378	167244.363756719	290694.493986034	638971.961069968	308283.250191215	327070.829495172	308688.523390316	308354.783832894	--	--	--	--	--	-	-	-	-
M105T163_POS	1-phenylethanol	2.720	105.06887	0.980149263658378	892.239711629645	4621.02190206982	831.451355923664	1567.88962873058	906.831886448703	1163.97368251646	808.291368233296	1135.44026536379	572.908982935692	664.597819792077	1163.05533774209	689.448350753772	46017.2255794754	43164.5357710024	46003.0989903586	Benzenoids	Benzene and substituted derivatives	-	98-85-1	HMDB0032619	-	-	-	-
M306T80_POS	1-pyrrolidineheptanoic acid, 2-(3-hydroxyoctyl)-5-oxo-	1.330	306.26313	0.385709016567585	338118.720561775	247225.780895544	178814.043055048	143955.116491363	146117.558647535	176045.380095543	164631.140316937	183638.300922825	203274.636764688	210216.863246846	236967.262153693	234582.282775484	162528.056018482	171531.953592231	171445.545787419	--	--	--	--	--	-	-	-	-
M758T91_1_POS	1-stearoyl-2-arachidonyl-sn-glycero-3-phosphocholine	1.509	757.51113	0.0143376687192925	147386.92781966	14690.8764761047	34893.3016493379	10536.2780671775	46920.6248148916	23660.2862783661	12750.4636354517	48816.5671526494	48182.7668235698	80174.6955491359	56026.6676558849	14822.5290479857	35537.7144188999	35425.0642734347	36897.3361190317	Lipids and lipid-like molecules	Glycerophospholipids	Glycerophosphocholines	-	HMDB0008043	-	-	-	-
M652T37_POS	1-stearoyl-2-docosahexaenoyl-sn-glycerol	0.609	651.53377	0.964336391284445	44532.5297435466	64167.8953974459	60726.1894993187	66850.5335162608	75168.3981665063	58188.7699242969	40758.3837284634	43504.592508934	30563.4415074229	56755.4866662676	47757.5334048938	50440.913525448	21591.5952575137	21342.0624948003	13293.9313846426	Lipids and lipid-like molecules	Glycerolipids	Diradylglycerols	-	HMDB0007179	-	-	-	-
M553T375_POS	1-stearoyl-2-hydroxy-sn-glycero-3-phosphate	6.250	553.1674	0.0143387757155008	362886.990714798	193154.056603173	71035.9376325984	86263.6661857138	161013.571989165	123739.390803396	1721.83244879388	8072.74776165464	506.919753769494	23137.8154070332	193133.313341899	117141.887105601	75930.3412980995	76881.1012970544	76882.3680983626	--	--	--	--	--	-	-	-	-
M524T183_POS	1-stearoyl-2-hydroxy-sn-glycero-3-phosphocholine	3.058	524.36965	0.990722997594534	54880042.0072681	21702915.4377716	17070338.3830364	22614988.7665663	23084098.5424535	24406813.3909042	16613097.1754033	19538913.5211976	14682680.2338384	26548900.9316388	25638136.667017	19915905.4541434	24658884.5112114	24873411.1111955	23221959.3465533	Lipids and lipid-like molecules	Glycerophospholipids	Glycerophosphocholines	-	HMDB0258493	C04230	ko00564//Glycerophospholipid metabolism;ko05231//Choline metabolism in cancer	Cancer: overview;Lipid metabolism	Human Diseases;Metabolism
M604T143_POS	1-stearoyl-2-linoleoyl-sn-glycerol	2.386	603.53226	0.997790111406347	29056.002213338	122181.880592511	70810.6159042759	126496.813783787	178481.357906738	228161.547454662	62241.6917254223	66483.4861479455	55180.2578095837	132573.679660111	143381.526427502	176617.90288834	134953.32216514	124004.966906857	121604.749683778	Lipids and lipid-like molecules	Fatty Acyls	Lineolic acids and derivatives	-	HMDB0007161	-	-	-	-
M769T31_POS	1-stearoyl-2-oleoyl-sn-glycero-3-phosphoethanolamine	0.521	768.57513	0.207575775899495	134346.731799051	222102.085068087	240927.288151663	222745.72578639	241521.211687363	217512.894078285	234726.715943601	218354.583266365	279965.689019008	212669.0810086	239549.807704342	224912.553260701	219767.195760225	201641.96642025	218564.437468325	Lipids and lipid-like molecules	Glycerophospholipids	Glycerophosphoethanolamines	6418-95-7	HMDB0008993	-	-	-	-
M833T134_1_POS	1-Stearoyl-2-oleoyl-sn-glycerol 3-phosphocholine (SOPC)	2.238	832.58126	0.999	1285250.21855897	2001699.39024619	1208019.36221909	1218242.69684703	1128470.41808695	1351078.20328752	853926.660829461	1108944.045325	913056.146573097	1636311.05912245	1657928.19391995	1378105.23127173	1450008.39949956	1457261.3186631	1457259.22188303	--	--	--	--	--	C00157	ko01100//Metabolic pathways;ko01110//Biosynthesis of secondary metabolites;ko00590//Arachidonic acid metabolism;ko00564//Glycerophospholipid metabolism;ko05231//Choline metabolism in cancer;ko04723//Retrograde endocannabinoid signaling;ko00591//Linoleic acid metabolism;ko00592//alpha-Linolenic acid metabolism	Cancer: overview;Global and overview maps;Lipid metabolism;Nervous system	Human Diseases;Metabolism;Organismal Systems
M341T36_POS	1-stearoyl-rac-glycerol	0.593	341.30424	0.67494362258331	1432834.53708543	1892820.65860772	2253877.79008791	1994834.24927994	1658360.92611011	1940381.40673404	2450827.47982082	1911140.98162714	2844214.14673591	2615968.92351937	2045420.3006233	2300368.45381466	1961764.3822844	1971212.2735398	1939936.74888462	Lipids and lipid-like molecules	Glycerolipids	Monoradylglycerols	22610-61-3	HMDB0011131	-	-	-	-
M524T159_1_POS	1-Stearoyl-sn-glycerol 3-phosphocholine(LPC(18:0))	2.655	524.38134	0.821355349130765	43015.9131336406	31826.3294650518	31625.5337980156	37020.1346486047	22448.5721469838	22190.1676727406	27771.6703237322	8385.55365156083	8275.48813458797	23951.9881479162	726.544739454184	17363.3719446988	25414.5543958268	25356.8040775013	28434.0842808764	--	--	--	--	--	C04230	ko00564//Glycerophospholipid metabolism;ko05231//Choline metabolism in cancer	Cancer: overview;Lipid metabolism	Human Diseases;Metabolism
M185T1_POS	1-tetrahydro-2h-pyran-4-yl-4-piperidinamine	0.022	185.18911	0.42859510945161	3537.3287732576	5713.74067845542	2996.82418673748	2141.23053519796	5117.44761103545	2032.63094343912	7707.14917427441	5226.49988507439	885.185678143146	6013.73420710494	3608.89022521595	2185.37587160102	12387.6860806334	6909.02193631399	4963.56770313737	--	--	--	--	--	-	-	-	-
M149T327_POS	1,2-benzenedicarboxylic acid	5.452	149.02254	0.798023203756901	227566.835715152	241992.827409048	252800.286823115	236851.938573257	246804.186029385	239461.298267687	279840.552774055	129644.537847261	247596.571012895	247292.468213323	244160.117497079	245392.499993721	242519.615719513	242274.755092642	237895.080210445	Benzenoids	Benzene and substituted derivatives	Benzoic acids and derivatives	88-99-3	HMDB0002107	C01606	ko01100//Metabolic pathways;ko01120//Microbial metabolism in diverse environments;ko02010//ABC transporters	Global and overview maps;Membrane transport	Environmental Information Processing;Metabolism
M674T34_POS	1,2-di-(9z-tetradecenoyl)-sn-glycero-3-phosphocholine	0.561	674.46219	0.00547036435690361	280683.9305822	211239.241958368	215252.79610325	223404.126340819	319791.402954396	294974.491939185	108853.620904205	115817.177193119	90825.5326011741	103428.696563866	262648.976216876	208500.710544313	104621.204994865	107206.438694944	108995.088396462	--	--	--	--	--	-	-	-	-
M779T41_POS	1,2-di-(9z,12z,15z-octadecatrienoyl)-sn-glycero-3-phosphocholine	0.676	778.51804	0.737421718031999	127949.070641815	14028.3771328079	46384.8821210481	9248.58589631207	40358.955422013	19052.4353125426	11718.0288871601	41254.9700504618	86273.8090747926	107699.772739987	44688.0994481714	30296.1100424065	42740.7318938011	41546.0946087129	42719.1406278886	--	--	--	--	--	-	-	-	-
M72T293_POS	1,2-diamino-2-methylpropane	4.881	72.07994	0.965605347497249	170957.920833512	89898.4307651402	47498.9853706668	84298.1696700361	116353.287307135	57701.3649257436	26920.4695605908	55481.9431898796	15073.2128116985	41166.0176806733	58831.6330088745	97834.4132422971	75146.0715300066	75140.6428802775	75956.9871036575	--	--	--	--	--	-	-	-	-
M831T134_POS	1,2-diarachidonoyl-sn-glycero-3-phosphocholine	2.237	830.56456	0.94047276490824	451178.639673814	739161.468690033	523418.420955504	590152.287897075	495072.806007414	514313.839218477	370406.823447362	378616.392918968	385041.079903463	697057.228001819	746091.361471018	550439.366330333	620225.826849588	616714.523900112	616732.67564864	Lipids and lipid-like molecules	Glycerophospholipids	Glycerophosphocholines	-	HMDB0008443	-	-	-	-
M789T39_POS	1,2-diarachidonoyl-sn-glycero-3-phosphoethanolamine	0.648	788.51751	0.83158761107277	28167.2949772788	8521.63459934338	8047.01803537156	8130.86092048779	9415.74947188771	4592.12123809637	1057.62481554922	2090.45690568691	868.865103841736	18016.7297835636	9883.54868155997	17558.4543903752	4246.91281369544	3425.03714711224	3437.62407893996	--	--	--	--	--	-	-	-	-
M879T120_POS	1,2-didocosahexaenoyl-sn-glycero-3-phosphocholine	1.992	878.57267	0.0804421453862169	3713.58280624903	11029.3754759764	4940.79298894619	5353.3253652282	27601.2851059041	15809.1604548841	3117.74523986963	5178.84324361528	1765.99063678183	6602.16635023122	9322.27812157969	9952.76817319312	10060.7575176715	10074.2115654812	9685.5322665135	--	--	--	--	--	-	-	-	-
M757T140_POS	1,2-dihexadecanoyl-sn-glycero-3-phosphocholine	2.340	756.55118	0.502722608332074	1344803.65833272	1734218.70578936	1245414.54420524	1242067.57888626	1312898.65175778	1709653.74191616	784015.294131771	688040.952294663	693095.723690955	1360708.07253118	1300459.2623128	1157427.99603006	1414353.32741961	1413508.06475301	1375656.02695039	--	--	--	--	--	C00157	ko01100//Metabolic pathways;ko01110//Biosynthesis of secondary metabolites;ko00590//Arachidonic acid metabolism;ko00564//Glycerophospholipid metabolism;ko05231//Choline metabolism in cancer;ko04723//Retrograde endocannabinoid signaling;ko00591//Linoleic acid metabolism;ko00592//alpha-Linolenic acid metabolism	Cancer: overview;Global and overview maps;Lipid metabolism;Nervous system	Human Diseases;Metabolism;Organismal Systems
M346T56_POS	1,2-dihydroxyheptadec-16-en-4-yl acetate	0.942	346.31043	0.0362665747906668	605892.675918204	14082.5295749265	4187.44190580451	27521.7256654023	9991.86724483325	27272.598096912	1968.79449039615	6195.96359161876	153822.540349864	87973.7769794543	7596.38830578956	265301.909741013	19608.468519338	20992.4804287725	27559.3726488298	--	--	--	--	--	-	-	-	-
M327T40_POS	1,2-dihydroxyheptadec-16-yn-4-yl acetate	0.666	327.23139	0.684187407841568	71371.6212406687	25209.7190117751	25400.0926567497	9466.23962425496	29980.0857570988	37724.5106582438	15445.4755089786	9979.49045117961	14785.257520863	20443.9377031288	41071.4075301999	30341.3149303015	29646.6133985588	27142.0675309717	27465.844088208	--	--	--	--	--	-	-	-	-
M580T185_POS	1,2-dilauroyl-sn-glycero-3-phosphoethanolamine	3.078	580.4049	0.0330615893620784	4143.89678838862	25483.6670171195	19685.2827117988	12381.7181774619	18255.7107987896	18815.8279873536	5173.56014555476	6936.60958383373	8375.48103862514	10262.0925243756	9577.79363243083	17461.5210123983	15320.2724175021	13213.3063102172	15943.2014588979	--	--	--	--	--	-	-	-	-
M595T106_POS	1,2-dilinolenoyl-sn-glycero-3-phosphoethanolamine	1.765	595.49165	0.0705819426012706	559987.005181974	216465.572763499	368188.00522827	173264.029056135	165989.383060901	191897.465808374	390725.760530398	103332.535155453	129912.00236999	176907.97442649	203801.982524278	136444.649885079	193126.58026787	193178.890350984	179221.921622701	--	--	--	--	--	-	-	-	-
M741T141_POS	1,2-dilinoleoyl-sn-glycero-3-phosphoethanolamine	2.343	740.52021	0.967263251187301	19389.8012919269	31925.9289617355	59411.3114725232	111735.055536088	68016.5627674212	89321.4914817759	21307.4960603939	14321.4748841584	18932.9771757813	25220.2500651267	84320.35098792	124693.744043515	85285.4526935947	89206.8954024211	84874.1973565962	--	--	--	--	--	-	-	-	-
M600T140_POS	1,2-dilinoleoylglycerol	2.337	599.50114	0.845244264996659	5871.58033149861	11796.8788617733	16153.7513621855	82852.3211587402	39245.7984005632	24924.7732953343	12002.3356695261	9340.45186969044	9669.25823345703	16890.0088516516	24788.6061717821	67559.4625084422	29705.6357368036	29739.7095534872	24417.7758279974	--	--	--	--	--	-	-	-	-
M179T199_POS	1,2-dimethoxy-4-(2-propenyl)benzene	3.324	179.11729	0.153352341128713	2670.90664228144	28423.0158657756	6831.26368032207	4226.13067323776	5842.18996533877	9016.67810623356	5074.38133587641	8687.39287179615	13502.4331929495	6715.56664101351	5030.90475096452	13136.4769635642	182636.856260993	184113.831694902	184103.248124513	Benzenoids	Benzene and substituted derivatives	Methoxybenzenes	93-15-2	HMDB0031864	-	-	-	-
M97T677_POS	1,2-dimethylimidazole	11.288	97.06432	0.143764131382874	4085.37895769723	4267.05139869713	1455.20638352592	1692.77760121873	2940.32757153427	4577.08875711949	3502.24299387789	2960.43631381433	2805.58942384008	2311.02453071621	2626.90437723855	3191.11629236749	3026.66469999935	2834.38779390177	2846.29934123112	Organoheterocyclic compounds	Azoles	Imidazoles	-	HMDB0244082	-	-	-	-
M680T92_POS	1,2-dimyristoyl-sn-glycero-3-phospho-l-serine	1.534	680.4404	0.553560813362425	85109.3271958944	25229.0521189875	25295.0249021207	7222.134019841	40099.0147733134	15122.7053796588	12911.6219992862	31006.3486411248	29752.8689587164	69302.0792933034	43433.9984602281	21014.6900154389	29940.0597747369	30355.1927201741	30423.0827529665	--	--	--	--	--	-	-	-	-
M636T102_POS	1,2-dimyristoyl-sn-glycero-3-phosphoethanolamine	1.699	636.46624	0.297807849649935	50484.464988103	44930.4038622133	83451.1703349782	23571.6439997581	9525.93726550745	53540.507288588	22480.1264399915	11235.1824891087	15124.7153130104	19181.9291261898	30443.9154390425	19734.1496861859	31122.9161405357	31093.9289178018	27313.620606732	Lipids and lipid-like molecules	Glycerophospholipids	Glycerophosphoethanolamines	-	HMDB0251414	-	-	-	-
M769T162_POS	1,2-dioleoyl-sn-glycero-3-phosphatidylcholine	2.696	768.58725	0.9974	55502.2270915711	87837.215294616	223390.243859152	245130.715961102	241878.579408922	298567.625282626	149393.231634245	180983.407663857	198236.873467447	29809.9600520717	411201.816566182	817972.276608095	137652.223507706	204615.619001453	162702.871938055	--	--	--	--	--	-	-	-	-
M789T133_POS	1,2-dioleoyl-sn-glycero-3-phospho-l-serine	2.215	788.55385	0.000415879074329664	145864.192311521	218665.436676215	165864.325410324	120127.030864083	139194.643819893	125035.037075825	125718.726005663	117801.076694544	121901.237893968	97096.2747794323	199379.304861805	377920.942114417	172799.395395576	159164.332051703	172783.653583864	--	--	--	--	--	-	-	-	-
M776T164_POS	1,2-dioleoyl-sn-glycero-3-phospho-rac-1-glycerol	2.731	775.57287	0.00228094286485761	13998.1820583181	34196.8032964801	19740.6505253097	24181.6074846636	13494.4724755296	20521.1675732341	10324.7715604637	14531.7313805315	13231.7996238052	17611.8946007037	37111.1019093346	38733.8756270346	27468.782989973	27389.3861139443	29653.0664272271	--	--	--	--	--	-	-	-	-
M745T142_POS	1,2-dioleoyl-sn-glycero-3-phosphoethanolamine	2.365	744.55162	0.483889320464028	843201.226982286	1053296.76251322	878248.277103477	323811.221108282	367337.869517735	472155.234206297	274816.346316787	447744.913940855	167571.289234248	198758.488563621	354663.334932012	2102362.58561878	750887.971685535	674904.663937546	745167.906414605	Lipids and lipid-like molecules	Glycerophospholipids	Glycerophosphoethanolamines	-	HMDB0244088	-	-	-	-
M773T140_POS	1,2-dioleoyl-sn-glycero-3-phosphoethanolamine-n,n-dimethyl	2.332	772.58196	0.643880781882684	473670.482207943	900379.335168896	789496.287757833	582981.002930096	409157.752874836	873053.409092832	533697.155925657	449414.212285362	496060.362236775	597229.728670539	1050184.74270116	941184.104585836	775562.744118462	764144.09389387	763936.276953324	--	--	--	--	--	-	-	-	-
M604T54_POS	1,2-dioleoyl-sn-glycerol	0.901	603.53336	0.613762604543327	1775.58644746417	19450.8812636663	27155.2436462855	22299.0456402041	23127.7382718648	39451.9189857998	7700.52933552578	6244.76651669741	5581.10146445981	6610.1559227829	7164.86581431853	19531.774124128	21069.9030708207	18520.2737694541	18326.5354487674	--	--	--	--	--	-	-	-	-
M731T142_POS	1,2-dipalmitoleoyl-sn-glycero-3-phosphocholine	2.366	730.53602	0.946038609995594	289550.067193468	282367.708204943	273054.842600044	356168.727958492	401575.956639692	315701.205842938	182631.487082463	199467.213077904	109545.354400296	331435.138813852	290486.77184651	98957.1349290734	319784.090715271	308138.319647034	307998.298444705	--	--	--	--	--	-	-	-	-
M707T144_POS	1,2-dipentadecanoyl-sn-glycero-3-phosphocholine	2.398	706.53537	0.98903523881266	81293.8135756177	221828.524658519	138454.858550447	221120.299843821	211373.307364198	195392.516721702	108711.198161193	108368.030116779	75465.9682028392	160319.811002918	218909.625538077	135193.178305602	202650.665557668	202579.672038405	197574.160054089	--	--	--	--	--	-	-	-	-
M791T139_POS	1,2-distearoyl-sn-glycero-3-phosphocholine	2.319	790.61855	0.518802717816192	315397.930240867	583220.968742326	335836.460513453	360074.009662837	522923.150660486	498732.162480153	218761.867450481	278199.769626109	274794.718621304	431371.304973142	411480.080775154	555645.881532878	388438.874252319	389555.232636054	367277.667770319	Lipids and lipid-like molecules	Glycerophospholipids	Glycerophosphocholines	-	HMDB0244096	-	-	-	-
M263T289_POS	1,2-dithiolane-3-pentanamide, n,n'-1,3-propanediylbis-	4.810	263.09992	0.160881506121745	6198.52939603472	52733.6489657772	149547.366018627	81100.6137098682	51699.7378415929	8407.3804710785	252326.650201131	187675.59079122	258954.587899246	221931.724745254	8306.2514706325	22657.9080130223	155285.93796911	163357.358601711	163325.262672141	--	--	--	--	--	-	-	-	-
M408T620_POS	1,2,4-triazolo[3,4-f][1,6]naphthyridin-3(2h)-one, 8-[4-(1-aminocyclobutyl)phenyl]-9-phenyl-	10.331	408.20275	0.112356052003257	14246.2158474516	12989.4572219534	11446.2072155879	11807.1291812628	2993.99383864282	3052.44469660997	13611.1259476717	10820.5211104281	1829.94926178842	13906.8192374057	2361.3984320198	16241.7727322216	11518.2299149376	11595.2755892284	6131.24352706017	--	--	--	--	--	-	-	-	-
M624T48_POS	1,2,6,6,10,17,20-heptamethyl-12-oxo-17-[(2-piperidylethyl)oxycarbonyl]pentacyclo[12.8.0.0&lt;2,11&gt;.0&lt;5,10&gt;.0&lt;15,20&gt;]docos-13-en-7-yl acetate	0.801	624.43864	0.0761593973967822	68468.6208898094	22194.0715107541	32451.8866336427	13041.7310159086	39840.9725001266	16569.4563035067	9116.85946580594	30289.7754272287	90241.4211483371	33383.7367570457	16992.3603544548	26099.2169704062	14328.4850801057	15228.3360856339	15219.6542696959	--	--	--	--	--	-	-	-	-
M375T98_POS	1,25-dihydroxy vitamin d2	1.639	375.32473	0.282343104554944	42711.0998733043	14368.5489475639	16338.5318137812	17462.0967549152	10038.7071577123	14025.4662439909	9869.64759159098	2886.71065075001	2851.19393475105	13583.522891203	10224.1421966369	11057.649287068	12083.1350629815	12330.5010989821	12152.5486445966	--	--	--	--	--	-	-	-	-
M165T330_POS	1,3-benzenediol, 5-methyl-4-[(1r,6r)-3-methyl-6-(1-methylethenyl)-2-cyclohexen-1-yl]-	5.494	165.11253	0.615746283613595	9130.93968592169	6723.86924089637	8988.98980039327	10946.5988636964	6920.6799775996	15252.477723614	9994.15817647666	15606.5323905489	3348.72296358752	14775.9256879618	17080.18934739	5590.47667607142	13633.3735877034	13616.3496283791	12867.6705157606	--	--	--	--	--	-	-	-	-
M512T281_POS	1,3-benzenedisulfonic acid, 4-[2-[4-formyl-5-hydroxy-6-methyl-3-[(phosphonooxy)methyl]-2-pyridinyl]diazenyl]-	4.682	511.99064	0.00217537527138984	5257.82491986524	4028.98976258803	2097.47313745419	3011.60727586119	11783.1401622676	2543.02310080996	486.817131497189	526.265232990011	403.762665689218	868.559540275821	2835.65872010591	5721.23274490413	1104.31623526783	1103.43172825219	1144.97943311225	--	--	--	--	--	-	-	-	-
M400T447_POS	1,3-propanediol, 2-amino-2-[2-(4-octylphenyl)ethyl]-, 1-(dihydrogen phosphate)	7.442	400.25403	0.125280830996505	3974.76432388408	5281.00304672951	1149.64546888155	3845.10647484877	13359.4999574871	3855.39480931648	3341.76893995888	1238.20848299873	3495.16205125557	2867.87180174941	3620.17604461129	3897.26184463339	1880.53259305589	2212.19943697486	2202.78772889857	--	--	--	--	--	-	-	-	-
M496T233_POS	1,3-propanediol, 2-amino-2-[2-[4-[[6-[(7-nitro-2,1,3-benzoxadiazol-4-yl)amino]hexyl]oxy]phenyl]ethyl]-	3.884	496.19422	0.0406984035579346	6647.32888824363	2685.63555625173	1037.13650051071	2366.51519464331	1092.9460137576	3369.16004785471	1166.3813398423	1190.01355345801	1269.7378742564	1469.47117479778	2674.02500981984	5879.41215839893	3614.4743468372	3443.53133248958	3447.8613815809	--	--	--	--	--	-	-	-	-
M113T359_POS	1,4-cyclohexanedione	5.987	113.06983	0.0652956981889557	23075.3920512187	21022.5094315008	36377.1728657312	15318.7989017577	18282.927298593	18368.172927254	43637.4662373813	47746.1402751184	54435.5004728648	43288.7469605278	26086.0164097086	11434.7223694652	19706.6959009412	19707.1588551729	18232.7840192813	--	--	--	--	--	C08063	ko01120//Microbial metabolism in diverse environments	Global and overview maps	Metabolism
M321T302_POS	1,4-d-xylobiose	5.026	321.06855	0.00858711622728835	1531.72350482215	252.000553174449	2661.70760233992	1903.10809596704	555.556831567147	1544.93898072305	6725.01654338632	5485.86013156473	5571.39383616187	4848.48969100177	3709.58061711535	574.545552006369	5425.26019944154	4891.52181347781	4917.64069396186	--	--	--	--	--	C01630	ko02010//ABC transporters	Membrane transport	Environmental Information Processing
M159T211_POS	1,4-dihydroxy-2-naphthoic acid	3.511	159.02693	0.237110303700935	2120.01052844053	3147.38600126503	2309.92351779215	4084.95683809907	3842.57291641347	1839.35988123813	2706.18209233257	2541.1421926161	2835.29497090449	3444.96023546794	282.931080342486	4051.36309831135	708.486296370752	575.121165398954	1277.31550262283	Benzenoids	Naphthalenes	Naphthalenecarboxylic acids and derivatives	-	HMDB0244212	C03657	ko01100//Metabolic pathways;ko01110//Biosynthesis of secondary metabolites;ko00130//Ubiquinone and other terpenoid-quinone biosynthesis	Global and overview maps;Metabolism of cofactors and vitamins	Metabolism
M185T491_POS	1,4'-bipiperidin-3-ol	8.178	185.1751	0.228707136567599	526063.01612615	402088.192498705	234306.815619307	355373.48732525	552584.079750219	369927.546318859	98997.4329178385	197996.403833524	91185.6986226715	269480.850015467	301483.195649053	452296.090652458	273244.655774897	284604.934485432	284414.450913503	--	--	--	--	--	-	-	-	-
M169T41_POS	1,4'-bipiperidine	0.675	169.16956	0.825847259269302	72952.3961389272	67115.567687962	70801.9019841972	63419.3139338601	60878.5864855616	69893.5875357007	46635.4614203919	79585.3212524628	70567.522470915	59527.9930469688	97386.6251099049	73609.3067554763	58180.0135321289	53626.5924564812	58349.3475898886	--	--	--	--	--	-	-	-	-
M325T49_POS	1,4a-dimethyl-6-methylidene-5-[(2e)-3-methylpenta-2,4-dienyl]-3,4,5,7,8,8a-hexahydro-2h-naphthalene-1-carboxylic acid	0.814	325.22108	0.0759200952857218	492385.08248505	97047.3971126926	69311.894476979	53525.3139628349	109332.18803276	44374.5088108798	65441.690332702	89044.1741707909	190090.917389911	388621.232583701	73114.1259097344	76823.4074832198	91393.3243004335	100005.302169257	91510.8441031884	--	--	--	--	--	-	-	-	-
M86T234_POS	1,5-pentanediamine	3.908	86.09564	0.142745761913551	100673.507137198	64581.9441861667	81559.1599553567	93249.0477311641	102466.808583607	75471.2014962905	52909.3568550779	60304.7082721155	30908.8615665814	74381.559277545	73372.1330687546	75193.2365910505	72077.4441972735	67476.4024551887	66378.7046768298	Organic nitrogen compounds	Organonitrogen compounds	Amines	462-94-2	HMDB0002322	C01672	ko01100//Metabolic pathways;ko01110//Biosynthesis of secondary metabolites;ko01120//Microbial metabolism in diverse environments;ko01060//Biosynthesis of plant secondary metabolites;ko01064//Biosynthesis of alkaloids derived from ornithine, lysine and nicotinic acid;ko00470//D-Amino acid metabolism;ko00310//Lysine degradation;ko00480//Glutathione metabolism;ko04974//Protein digestion and absorpti…	Amino acid metabolism;Chemical structure transformation maps;Digestive system;Global and overview maps;Metabolism of other amino acids	Metabolism;Organismal Systems
M499T297_POS	1,7-bis(4-hydroxyphenyl)-5-[(2r,3r,4s,5s,6r)-3,4,5-trihydroxy-6-(hydroxymethyl)oxan-2-yl]oxyheptan-3-one	4.945	499.18508	0.0346521193474762	8373429.07487416	4417029.94433739	12837584.6964845	12051738.3379781	1869.29554663108	12536969.1847121	12574004.2013516	12617216.6982615	12126415.3326267	14164487.4272437	11038297.1183909	3658986.52651971	12373424.0669918	12460136.3559405	12373485.0264532	--	--	--	--	--	-	-	-	-
M518T280_POS	1'-hydroxymidazolam .beta.-d-glucuronide	4.660	518.10773	0.0271783215436133	2436.70566300215	1572.95599643903	1914.3105319978	766.886921546847	1992.26710853072	946.58294741063	10564.648927631	9677.43154216981	11398.9874884903	8453.33092020557	938.004742229212	1607.82355166497	2077.50378302084	2253.29630560028	2156.76779643616	--	--	--	--	--	-	-	-	-
M671T123_POS	1',4-sophorolactone 6',6-diacetate	2.046	671.36117	0.947509760816715	1011.2479881231	616.012631402839	220.863670247346	127.910370019224	379.222434444307	265.614024512756	252.92998446435	141.994252887944	247.674371519805	431.032034930355	664.002799311523	271.877124202312	18131.0479849487	18129.0730821162	17895.0625468183	--	--	--	--	--	-	-	-	-
M627T178_POS	1(2h)-pyrimidineacetamide, n-[(1s,3s,4s)-4-[[2-(2,6-dimethylphenoxy)acetyl]amino]-3-hydroxy-5-phenyl-1-(phenylmethyl)pentyl]tetrahydro-4-hydroxy-.alpha.-(1-methylethyl)-2-oxo-, (.alpha.s)-	2.963	627.34277	0.266869321189934	11191.4821637993	36784.030029477	17915.9851089537	16454.2709128578	10323.0623381165	31326.0980168937	11356.0269936112	20576.7783311785	11831.9689249378	17298.7477076955	21888.6633376862	24482.4408292494	26120.6160470885	27852.4135789735	29609.4995018806	--	--	--	--	--	-	-	-	-
M309T198_POS	10-deacetylbaccatin iii	3.293	309.1585	0.0235185192135223	18074.7488048496	36194.8116389924	33799.7005976975	27469.8988669764	32115.8091313839	28292.1186346581	28281.1051426342	14937.0349995822	36616.9076087371	26727.1972424562	45898.5566509347	30237.8600539792	14347.8922356981	14326.7943447129	6859.07611446305	Lipids and lipid-like molecules	Prenol lipids	Diterpenoids	-	HMDB0244264	C11700	ko01100//Metabolic pathways;ko01110//Biosynthesis of secondary metabolites	Global and overview maps	Metabolism
M812T531_POS	10-deacetyltaxol	8.855	812.34549	0.000224010667612143	10716.5001040611	14905.7529142555	29444.5222411648	45358.3287278866	41052.670127396	8269.32259170541	14138.6884889535	34946.5749493401	47611.4153778733	13579.2368206892	64243.4826480945	61787.5545429067	48827.915312801	50619.6747486431	48793.5859452673	Lipids and lipid-like molecules	Prenol lipids	Diterpenoids	-	HMDB0244265	-	-	-	-
M345T161_2_POS	10-nitrooleic acid	2.688	345.27751	0.306381315098557	12832.2783041818	5595.17725966665	4359.24798794707	4858.80748467331	1712.32391376609	5174.02894294477	3987.12286062448	1268.76746379395	1571.90711044512	2546.88380331946	3858.31461764576	2744.24954893078	7249.67709494604	5737.68689712306	7310.35083645692	Lipids and lipid-like molecules	Fatty Acyls	Fatty acids and conjugates	-	HMDB0247556	-	-	-	-
M237T163_POS	10,11-dihydro-10-hydroxycarbamazepine	2.721	237.08958	0.0874157061448662	4959.97719259351	2694.9399942811	88014.6789623577	46797.4179750417	3232.62557397416	39047.0603795986	338651.143175864	210765.785597142	1264070.77004492	156872.335950668	29227.4542096556	4351.75235042115	90828.9101354087	90328.4777577286	102648.288994584	Organoheterocyclic compounds	Benzazepines	Dibenzazepines	-	HMDB0060676	C07493	ko00982//Drug metabolism - cytochrome P450;ko07033//Anticonvulsants	Chronology: Nervous system agents;Xenobiotics biodegradation and metabolism	Drug Development;Metabolism
M263T250_POS	10e,12z-octadecadienoic acid	4.165	263.23647	0.233541554703825	27434.9682002479	11391.4528321906	7019.60671517478	4929.74170799121	6978.13535060578	4304.38595745579	4128.22383525442	4588.02401007043	1866.42133086828	3768.09366020934	13821.0687519496	11320.2536811902	9181.32689571259	9331.06385168975	9177.0732411735	--	--	--	--	--	-	-	-	-
M347T39_2_POS	11-Deoxycortisol	0.655	347.22103	0.258846052318642	166045.40014142	29237.7158202839	33282.2312394829	52808.0795520228	47427.5612766951	70249.5261001966	14958.7600886087	23644.2133200155	37789.3683870825	56347.6664543268	67381.6948438764	50052.003692633	42090.6055469773	42043.9338675648	39872.3829705136	Lipids and lipid-like molecules	Steroids and steroid derivatives	Hydroxysteroids	-	HMDB0257139	C05488	ko01100//Metabolic pathways;ko00140//Steroid hormone biosynthesis;ko04927//Cortisol synthesis and secretion;ko04934//Cushing syndrome	Endocrine and metabolic disease;Endocrine system;Global and overview maps;Lipid metabolism	Human Diseases;Metabolism;Organismal Systems
M323T47_POS	11-hexadecenoic acid, 16-[[(ethylamino)carbonyl]amino]-, (11z)-	0.782	323.29332	0.0760535063205259	3285.75629065774	3675.09069369875	3993.92309836682	4693.75920625426	3153.50253495884	4196.76888690741	4016.22625760047	3151.05556685535	4179.76477396635	2490.79257492182	4670.5348873499	3165.52009538854	6034.70322367123	8807.50474359274	4553.01836415949	--	--	--	--	--	-	-	-	-
M419T122_1_POS	11-ketofusidic acid	2.040	419.31424	0.321073782822281	58159.8263110499	7339.2208262513	30621.6179145699	51203.8379323257	17044.5659959534	48814.8758083644	29284.6412707792	9053.36870134371	14442.0286449095	46412.592411382	27170.3085914099	24989.7987679008	33357.7564250257	36397.1899122286	36397.3524643407	--	--	--	--	--	-	-	-	-
M315T105_POS	12,13-dihydroxy-9z-octadecenoic acid	1.749	315.25237	0.745999300819576	52995.5108521172	32710.6401964926	27740.7905467085	11493.3234347281	13412.1089815188	19029.3591868396	27555.4655316262	8760.29067665237	10909.7981884082	12043.2921681095	5688.79288821291	10557.1586973821	21369.0985660596	23642.4881319814	21335.746654547	--	--	--	--	--	-	-	-	-
M297T40_2_POS	12(13)-epoxy-9z-octadecenoic acid	0.665	297.24156	0.106834437959758	186898.118192846	67897.6079584153	85566.7010522927	112224.561449213	59750.4516190996	61207.3517105216	29556.0102694562	31193.7483410347	8449.42583014188	41844.6025293298	9646.46704187828	59622.1209711043	122070.291413815	122364.219989765	118343.377315557	--	--	--	--	--	-	-	-	-
M301T511_POS	13-cis-retinoic acid	8.511	301.22224	0.0291208440995074	33298.1623967276	10794.1866943116	4309.55115788573	7539.53503838719	3230.36070703099	15114.098975567	1260.66455541779	481.554252478696	2965.88403696366	3753.34215083562	34392.8048374289	5623.30360010659	4511.35844936886	5792.69713604439	5816.13445267597	Lipids and lipid-like molecules	Prenol lipids	Retinoids	4759-48-2	HMDB0006219	-	-	-	-
M295T54_POS	13-keto-9z,11e-octadecadienoic acid	0.896	295.22649	0.0266924155732722	23724.150543683	69968.5319772123	45633.1591920946	30261.7754955099	60527.8930081424	63181.4341457987	31518.7276688883	25182.7663927157	36165.1449506009	37026.53523428	27295.3393699841	14458.5248866639	304148.098639668	309249.331861864	303983.963246081	Lipids and lipid-like molecules	Fatty Acyls	Lineolic acids and derivatives	-	HMDB0004668	C14765	ko00591//Linoleic acid metabolism	Lipid metabolism	Metabolism
M355T28_POS	13,14-dihydro-16,16-difluoroprostaglandin j2	0.474	355.1902	0.107743222653535	2262.27154174291	9953.04423784391	1191.52398212236	7152.59912133297	1139.60103340514	979.765919930992	2195.10222947032	5381.77891697337	919.892699184594	854.483033524243	4395.83557467053	960.098751563517	3049.78827600678	2562.42719541257	3006.72704287301	--	--	--	--	--	-	-	-	-
M559T58_POS	13s-hydroxy-9z,11e-octadecadiene-(2-biotinyl)hydrazide	0.974	559.32683	0.233526269651873	14673.1253864138	51173.2782606796	737.954401042037	13384.3058883293	14673.1253864138	111.990345458538	4018.8261457332	6379.10468528517	1284.25097672939	3073.74990365349	5011.40765180061	21399.5893462904	13276.2752694155	13188.3768527167	12486.1309639071	--	--	--	--	--	-	-	-	-
M604T184_POS	14-benzoylaconine	3.059	604.30598	0.127692438934541	11241.679868436	11054.480107482	14058.551685346	10026.8362453204	20428.0397664802	14229.7687233308	10729.0248667066	11147.4631867124	8521.32140336806	17679.9545843131	5261.38011331362	9899.66764541732	9394.19232056286	9645.41967901137	8418.46239809533	--	--	--	--	--	-	-	-	-
M526T183_1_POS	14-benzoyltalatizamine	3.048	526.32799	0.2505183663668	130095.968899777	63083.6724417059	46368.1710317052	76233.2844335939	29053.9918274232	70201.6358788796	30065.2301250942	41302.5334671858	22551.2878339279	43209.3235036142	93710.8860778888	81461.9030191964	66512.2393972258	66389.1298364096	64495.9271013587	--	--	--	--	--	-	-	-	-
M624T180_POS	15-deoxy-.delta.12,14-prostaglandin j2 glutathione	2.992	624.31046	0.703464624249131	248472.457753505	36896.8795842042	15134.0408327295	10353.7550005001	4924.17662957776	28168.9371785722	15792.219854462	5167.10453788398	15811.3890771217	41186.3849098418	114564.930178093	69648.435596646	53431.858623725	60009.6492197365	59945.3271648879	--	--	--	--	--	-	-	-	-
M633T83_POS	15-deoxy-delta-12,14-pgj2	1.383	633.42876	0.0755434678995462	286661.281834443	87450.4839787317	120485.73546234	39385.8828472476	178604.077129963	70709.8106663667	46990.4466221566	130774.180327508	105495.025392491	202518.210332685	184754.304355147	76455.4524049941	129095.135287645	135821.770800738	129119.812229819	Lipids and lipid-like molecules	Fatty Acyls	Eicosanoids	87893-55-8	HMDB0005079	C14717	ko00590//Arachidonic acid metabolism	Lipid metabolism	Metabolism
M284T133_POS	15-deoxy-goyazensolide	2.213	284.33001	0.911585692303086	78390.5536737089	30776.9528416102	32644.5809720462	17898.7705840296	21610.5361056039	21350.6241282354	13498.214040871	52890.3658342736	37010.0509738137	20278.2313546153	88001.7897336098	24065.4811235494	46884.2917467884	46886.0017615787	48302.8760463085	--	--	--	--	--	-	-	-	-
M396T62_POS	15-ketobimatoprost	1.036	396.25633	0.122528121009039	8729.09465191038	10767.5201269193	12830.6409759139	10626.9572040677	12025.1044715468	9773.04399846832	11668.8498213418	10132.2400969553	21971.7347652447	9528.13882247147	11475.4005905735	10437.0104714465	9855.60854562103	10385.5979286117	9878.43726965605	--	--	--	--	--	-	-	-	-
M499T521_POS	15-ketofluprostenol isopropyl ester	8.691	499.22251	0.949609079177541	82818.2962260334	170502.739758508	178169.580112824	30153.6349035237	128931.218181508	112577.334069857	152156.930704441	213458.848988262	163275.679748377	99950.4818963226	68487.0754645368	51177.5821038635	328755.706198476	444267.768622153	284702.956065573	--	--	--	--	--	-	-	-	-
M543T179_POS	15s-hydroxy-5z,8z,11z,13e-eicosatetraene-(2-biotinyl)hydrazide	2.979	543.31933	0.0680885586787729	152087.574862928	262474.181661349	114728.48320178	171976.405498621	132773.969178342	173689.618448872	50224.6714194746	64866.5313241223	39961.8538480618	117000.942635845	198693.129725047	289021.924373402	160813.405571983	165905.1693783	160892.883200252	--	--	--	--	--	-	-	-	-
M272T37_POS	16-Hydroxypalmitic acid	0.624	272.25758	0.0518146628758055	701194.886053644	580339.473137049	574533.42214964	499175.224301101	476851.827882341	518345.676156246	421346.220522695	464061.47722756	540807.272670178	506028.574048047	603242.807181616	516510.713181634	432095.683545533	432165.227190037	424143.990264309	Lipids and lipid-like molecules	Fatty Acyls	Fatty acids and conjugates	506-13-8	HMDB0006294	C18218	ko01100//Metabolic pathways	Global and overview maps	Metabolism
M569T45_2_POS	16-oxocafestol	0.749	569.35722	0.502160353990615	10445.1972482321	31682.6686981965	5700.57939701481	2595.42697551967	3975.73032204592	4030.13437826043	11265.7648416493	13280.815071493	4930.17765285364	2698.67144463666	5787.14091274522	11845.6732885813	10938.9098094148	13295.0502809729	13290.5678551017	--	--	--	--	--	-	-	-	-
M353T504_POS	16-phenoxytetranorprostaglandin a2	8.400	353.16638	0.159208420320749	11979.4571707067	12574.1362435865	58064.1319158725	7540.77633569302	12728.9620018815	30023.4640323697	22883.3394683833	108404.233300957	19562.5531919445	32630.4164464485	18881.8574886725	16422.5652878327	37616.6404620288	38100.3053454357	36571.0798562679	--	--	--	--	--	-	-	-	-
M497T187_7_POS	16,19,22,25,28,31-tetratriacontahexaenoic acid, (all-z)-	3.121	497.42333	0.00431016483175478	28159.4195197986	14433.8520570573	19900.3740152018	10054.1357708025	13438.6612071118	12642.662419806	8007.7554846027	7161.41106473561	8256.21854287944	11536.3927344639	12302.4679900261	12864.8994046744	16751.5751910304	19236.39697142	19214.9094439248	--	--	--	--	--	-	-	-	-
M303T95_POS	16.alpha.-hydroxy-4-androstene-3,17-dione	1.590	303.19458	0.508045611898772	10485.6299392796	6718.79270094423	5992.36479475124	5718.86918353957	8711.56001169198	2958.36706280802	3582.41664206464	2836.57267941691	2602.29280250303	3714.62010051147	5293.15925379884	6053.88412708201	5565.84436342003	5341.86320082328	5569.00799728614	--	--	--	--	--	C05140	ko00140//Steroid hormone biosynthesis	Lipid metabolism	Metabolism
M213T3_POS	16.alpha.-hydroxyestrone	0.047	213.11198	0.346724258344547	2008.25061213216	2138.61488372586	1767.55021769873	2037.38226990658	1944.00586481526	4546.37105107662	2293.10314286386	2213.80669271472	1903.53809662559	2005.60212173636	2511.63206061004	1988.19212416548	2091.25012460384	2068.60552051029	2197.09132653078	Lipids and lipid-like molecules	Steroids and steroid derivatives	Estrane steroids	966-06-3	HMDB0000313	C05300	ko01100//Metabolic pathways;ko00140//Steroid hormone biosynthesis	Global and overview maps;Lipid metabolism	Metabolism
M263T101_POS	17-octadecynoic acid	1.678	263.23635	0.886249689476439	1111863.87727718	466048.250947245	678442.147153143	292123.62948818	279728.308250914	616466.249359421	502440.405459288	168183.067047556	255750.601468472	306419.882392693	379258.13110341	210076.933339357	387423.23286976	387936.655173079	365650.296982935	Lipids and lipid-like molecules	Fatty Acyls	Fatty acids and conjugates	-	HMDB0244776	-	-	-	-
M429T78_POS	17-phenoxyprostaglandin f2.alpha. isopropyl ester	1.298	429.26496	0.49271806670165	53210.4679391274	9278.76794371296	35059.8348459525	11212.2231160952	66803.4382026051	33138.190990261	12375.8679935608	12196.8977938556	9520.70246339768	46610.4113044858	33806.9986206824	19898.6224305785	13993.2996662704	15469.097634096	13680.1073423002	--	--	--	--	--	-	-	-	-
M492T26_POS	17-phenyltrinorprostaglandin f2.alpha. cyclohexylamide	0.435	492.32199	0.00733348973619992	7855.12077187573	6397.7657349405	2587.19563265071	1664.39649588436	2925.98745859374	4737.82278366479	3063.27664152948	3847.13824121923	4598.88131444567	2653.62996681281	3562.3465283881	4201.35822152079	8622.75356225455	8432.55684268721	10642.1967855659	--	--	--	--	--	-	-	-	-
M424T58_POS	17-phenyltrinorprostaglandin f2.alpha. cyclopropyl methyl amide	0.966	424.28543	0.873220547213236	10946.5756016554	4220.14472482615	2582.57406716931	3271.30412588107	2484.47689515021	2816.36093846287	2158.7692649979	8003.44121590275	4129.36064328571	2987.40389670609	3162.68206464491	3278.90585288255	2870.9776782017	3169.36750783318	2906.37942048303	--	--	--	--	--	-	-	-	-
M271T52_POS	17.alpha.-ethyl-5.alpha.-estrane-3.alpha.,17.beta.-diol	0.870	271.22591	0.642155536711174	14824.1043835339	1863.03216498582	4593.58508215859	1860.19557432548	7710.93749897034	7223.11564075184	3137.56649594333	1379.30781041878	5665.78223757764	5639.92738503499	1009.74349850105	7577.12787417342	7367.24484256841	11997.6332061544	7183.80425019182	--	--	--	--	--	-	-	-	-
M549T183_POS	17.alpha.-nandrolone	3.048	549.37178	0.122364686691197	1045919.02600153	195603.947967588	143664.519350022	154443.41016988	163297.530606015	291201.155424718	94784.593257943	93202.3067683837	72989.3277054023	168016.140349286	238564.486427444	168898.679936253	170107.903106501	174457.515008253	170038.323809978	--	--	--	--	--	-	-	-	-
M453T35_POS	17.beta.-hydroxywortmannin	0.583	453.17416	0.317416616361931	571173.365228939	3929459.12132781	1183990.37448336	20080.3041630675	210980.107177387	19787.2357157889	2143569.48741889	2674323.7592101	2928856.58036172	3175833.12679682	3373098.28227468	2441245.38048803	3476318.33029218	3452063.15777669	3452064.8892954	--	--	--	--	--	-	-	-	-
M429T73_POS	17.beta.-nandrolone decanoate	1.215	429.33515	0.155369020423578	139332.763185324	37533.6528860566	26109.5371851424	43613.7978862133	18678.0150908036	54382.0402179493	38219.1710826134	41893.2396241198	31403.8395357055	102922.892803552	49442.454291796	39862.5977167803	33739.9891222237	26669.1174525396	33700.2854311922	--	--	--	--	--	-	-	-	-
M297T61_POS	17alpha-ethynylestradiol	1.015	297.18993	0.0873813116804754	338945.538408279	65970.3002251878	39361.267785371	13259.0307972649	69858.1391313723	10931.7957407261	26085.980918464	40761.0418565279	63747.1073757843	365290.141861094	45347.3114968956	72189.2787906084	54054.4192792694	48279.3710807826	53421.7446219879	--	--	--	--	--	-	-	-	-
M331T37_POS	17alpha-hydroxyprogesterone	0.614	331.2265	0.994632350264476	7003386.45314623	2696228.87115325	4117347.52792253	2813011.49056305	6687260.37657601	6565530.91464408	1266376.73209665	1503878.7476011	1778938.19895543	2872545.20375366	3587192.58573997	3603421.59634977	2935115.08635056	2948435.62568862	2935170.56220311	Lipids and lipid-like molecules	Steroids and steroid derivatives	Pregnane steroids	68-96-2	HMDB0000374	C01176	ko01100//Metabolic pathways;ko00140//Steroid hormone biosynthesis;ko04913//Ovarian steroidogenesis;ko04927//Cortisol synthesis and secretion;ko04934//Cushing syndrome	Endocrine and metabolic disease;Endocrine system;Global and overview maps;Lipid metabolism	Human Diseases;Metabolism;Organismal Systems
M285T448_POS	19-hydroxyandrost-4-ene-3,17-dione	7.469	285.19049	0.066008526340253	1815.00932900738	1817.60161672484	1206.70564534795	1753.26113705764	2501.62293150936	2282.36381794661	941.993419118309	1417.59686573544	1292.14196867675	1334.87331823229	2283.7961086014	2648.83765167163	8210.73688279281	8949.53688911527	7858.2768600313	Lipids and lipid-like molecules	Steroids and steroid derivatives	Androstane steroids	510-64-5	HMDB0003955	C05290	ko01100//Metabolic pathways;ko00140//Steroid hormone biosynthesis	Global and overview maps;Lipid metabolism	Metabolism
M273T349_2_POS	19-nor-4-androstene-3,17-dione	5.809	273.16586	0.0652406925461866	65789.2782155372	165052.960245628	145565.58609878	106979.652755698	80971.8868766323	94023.119777915	99981.7375075054	82437.2255579749	107027.243059479	98432.3126668326	52615.4401786298	121709.191825583	76778.6717327265	70067.925054049	70123.0488244421	--	--	--	--	--	-	-	-	-
M567T68_POS	1alpa,3beta-diacetoxy-22-hopanol	1.136	567.38988	0.0183039300052605	343832.663079404	55810.7676496466	63364.084380398	9820.20995295806	104132.439821825	13272.5481124113	11193.6816067791	30368.6967476469	68227.1004623556	121579.809451899	50003.2323458207	13770.6004107926	58073.2079661995	58511.6315819472	66431.3232190869	--	--	--	--	--	-	-	-	-
M245T418_2_POS	1h-benzimidazole-7-carboxamide, 2-[(2r)-2-methyl-2-pyrrolidinyl]-	6.961	245.12359	0.140804754542687	43240.1432854489	23505.1006589025	15783.9639067525	21297.9639636183	21972.3985208001	26363.2892398126	1014.38173892206	8447.46772562674	2880.2791128012	10688.9161058154	27681.5361152097	30198.911933672	15957.1737501728	15738.9183411359	11442.6198843825	--	--	--	--	--	-	-	-	-
M341T161_POS	1h-indazole-3-carboxamide, 1-pentyl-n-8-quinolinyl-	2.685	341.18154	0.291795326213656	6841.82885963511	8005.61243505516	6601.69808125793	8440.42394695409	8451.1668665083	7829.42445168184	11309.993954423	7032.22068373905	10976.5065256353	9508.69883811235	6807.86970435738	4636.7864575878	6295.7867567888	6645.63245685574	6301.88651099368	--	--	--	--	--	-	-	-	-
M331T163_POS	1h-indazole-3-carboxamide, n-[(1s)-1-(aminocarbonyl)-2-methylpropyl]-1-pentyl-	2.718	331.20475	0.130114243019839	37080.0243674277	23348.3181609959	13612.8673817996	46798.126289739	15765.2426578888	14490.6559427097	21658.0315850813	27905.8913301598	20429.2141424799	30719.8691943258	18760.4747251854	20351.3945778241	29129.5709884154	29121.080481097	29972.4626059221	--	--	--	--	--	-	-	-	-
M545T293_POS	1h-indole-2,3-dione, 1-(phenylmethyl)-5-[[(2s)-2-[[4-(trifluoromethyl)phenoxy]methyl]-1-pyrrolidinyl]sulfonyl]-	4.891	545.13013	0.216437254107404	2713.96023776695	387.057697965309	2303.7879922931	3752.65435964131	66.4916404849402	107.77272270187	9929.15863492641	10428.462907431	10837.2206965337	16026.8039511679	1602.07607343153	257.142336915233	5448.07309297552	6077.52861607752	5499.70795945967	--	--	--	--	--	-	-	-	-
M261T265_POS	1h-indole-3-carboxamide, 7-methoxy-1-[2-(4-morpholinyl)ethyl]-n-[(1s,2s,4r)-1,3,3-trimethylbicyclo[2.2.1]hept-2-yl]-	4.412	261.18033	0.0545597390196258	14410.4733556272	4397.57120131709	1339.36319862973	955.961784772294	411.019469622994	3302.02659719239	19532.4564853122	4883.90241479022	8562.94976836224	6553.55175206136	106947.411971024	34797.0315799828	11152.0666123933	10578.1965354004	10582.2965495619	--	--	--	--	--	-	-	-	-
M230T123_POS	1h-indole-3-carboxylic acid, 1-(5-hydroxypentyl)-, 8-quinolinyl ester	2.052	230.13951	0.484787614562817	33617.0612859134	39830.0329645994	85175.3382995079	37719.8137213929	46628.5391899936	45163.8712174397	96420.6382403981	39835.4269779995	36591.7907660155	31495.0160147933	35044.1897400096	30210.0807288307	20569.6145167925	17618.7467537326	17179.5299924068	--	--	--	--	--	-	-	-	-
M527T32_1_POS	1h-indole-4-carboxamide, n-[(1,2-dihydro-4,6-dimethyl-2-oxo-3-pyridinyl)methyl]-3-methyl-1-[(1s)-1-methylpropyl]-6-[6-(1-piperazinyl)-3-pyridinyl]-	0.531	527.29872	0.905417294681241	248586.3934938	444274.478317138	412266.113535852	426523.658310629	428044.745766447	453816.026783084	287588.437141169	316714.576513265	246821.468876514	267047.495656607	416391.582354283	458197.351746375	322183.596079034	322045.805075831	316795.713582007	--	--	--	--	--	-	-	-	-
M454T291_POS	1h-indole-5-carboxylic acid, 3-(2-methyl-1-oxopropyl)-1-[2-oxo-3-(4-phenoxyphenoxy)propyl]-	4.848	454.15997	0.947754513256291	23757.4114520478	21687.4049443701	32506.614520353	20161.4269174077	42384.195353934	34713.266172556	31572.8165623814	22747.6651259053	29979.8193741343	21559.9711884507	15323.6187865066	28105.1622488326	30605.837253154	29444.1999883534	27189.8412765269	--	--	--	--	--	-	-	-	-
M568T429_POS	1h-indole-5-sulfonamide, n-(3-chlorophenyl)-3-[[3,5-dimethyl-4-[(4-methyl-1-piperazinyl)carbonyl]-1h-pyrrol-2-yl]methylene]-2,3-dihydro-n-methyl-2-oxo-, (3z)-	7.143	568.18302	0.837048030390564	5912.88406190361	3161.84003058198	769.636833300554	694.232787451387	935.491425698804	1409.62279751929	890.790065525725	933.29312746328	652.032470801355	1030.38739538305	1946.29673267071	1315.2725082428	7950.3971895013	8566.70289617833	7892.66521953823	--	--	--	--	--	-	-	-	-
M349T397_POS	1h-pyrano[3',4':6,7]indolizino[1,2-b]quinoline-3,14(4h,12h)-dione, 4,11-diethyl-4,9-dihydroxy-, (4s)-	6.617	349.15857	0.317839443088989	1020.51580119048	1187.94445547879	1492.62813326135	818.975836421136	1420.04315922234	1003.8571292603	854.899615384418	868.100621812078	1236.91432013146	1098.00215585461	810.66472277063	1322.14137500466	2197.74648215127	2193.64762262456	2284.44533490046	--	--	--	--	--	C11173	ko00983//Drug metabolism - other enzymes	Xenobiotics biodegradation and metabolism	Metabolism
M353T590_POS	1h-pyrazole, 5-(4-chlorophenyl)-1-(4-methoxyphenyl)-3-(trifluoromethyl)-	9.835	353.066	0.120481921626069	7247.82742035892	5907.81378079672	5950.49313943188	6521.58017721097	5942.71544708088	5904.91324882259	5545.72737941975	6989.69636336724	8328.75092404738	5963.15084589969	6512.26508104654	6315.8486653111	6183.95892317307	6434.2493814701	6578.48796490587	--	--	--	--	--	-	-	-	-
M229T490_POS	1h-pyrazolo[3,4-d]pyrimidine, 1-methyl-3-[1-methyl-5-(4-methylphenyl)-1h-pyrazol-4-yl]-4-[(3s)-3-(1-piperidinyl)-1-pyrrolidinyl]-	8.159	229.16549	0.533897358282888	12226868.7685884	8578970.81774352	5514715.38336193	7877007.67368448	12075785.2499758	7665052.80096417	2162840.60139529	4502286.5807767	1945145.94489797	5150047.59089312	6854939.07206079	9746029.14849899	5242877.70098903	5237987.81179034	4944161.23003094	--	--	--	--	--	-	-	-	-
M251T195_POS	1h-pyrrole-3-propanoic acid, 5-[(1,2-dihydro-2-oxo-3h-indol-3-ylidene)methyl]-2,4-dimethyl-	3.249	251.10183	0.122290335991358	52376.4475026733	4485.27317444698	18594.4383421611	15373.6222430884	5143.85661983866	10520.7438005781	46060.5534914461	28631.179745424	40995.5517210889	40672.1654958054	18925.0650396851	6128.45715953757	20796.6089245083	22026.8456991664	20607.7339148425	--	--	--	--	--	-	-	-	-
M1020T338_POS	2-((4r)-4-((5s,9s,10s,13r,14s,17r)-10,13-dimethyl-3,7,12-trioxohexadecahydro-1h-cyclopenta[a]phenanthren-17-yl)pentanamido)ethane-1-sulfonic acid	5.627	1019.50673	2.40054638753106e-06	121710.738211605	27426.3979167959	12709.3193712367	37003.361222671	15505.0878257669	25818.630135388	53513.6779513201	23852.0407379756	37193.8928627473	73528.8839600788	39337.7188161222	60616.1342036769	32610.9513360238	32602.8145938923	31912.9773275831	--	--	--	--	--	-	-	-	-
M572T159_POS	2-((4r)-n-benzyl-4-((3r,5s,7s,9s,10s,13r,14s,17r)-3,7-dihydroxy-10,13-dimethylhexadecahydro-1h-cyclopenta[a]phenanthren-17-yl)pentanamido)ethane-1-sulfonic acid	2.656	572.3331	0.000298701223314003	2210.63133497646	10597.0067972514	16083.1623598287	13666.1392190233	23232.656724761	38121.3177621599	11663.010636069	4490.22418196673	3644.63478980089	4100.31469156791	12469.3148049493	32081.6332294341	9879.42438557969	10414.5543625762	9867.54060178908	--	--	--	--	--	-	-	-	-
M226T509_POS	2-(2-hydroxy-5-methylphenyl)benzotriazole	8.476	226.0944	0.038602067745765	123770.225957239	141083.165758569	82515.3516959633	103722.33334173	118960.944167241	122193.278071968	67509.7854293113	132170.783966414	92079.6619594816	141034.225424555	120987.992889204	159424.139044161	128029.178844318	123466.566290681	128019.777318719	--	--	--	--	--	-	-	-	-
M289T415_2_POS	2-(2-oxo-8,9-dihydrofuro[2,3-h]chromen-8-yl)propan-2-yl acetate	6.918	289.09272	0.0712821077538536	25383.2345883781	11765.5268103945	74804.1487572217	41039.755778572	63408.9164853109	72649.2117717611	46152.4857704964	77543.3046003522	58049.9602880525	73821.8820293436	76755.3127100511	53983.6770516996	62287.9003154286	63212.716381535	62274.8449687687	--	--	--	--	--	-	-	-	-
M536T157_POS	2-(21-amino-3,20-dihydroxydocosan-2-yl)oxy-6-(hydroxymethyl)oxane-3,4,5-triol	2.621	536.46576	0.000879161187424096	1481.25641115852	1761.63479655681	1127.487811243	3093.46705445075	2971.35454600053	1765.34636653197	714.023312467764	526.554150329719	1487.09976467796	2171.8405909452	4998.39737082871	2554.72959507682	2802.63681675901	3124.57248571225	2857.62757756973	--	--	--	--	--	-	-	-	-
M701T271_POS	2-(3,4-dihydroxyphenyl)ethyl (4s,5z,6s)-4-[2-[2-(3,4-dihydroxyphenyl)ethoxy]-2-oxoethyl]-5-(2-hydroxyethylidene)-6-[(2s,3r,4s,5s,6r)-3,4,5-trihydroxy-6-(hydroxymethyl)oxan-2-yl]oxy-4h-pyran-3-carboxylate	4.521	701.18977	0.00100493945187642	3256.32877828373	59.0249838312531	7829.5407811819	6435.72995449872	107.404885569703	694.155233751364	80155.9426842318	37308.6166915548	108962.412915054	35050.3405404336	479.812206407775	33.0514148522552	7048.2164329424	6520.84731513656	6534.90575088035	--	--	--	--	--	-	-	-	-
M377T198_1_POS	2-(3,5-dihydroxy-1,4-dioxo-1,4-dihydronaphthalen-2-yl)-3-methoxy-5-methylbenzoic acid	3.299	377.04674	0.0581429692685063	10407.1289862269	16700.0146301014	2533.61317954423	3257.19928747304	4363.47844683932	2508.97699186548	3236.05272928389	2516.53189058101	4421.62501958265	2944.53246199009	2179.05191045373	3499.19266512176	135710.844622328	138822.702167275	135612.237325435	--	--	--	--	--	-	-	-	-
M158T81_POS	2-(4-amino-1-piperidinyl)acetamide	1.351	158.15322	0.204926436192376	4550.96476897002	6677.62994110779	9973.34751659798	9039.41394274522	10438.3534749012	14191.8642125227	13028.7975128417	12676.3051815563	10796.9949832563	10781.6641727776	10430.8662324307	13018.6588913196	11981.0380786586	12853.0538795136	11977.0587190076	--	--	--	--	--	-	-	-	-
M501T338_POS	2-(4-ethoxyphenyl)-4-oxo-4h-chromen-3-yl 4-bromobenzenesulfonate	5.631	500.99057	6.0290417494311e-05	191101.673890509	75408.7330554951	96172.6693278937	167857.805333833	106228.754870075	125542.500587066	172373.344945112	140970.258235702	120576.145517092	114311.976179238	139175.333473849	169968.266714517	139030.511582846	139404.452552944	98143.4622580222	--	--	--	--	--	-	-	-	-
M375T48_1_POS	2-(4a,9,10a-trihydroxy-1-methyl-5,10-dioxo-3,4-dihydro-1h-benzo[g]isochromen-3-yl)acetic acid	0.806	375.02868	0.00979345195390613	678.148270501161	7073.99534784862	10257.4926208165	3537.4124626758	7073.99534784862	8705.45330649586	51695.4006145293	37463.2787641821	67987.1713229163	33022.1659043813	3373.91225881554	77.3018029707636	11959.1039513958	11970.1395326448	13106.9939243214	--	--	--	--	--	-	-	-	-
M594T165_POS	2-(5-oxovaleryl)phosphatidylcholine	2.750	594.37537	0.985052568344323	3316.13470535218	14517.9901024139	29845.2315385017	24884.4907966816	20035.2792056968	21603.147826871	27883.3068944678	7061.34053826516	7532.59653355005	6618.09415508628	4304.05861841144	14034.8297891041	23333.9268318034	19690.1574948529	11466.2075537367	--	--	--	--	--	-	-	-	-
M367T257_POS	2-(7-oxo-2,3-dihydrofuro[3,2-g]chromen-2-yl)propan-2-yl 3-methylbut-2-enoate	4.291	367.09235	0.135700383469507	383593.02900252	246048.801230089	433565.210301414	475131.296629366	726940.741258851	187189.2522895	360953.168141269	375349.557048762	389692.437009406	463129.730784689	694885.508498198	773125.787772496	468810.599847074	471539.283322305	462161.929974875	--	--	--	--	--	-	-	-	-
M391T179_POS	2-(n-morpholino)ethanesulfonic acid	2.990	391.11894	0.999905111679191	1805.61453850369	1805.61453850369	1225.15269817313	319.887324384574	1805.61453850369	364.313138043347	71073.4816076682	37050.4308762352	97732.1872647937	23389.3808710504	4889.00972886751	1805.61453850369	2818.9442139234	3350.18767320888	2755.20218328883	Organoheterocyclic compounds	Oxazinanes	Morpholines	-	HMDB0246678	-	-	-	-
M692T49_POS	2-[[5-[[2,12-dihydroxy-4,4,10,13,14-pentamethyl-17-(1,5,6-trihydroxy-6-methylheptan-2-yl)-2,3,5,6,7,11,12,15,16,17-decahydro-1h-cyclopenta[a]phenanthren-3-yl]oxy]-3-hydroxy-3-methyl-5-oxopentanoyl]amino]acetic acid	0.812	692.44245	0.0754026511667277	47702.1693067102	7844.35319912939	13631.2894940171	6864.59854333554	23251.4147885421	2861.61051754003	16741.5842554619	11506.0678964345	21952.6178806906	29007.9366509804	16496.4337130691	8890.69514499936	10145.6708288571	10068.7795688845	11436.0965817856	--	--	--	--	--	-	-	-	-
M462T195_POS	2-[7-acetyloxy-5-chloro-3-[(1e,3e)-3,5-dimethylhepta-1,3-dienyl]-7-methyl-6,8-dioxoisoquinolin-2-yl]propanoic acid	3.257	462.29308	0.0896743594456045	8025.65312971834	5879.69118548001	2132.87001823948	3700.49255825216	6312.20734822371	1912.4747825745	953.70357181997	604.979753219266	396.696363823167	1105.39874970254	2374.65777844869	10171.6932158007	3099.37459241683	3380.34938853117	2907.03287079686	--	--	--	--	--	-	-	-	-
M194T289_POS	2-Acetylresorcinol	4.821	194.07793	0.7292	17032.602908108	15283.6327642182	747.017418422867	8385.69387107053	11820.8137315878	9335.65783401532	5065.88357615468	7386.39079853644	4236.80452377574	5344.31942067467	1011.58710120207	12346.8539854486	5882.55575796878	6284.72342808315	5906.44244175444	Organic oxygen compounds	Organooxygen compounds	Carbonyl compounds	699-83-2	HMDB0029660	-	-	-	-
M120T174_POS	2-amino-1-phenylethanol	2.901	120.07998	0.954515423300821	125183.272015217	40726.6248437448	26143.5617066721	41774.963787171	57101.7305782551	19549.807917704	23336.7297265093	28271.8240812624	5236.58411709209	50233.2963788716	32686.5529169791	30655.6799032496	25940.9452053239	26976.4840138977	31174.8409246271	Organic nitrogen compounds	Organonitrogen compounds	Amines	7568-93-6	HMDB0001065	-	-	-	-
M88T447_POS	2-amino-2-methyl-1,3-propanediol	7.455	88.07482	0.00916566987181491	12107.6040101468	6885.13099999838	30330.7044158567	18619.4374073467	3379.00385648061	14081.720652352	74874.1817486573	59395.7048214249	97976.4254532141	24335.9639321602	27841.0922322488	3650.23214555231	30320.6413278901	33072.3071587877	33070.6787698695	Organic nitrogen compounds	Organonitrogen compounds	Amines	-	HMDB0244975	-	-	-	-
M137T49_POS	2-aminobenzamide	0.808	137.07018	0.970200896432411	17255.9245438761	70320.4893969652	34404.0100219918	106801.473393902	77757.3940000783	47796.0574045635	37030.0306138293	19209.7003585675	11502.4845206785	33770.6097555583	107969.773815378	73962.1349169134	47656.6781462718	47657.2835069492	47444.4054566843	Benzenoids	Benzene and substituted derivatives	Benzoic acids and derivatives	88-68-6	HMDB0033947	-	-	-	-
M216T291_POS	2-aminosulfonyl-benzoic acid methyl ester	4.849	216.04752	0.277594098455859	15046.4373519054	24665.7911641806	16124.7657134904	19777.4991679138	20363.8106345873	19461.0870756253	12413.3182629832	13145.6160698813	16748.8884642964	21687.4015320307	16542.8680117084	24134.5177132981	21456.2192292615	20624.9505436591	21466.0918058234	--	--	--	--	--	-	-	-	-
M361T133_POS	2-arachidonoylglycerol	2.225	361.27252	0.878244126523461	48715.0354621552	211241.147526613	145247.476120343	139025.022621161	99392.6854220616	114524.069125909	92327.077379993	99781.4479984548	53511.6605942551	121001.421614096	262767.758986781	500849.29022276	180217.976683007	175872.026508747	168529.654847745	Lipids and lipid-like molecules	Endocannabinoids	-	53847-30-6	HMDB0004666	C13856	ko04080//Neuroactive ligand-receptor interaction;ko04723//Retrograde endocannabinoid signaling;ko04714//Thermogenesis	Environmental adaptation;Nervous system;Signaling molecules and interaction	Environmental Information Processing;Organismal Systems
M630T185_POS	2-arahpa [dmed-fahfa]	3.090	629.54116	0.625284787116096	4397.53367575684	6956.1510181634	9580.52772152465	7747.91901778049	14814.9468770362	23827.6315124333	5985.6390576273	8806.26270160002	3383.39431669066	28868.1036191866	10880.4036109476	19076.1406611011	15549.727680796	15806.2179793937	15547.3301070759	--	--	--	--	--	-	-	-	-
M241T245_POS	2-bromo-4,5-methylenedioxymethamphetamine	4.086	240.98609	7.85176874053836e-05	36404.57505897	34455.6967574825	37163.274108015	37141.8062813785	33025.486263093	33458.4397559004	34101.9021641241	36801.0798963727	5778.27514998497	35038.7934256081	33934.7858144927	58938.6569677955	34178.9903337787	36177.4304827282	34136.508908977	--	--	--	--	--	-	-	-	-
M183T229_POS	2-bromophenethyl alcohol	3.819	182.99386	0.147862419297073	4014.09781033436	8830.10627182784	15253.4434288195	1604.04077447297	1938.76885659924	1986.38810822813	2186.70329325147	960.631854962553	1225.6066429743	1027.00668417936	5881.40087021653	9133.01769347507	5488.59292587445	5491.70647548204	5395.52994939302	--	--	--	--	--	-	-	-	-
M179T528_POS	2-Butoxyethanol	8.797	179.12792	0.8228	3116.5891891987	1527.15553942255	342.558176545251	2817.66758249077	3245.48157874802	3585.671778514	2734.08102503752	3358.29134200886	2567.66420965771	2664.03083361231	2885.38253933122	3136.6011167944	6980.22452835753	6972.75350677719	7463.86842364899	Organic oxygen compounds	Organooxygen compounds	Ethers	111-76-2	HMDB0031327	-	-	-	-
M106T330_POS	2-butylaniline	5.501	106.04893	0.709413404375128	11470.4454663648	8014.39737889176	7215.58153281618	5442.65478802444	11923.1227259219	14702.138522772	1999.98355569494	5554.33307781347	1080.07306520002	8958.73429203143	13184.5115613285	18143.9167735038	10633.6916180145	11508.3955036829	11508.1949423758	--	--	--	--	--	-	-	-	-
M343T588_POS	2-chloro-1,3,8-trihydroxy-6-(hydroxymethyl)anthracene-9,10-dione	9.807	342.97417	0.00129332250548543	105235.108728681	66599.8902433689	79649.9362086629	79952.7949031986	60656.9584444492	54428.9333534684	108443.176775343	52620.0670080729	75789.6128833797	73273.0048900385	120134.332994792	70934.8292862853	57640.2062885544	58264.2752531763	56209.1246471915	--	--	--	--	--	-	-	-	-
M226T418_POS	2-chloro-2',6'-diethylacetanilide	6.968	226.1065	0.0751046795515424	41479.5760623897	50357.6479184425	38737.8328383718	34202.3126932249	30796.1245315092	28640.8884512686	16393.6420802226	16771.8126224428	17814.4383581657	27697.3938368353	42024.2423400509	46471.6520580956	32303.1027666909	32762.9610967643	32308.3462999646	Benzenoids	Benzene and substituted derivatives	Anilides	6967-29-9	HMDB0032855	-	-	-	-
M265T42_POS	2-cis-4-trans-abscisic acid	0.703	265.14299	0.106235388773616	51917.3288016141	70210.0945486131	55727.5284162065	89218.1223173219	31809.3824983288	18812.1944800787	49987.6193433379	27712.5150942061	23788.1503760094	34923.1879525717	54381.4423893166	72925.0436653263	28126.9901560404	28439.3374161741	28440.1632705944	--	--	--	--	--	C06082	ko01100//Metabolic pathways;ko01110//Biosynthesis of secondary metabolites;ko01060//Biosynthesis of plant secondary metabolites;ko01070//Biosynthesis of plant hormones;ko01062//Biosynthesis of terpenoids and steroids	Chemical structure transformation maps;Global and overview maps	Metabolism
M105T338_POS	2-cyanopyridine	5.626	104.99114	0.0469719824605162	9745766.86969191	6162322.44204036	5163899.9086202	6283524.71938042	6753913.06922893	6419460.38093752	6571307.70174323	6085469.16617225	6038966.65491914	6881626.42470797	7334645.69651171	6475669.22096477	6130009.94991145	6126279.52113369	5611874.94674073	--	--	--	--	--	-	-	-	-
M117T321_POS	2-deoxy-d-ribose	5.349	117.06532	0.066633512990877	4866593.72628121	2754911.40578912	3844347.58861043	3222482.60988658	3319819.34244371	4884107.80610512	2108816.17620228	2577350.1949193	2578580.29102466	3295111.48258094	4109113.55411328	4867977.66649533	3871203.9478583	3910231.56576289	3910696.05978126	Organic oxygen compounds	Organooxygen compounds	Carbonyl compounds	-	HMDB0245099	C01801	ko01100//Metabolic pathways;ko00030//Pentose phosphate pathway	Carbohydrate metabolism;Global and overview maps	Metabolism
M253T708_POS	2-deoxyinosine	11.798	253.25145	0.0216234009802885	7271.57611552725	7132.49674983994	8604.85212254728	3004.37077418966	9143.43241062679	647.134278492682	7025.82015125277	7483.4179350545	6007.95813784552	8514.49504232884	7416.26098780745	7168.59918984511	2553.23222178951	5866.23109058301	5931.99342006376	--	--	--	--	--	C05512	ko01100//Metabolic pathways;ko02010//ABC transporters;ko00230//Purine metabolism	Global and overview maps;Membrane transport;Nucleotide metabolism	Environmental Information Processing;Metabolism
M626T138_POS	2-dhahma [dmed-fahfa]	2.300	625.51516	0.523975806759358	912.693331415905	5729.42350968916	2741.125419353	28948.3254365241	9000.8756597315	12594.173382856	4934.51865503379	2063.52929425858	1781.17235150253	1880.07362788002	6596.1783065365	20710.8046459163	12949.725827967	11234.1918283726	11267.2462712121	--	--	--	--	--	-	-	-	-
M765T42_POS	2-docosahexaenoyl-1-palmitoyl-sn-glycero-3-phosphoethanolamine	0.692	764.53175	0.660028450535112	244483.202283349	48442.536551771	53127.5203698114	37394.6895855067	171602.817533253	32445.4822386691	27621.5244519788	57324.6363604369	78408.0660500406	178708.998624727	89457.9377959333	53400.5816672275	75571.7832690834	71838.1341836191	75528.7642529291	--	--	--	--	--	-	-	-	-
M793T138_POS	2-docosahexaenoyl-1-stearoyl-sn-glycero-3-phosphoethanolamine	2.307	792.54969	0.1583014259482	257831.629993876	307129.92786837	281977.145223056	112645.147715301	165961.87683089	226637.481719534	191924.530028368	45187.6269316821	47628.3785180172	5639.30691076329	511334.770842004	829945.526843524	321193.756851186	318102.963069966	324759.954495516	--	--	--	--	--	-	-	-	-
M837T127_POS	2-docosahexaenoyl-1-stearoyl-sn-glycero-3-phosphoserine	2.117	836.5421	0.0231265167861395	470459.711274974	25924.6542090603	13249.8360612983	11430.1636598742	22701.0149569349	10952.9028303891	186276.558375631	9737.03327066763	6198.07486558766	10564.4365292276	13223.335845957	21430.8822782006	12433.0483982805	9212.29407829103	12412.3006551545	--	--	--	--	--	-	-	-	-
M606T143_POS	2-edahma [dmed-fahfa]	2.388	605.54291	0.0383482108549976	1816.15474625271	12263.2074274899	7119.59196333331	20905.1619751647	20847.8724568009	29161.2770258723	10152.034840194	10802.5116199987	5154.24680646476	8960.7640677359	7604.35297217493	18054.72212073	19910.1395341135	20088.7384877862	14501.449668928	--	--	--	--	--	-	-	-	-
M628T185_POS	2-epahpa [dmed-fahfa]	3.079	627.53229	0.479066321415736	198136.587207869	160569.7464325	123448.982713742	222913.388355704	190950.193503653	182308.085994398	78474.3240108777	127520.225369955	70752.0002708921	277539.925767493	218339.764250013	213603.557055666	222610.410858311	217569.248230526	212991.336448303	--	--	--	--	--	-	-	-	-
M614T38_POS	2-epahpda [dmed-fahfa]	0.636	613.55021	0.366324921573714	6287.53976739793	22368.1771704985	6165.23908771111	13845.1230540483	2609.09396312008	12178.5399850881	3374.55131052243	4512.30174645295	5598.86489230826	9385.26147494218	10133.1023460529	36668.6877632113	13015.2046008324	12885.5351204863	11874.2606169179	--	--	--	--	--	-	-	-	-
M656T104_POS	2-epahsa [dmed-fahfa]	1.729	655.56165	0.31451301259405	1855.17006265582	8064.05042923686	6592.80814035519	3629.89645697458	5039.6219056328	7291.00820742344	4107.00401797575	2484.04867192721	2206.05437130652	6000.07046729604	3779.95671956394	5878.10013580833	4252.92245490226	4246.07584914279	4386.42537107279	--	--	--	--	--	-	-	-	-
M207T34_2_POS	2-ethyl-2-phenylmalonamide	0.568	207.10064	0.886379977169964	74068.61684674	240091.698440457	6319.72693065572	15875.7327913699	26883.2984548598	13722.1286893424	17376.7099121619	80248.9250939217	20101.0428619178	180290.220519424	858.240687092236	60900.8846046428	260950.605700043	257461.666830682	257529.935690104	Benzenoids	Benzene and substituted derivatives	Phenylacetamides	-	HMDB0245113	C07499	ko07033//Anticonvulsants	Chronology: Nervous system agents	Drug Development
M183T708_POS	2-hexyl-4-pentynoic acid	11.793	183.13704	0.0733979707436162	46325.7877017611	60072.393376773	51261.7781006968	61604.7010096796	15313.0183992028	54304.3821332547	14737.0366164594	57031.9853520436	17453.9010342036	56814.934911498	54345.901279823	25407.2908667443	42625.4845922145	27643.0369447483	42475.9419329636	--	--	--	--	--	-	-	-	-
M297T208_POS	2-hydroxy-2',4',6'-trimethoxychalcone	3.466	297.10744	0.298044711932814	1150.48032256318	377.109941323026	1215.42523144841	470.83470706701	2441.57781735518	1838.76778982232	1205.20475137255	2658.74820600293	1858.19185083121	2173.86338624789	4209.17010392035	937.294443407107	1597.13129690274	1820.11359744744	1542.13755777301	--	--	--	--	--	-	-	-	-
M281T37_POS	2-hydroxy-4-(hydroxymethyl)-6-(1-hydroxy-3-methylbut-2-enyl)-3-[(e)-prop-1-enyl]-7-oxabicyclo[4.1.0]hept-3-en-5-one	0.624	281.13724	0.231957225697451	226838.355310718	116757.401051036	102006.904157872	109763.375941196	86823.2981344656	79152.4177626977	63843.6780198041	76624.6964572062	105015.622128803	96807.3021004089	112798.099448078	80381.0218612454	109335.130452274	109258.608769138	105156.52310981	--	--	--	--	--	-	-	-	-
M198T541_POS	2-hydroxyatrazine	9.010	198.15939	0.0757031879682702	76291.7520478861	65357.7220738248	31445.198359136	31662.4115105517	85976.8567356939	4546.50101894331	6173.27838856337	16576.2846132182	20617.8170471585	32645.0145700421	84313.4669814301	38052.395496728	37247.1044766469	31862.9518234203	37421.9303281998	Organoheterocyclic compounds	Triazines	1,3,5-triazines	2163-68-0	HMDB0062766	C06552	ko01100//Metabolic pathways;ko01120//Microbial metabolism in diverse environments	Global and overview maps	Metabolism
M253T283_POS	2-hydroxycarbamazepine	4.714	253.12059	0.132862918454378	3354.47615546772	4148.292150762	16461.7706190271	8133.71219897161	4624.74738058523	1583.06143014369	53178.602929743	35173.825200924	61128.0595773814	35496.7207594461	8692.14579972973	1685.8407946303	17099.2836953218	15231.427350025	17034.5051891875	Alkaloids and derivatives	Morphinans	-	-	HMDB0060651	C16601	ko00982//Drug metabolism - cytochrome P450	Xenobiotics biodegradation and metabolism	Metabolism
M269T219_POS	2-hydroxyestrone	3.646	269.14803	0.0604312552505689	14693.13892203	17171.8220741367	13617.4617526227	15958.3308920005	17508.9510482425	14364.0945453565	36985.0525737259	30831.0650066552	11800.367338296	38636.6767279147	13906.9376272732	17673.005807494	16228.6815530136	15797.3120593149	17902.149913768	Lipids and lipid-like molecules	Steroids and steroid derivatives	Estrane steroids	362-06-1	HMDB0000343	C05298	ko00140//Steroid hormone biosynthesis	Lipid metabolism	Metabolism
M173T234_POS	2-hydroxyethyl n-octyl sulfide	3.904	173.12781	0.0425701407231476	9477683.77654513	7360464.42015953	7094981.24398979	9003368.98193823	10023724.0427121	6936875.11067517	4188919.19041536	6001868.90486979	2727774.99262879	5958071.53441435	7156749.08551577	7481330.39051965	7164493.30413445	7423027.12084225	7149235.09147333	--	--	--	--	--	-	-	-	-
M315T439_POS	2-hydroxyethylflurazepam	7.322	315.08603	0.514092755723057	133772.820147564	65820.770356699	192785.781755768	71997.1288391892	202443.638267974	221630.184049262	217517.192774989	173177.76836946	275654.440242705	199589.714366134	200114.314293224	193694.713784339	195332.849855881	209892.706197497	195224.853353334	--	--	--	--	--	-	-	-	-
M210T91_POS	2-isopropoxyphenyl n-methylcarbamate	1.523	210.09803	0.195228080423222	76517.4803670777	83994.1639182032	56172.309597291	79421.8485589473	76986.6713112944	80237.5510558088	271345.281986544	69438.2245715873	69472.6936594351	79891.0087422908	83748.7847863173	82231.3249424491	81292.9176081659	80091.7040477767	80092.5858761176	Benzenoids	Phenol ethers	-	-	HMDB0256832	-	-	-	-
M102T281_POS	2-ketobutyric acid	4.676	102.09065	0.021423619953679	8514.39687727143	17320.6122498361	5135.85368040437	5349.5653383046	9481.29562385926	6348.28819729698	1344.12494408796	5159.27559021589	919.266361532489	1997.09313824821	5491.2550026524	11535.6033545193	14307.8382146334	11908.9722845652	13495.7200204515	Organic acids and derivatives	Keto acids and derivatives	Short-chain keto acids and derivatives	600-18-0	HMDB0000005	C00109	ko01100//Metabolic pathways;ko01110//Biosynthesis of secondary metabolites;ko01230//Biosynthesis of amino acids;ko01210//2-Oxocarboxylic acid metabolism;ko00260//Glycine, serine and threonine metabolism;ko00270//Cysteine and methionine metabolism;ko00290//Valine, leucine and isoleucine biosynthesis;ko00660//C5-Branched dibasic acid metabolism;ko00640//Propanoate metabolism	Amino acid metabolism;Carbohydrate metabolism;Global and overview maps	Metabolism
M194T349_POS	2-Methoxybenzoic acid	5.822	194.0782	0.6777	52092.6765143114	14652.7024993903	82210.3822482054	13412.5806620763	88710.7504428415	60838.5620093867	93146.2614760066	88712.2678447603	84655.1480536754	15323.4617203203	33012.0451454553	83033.4644225795	40146.8084894168	40166.219419203	27368.3879624725	Benzenoids	Benzene and substituted derivatives	Benzoic acids and derivatives	579-75-9	HMDB0032604	-	-	-	-
M303T27_2_POS	2-methoxyestradiol	0.448	303.19483	0.449753047569222	29466.9729611836	4354.45758562897	7216.22125778695	3294.12307463997	11749.6899905285	4166.86750350313	4519.04989701599	2934.51209745923	1548.71550269797	7099.78480615478	10822.55983268	6572.8262917258	6615.10263559674	6615.0443856001	6646.6654027181	Lipids and lipid-like molecules	Steroids and steroid derivatives	Estrane steroids	362-07-2	HMDB0000405	C05302	ko00140//Steroid hormone biosynthesis	Lipid metabolism	Metabolism
M216T204_POS	2-methyl-n-(4-methylphenyl)alanine	3.402	216.11216	0.150038264047531	3995.68559478807	4606.93429692622	2739.38197282105	4367.33780189867	5323.97445424324	3955.13593040623	8210.29948374204	1411.85960872971	6959.59574352707	2402.42281784161	3495.19782503662	3860.60365697875	3161.8956378914	3905.23524051956	3171.78342315662	--	--	--	--	--	-	-	-	-
M381T418_POS	2-naphthalenol, 1-[[2-methyl-4-[(2-methylphenyl)azo]phenyl]azo]-	6.968	381.16879	0.0139712052308533	6348.81978798161	7313.24188970195	2717.25377949352	5768.81453347233	7654.16449460746	4895.57526229379	1061.04627202552	1052.95900709317	1102.45258041368	3832.23325124263	5713.14478881315	6203.26383525993	4513.55032244402	4237.62229971112	4515.7704360613	--	--	--	--	--	-	-	-	-
M216T86_POS	2-naphthyl-d-alanine	1.427	216.11236	0.195744449304608	45350.7869891305	24807.4240841078	95042.5938396274	61756.6846391692	12760.6277713345	65443.8718785741	210796.048712335	159995.582911117	248980.586020835	155692.283079073	76958.3608837604	23223.3167851941	94581.0238247061	93620.558329363	93599.957628559	--	--	--	--	--	-	-	-	-
M150T246_POS	2-nitrophenethyl alcohol	4.106	150.05796	0.581973477439892	28832.3854136262	12065.0342948635	15798.8044931531	14574.3235263404	13686.2006440522	19918.9586738021	13851.6753079005	18249.6481490842	9106.73559804767	12526.2366232985	17370.0996036211	14976.0176591502	12348.5508547649	14217.0954935194	10920.4014819251	--	--	--	--	--	-	-	-	-
M579T257_POS	2-o-rhamnosylvitexin	4.278	579.19673	0.00543936492922659	9442.26435965134	6428.65793967494	6742.19958909412	10885.1541737161	12958.0496504223	8012.22154508351	4977.0289064022	6929.30163412771	2662.35885002996	8608.88460882015	7689.02448243627	9520.35298475481	6908.38146092203	7263.46471321529	7258.64823212899	--	--	--	--	--	-	-	-	-
M783T137_POS	2-oleoyl-1-palmitoyl-sn-glycero-3-phosphocholine	2.280	782.56739	0.946691968448542	20879310.5908873	28677651.8127057	29921114.124191	33473031.8691829	19576071.1662992	27458868.8969713	18225653.4690389	16619295.8784571	17451992.6867284	26177778.5140939	36044196.2812546	40027038.6118571	28662435.5413579	28668301.9487807	27001092.6178047	Lipids and lipid-like molecules	Glycerophospholipids	Glycerophosphocholines	26853-31-6	HMDB0007972	-	-	-	-
M763T134_POS	2-oleoyl-1-palmitoyl-sn-glycero-3-phosphoserine	2.225	762.53883	0.00256514333588627	1026.58680183046	32409.2883739655	7473.87413476934	6160.92218907163	6846.43762905143	5346.40668433077	7614.82164887949	10263.9319633593	10757.490269613	15115.7489850637	23462.5251563505	64512.2367642804	12671.6934503734	12679.9675728601	14193.6596476149	--	--	--	--	--	-	-	-	-
M313T36_2_POS	2-palmitoyl-rac-glycerol	0.602	313.27314	0.968224725234758	2655783.63033352	3255649.73380937	3221044.08628101	3163982.52722973	2418879.8694894	2901620.73077691	3794210.87787526	2986125.19462271	4073981.45318633	3809270.57147398	3257137.05956823	3217549.12966855	3085477.04463663	3101734.42325824	3085429.50176371	--	--	--	--	--	-	-	-	-
M163T84_POS	2-phenylpiperazine	1.405	163.14741	0.546279933085576	92484.7333005694	89036.3766634296	116526.16579445	60110.8823493646	29180.9101630657	130588.987181994	49778.7272241286	32848.1354154947	63547.2193554909	33678.7489858037	81765.3846340873	67375.6728102029	84938.1721517484	86630.3786190932	76626.8784641578	--	--	--	--	--	-	-	-	-
M187T337_POS	2-phosphoglycerate	5.624	186.99486	0.00186354927790924	42386012.8214113	26761768.9295108	23945303.2638311	23414499.1089201	25177603.1527333	27129486.2538863	26566773.901987	25615786.1811942	26653212.6541334	28529281.3861404	31235847.270501	28283276.6036357	26816822.1902547	27129598.8586521	26805250.9492457	Organic oxygen compounds	Organooxygen compounds	Carbohydrates and carbohydrate conjugates	3443-57-0	HMDB0003391	C00631	ko01100//Metabolic pathways;ko01110//Biosynthesis of secondary metabolites;ko01120//Microbial metabolism in diverse environments;ko01060//Biosynthesis of plant secondary metabolites;ko01061//Biosynthesis of phenylpropanoids;ko01063//Biosynthesis of alkaloids derived from shikimate pathway;ko01230//Biosynthesis of amino acids;ko01062//Biosynthesis of terpenoids and steroids;ko01200//Carbon metabol…	Amino acid metabolism;Cancer: overview;Carbohydrate metabolism;Chemical structure transformation maps;Endocrine system;Global and overview maps;Lipid metabolism	Human Diseases;Metabolism;Organismal Systems
M100T58_POS	2-piperidone	0.966	100.07456	0.961653201741691	190071.778527783	183850.356122398	526806.829061711	47475.4218928112	14868.5744152866	424673.49342707	120371.596889993	352846.014616983	5642.60243403929	87127.4325743871	203460.831314561	890719.157360563	302305.803455233	287867.476651025	302517.05628991	Organoheterocyclic compounds	Piperidines	Piperidinones	675-20-7	HMDB0011749	-	-	-	-
M213T246_POS	2-pivaloyl-1,3-indandione	4.106	213.06618	0.264308653664803	70053.6381363515	48382.0805490691	29934.0805253418	44579.0375033224	47910.4252087223	53161.1509846443	19713.8549285346	29059.2779681222	16683.0308953637	42838.358591112	41869.2935026312	57123.4809004568	39854.8957327164	39852.6118041457	37720.0294754771	--	--	--	--	--	-	-	-	-
M250T417_POS	2-propanone, 1-(3-ethyl-5-methoxy-2(3h)-benzothiazolylidene)-	6.944	250.08487	0.0263214846618803	17513.6764828711	6717.09577155848	38560.1070374699	23187.5378915449	3099.53986961759	25890.4935502839	45146.0135081739	47124.3282696959	77011.9705834175	50857.00734118	24046.0295407354	7977.28682827053	43306.6236293699	45842.7187618343	45871.3168994956	--	--	--	--	--	-	-	-	-
M505T523_POS	2-propenamide, 3,3'-(1,4-phenylene)bis[n-[4-(4,5-dihydro-1h-imidazol-2-yl)phenyl]-	8.713	505.23569	0.862749065057457	16429.8377565001	11442.6310224291	21574.2532129616	20290.800141337	21137.4934558518	21261.1481064068	13686.1869784309	18475.2597245609	18428.1992807434	14783.4465480996	37641.1738869063	30645.8893230057	21111.4381382969	21643.6110776101	21645.7555398759	--	--	--	--	--	-	-	-	-
M250T379_POS	2-propenenitrile, 3-[[4-(1,1-dimethylethyl)phenyl]sulfonyl]-, (2e)-	6.317	250.06964	0.0394238280263009	13429.9319597314	8097.07436944984	11135.2297824619	13187.7103762793	8987.48806329429	7915.58503251722	8258.60285381378	11868.6178194049	10393.4006005039	10940.9330401163	10091.6277993252	14590.4264009721	9304.80106399887	9493.44716720405	8018.68548741302	--	--	--	--	--	-	-	-	-
M317T407_POS	2-propenethioamide, 3-[3,5-bis(1,1-dimethylethyl)-4-hydroxyphenyl]-2-cyano-, (2e)-	6.779	317.14484	0.0876927078750057	1086324.85095816	594646.336831487	556949.398364306	287896.891987962	625807.030282743	627245.473292596	115974.614026614	312468.926744992	130228.329143677	260549.767532268	671346.751692969	720363.018056182	448696.143255893	450733.347703767	449867.069165238	--	--	--	--	--	-	-	-	-
M252T28_POS	2-pyridinecarboxamide, 4-[4-[[[[4-chloro-3-(trifluoromethyl)phenyl]amino]carbonyl]amino]phenoxy]-n-methyl-	0.470	252.06662	0.20328289641935	35324.280506535	5373.69204205825	4732.44902591558	5622.72822910509	6488.92252053701	4295.3333922276	6347.87719440659	5243.91369170946	2885.09151044372	4526.4250863978	4154.27104748236	4085.19496678503	3781.34911130785	3756.45387925083	3808.01171204992	--	--	--	--	--	-	-	-	-
M442T322_POS	2-pyridinecarboxylic acid, 6-[2-[5-chloro-2-[(2,4-difluorophenyl)methoxy]phenyl]-1-cyclopenten-1-yl]-	5.370	442.11289	0.00616448692279398	106210.758979211	100560.461416705	19070.171520181	36844.3757766169	18827.8523778583	28624.8061817877	10600.2728882903	39908.1406877619	10466.6325529257	11475.6611988289	69703.3036408782	83182.6563901599	84068.7941763108	85242.376122173	84071.9079315707	--	--	--	--	--	-	-	-	-
M536T292_1_POS	2-pyrimidinecarboxamide, hexahydro-n-hydroxy-1,3-bis[(4-methoxyphenyl)sulfonyl]-5,5-dimethyl-	4.864	536.12452	0.00120478717169391	26822.9577445989	4802.75510140925	17133.5344577475	5341.69968797322	7325.34059318532	17954.9766454751	3883.08921619538	14000.0939289338	10017.7031398167	14704.9493687823	5021.51808762537	17512.7757426144	14854.3798432674	14874.071586625	14337.8890990868	--	--	--	--	--	-	-	-	-
M100T224_POS	2-pyrrolidinone, 1-methyl-	3.733	100.02042	0.00793792117482705	110049.798689012	29673.4915529888	23739.979982048	41204.8060579232	59899.4326801062	63552.2446402681	24867.8030830179	29830.1819776038	11603.0708196274	35891.9651870582	49684.4129093599	47997.9281013864	40745.4912993028	37890.6979291749	40737.1146248287	--	--	--	--	--	-	-	-	-
M510T288_POS	2-thiophenecarboxamide, 5-(5,6-dimethoxy-1h-benzimidazol-1-yl)-3-[[4-(methylsulfonyl)phenyl]methoxy]-	4.796	510.05194	0.000400674899285489	12993.8280798356	2624.16499081849	3543.68661588903	3242.50691776289	3172.21018443016	4673.79961201855	7975.50662375052	3653.41560369517	3503.78465620925	5502.60193556815	1503.19519007817	9939.27439377809	4952.12394975241	4198.96133675689	4952.97856434303	--	--	--	--	--	-	-	-	-
M178T270_POS	2,2-bis(4-chlorophenyl)ethanol	4.497	178.08539	0.951315686445299	4051.13552868064	5360.67709735411	2479.38327637001	12697.6254518663	14565.1378714717	4227.26890173975	2595.75893218552	823.30196705467	825.827096538233	6488.71410766879	12863.9572796041	22248.7057117413	8948.832966986	7673.28377289539	7740.71411475505	--	--	--	--	--	-	-	-	-
M351T291_POS	2,2,2-trifluoro-n-(5-((trifluoroacetyl)amino)-1-naphthyl)acetamide	4.849	351.07348	0.675866413375354	20078.7577452529	20342.1502135479	12563.7344315423	11011.2852755428	11607.5913005224	14745.3157086229	8711.85742063587	6918.45936231859	9966.3658574235	9506.94534760417	9045.24417308441	18849.4804637462	78582.5613277504	78519.1061468844	75033.3895452069	--	--	--	--	--	-	-	-	-
M165T674_POS	2,2,5,7,8-pentamethyl-6-hydroxychroman	11.229	165.0901	0.36426447265242	32379.0754789633	39165.9517932116	29995.6956482245	16785.8869744578	35429.9663917423	35460.9814260135	18008.8781850277	50061.2928807252	28004.1478750206	16816.3641207274	23306.9758720928	23937.6760009674	27424.1714492967	31292.5490368262	27160.9995975708	--	--	--	--	--	-	-	-	-
M253T273_POS	2,2'-dihydroxy-3-methoxychalcone	4.551	253.08479	0.674525211611214	701452.603091492	235046.564272197	2467925.42343878	1125690.5563482	6200.16891829882	1315120.3968891	6018604.37531713	3791540.91672642	6774543.85978439	4137115.48340785	1384171.24263677	220771.304471523	2695361.5052302	2691142.55928185	2690596.65942516	--	--	--	--	--	-	-	-	-
M155T36_POS	2,3-dimethoxy-5-methylbenzoquinone	0.606	155.06933	0.605485606710496	273148.032258925	607874.611743938	119916.990017376	46337.6955032063	91596.2320552975	88377.9866444495	269224.245442514	278049.442962419	271041.67299081	313917.156745649	347906.916590587	363574.765636415	424338.949512943	403639.20112792	424596.562126675	--	--	--	--	--	-	-	-	-
M108T329_POS	2,4-diaminotoluene	5.486	108.0547	0.407959911835495	22077.330121919	18801.3845308053	16985.184107549	15111.5346360766	23846.7251696836	13594.9934106876	5615.64219527966	8858.39572839909	5848.86861710213	15946.3269843957	28584.8656987179	23168.6712426266	19200.3997646636	19625.8674630773	19627.589394789	Benzenoids	Benzene and substituted derivatives	Toluenes	95-80-7	HMDB0041799	C14401	ko01120//Microbial metabolism in diverse environments	Global and overview maps	Metabolism
M140T210_POS	2,4-dimethylthiazole-5-carboxylic acid	3.493	140.00107	0.0285333664968918	323330.142478514	541666.436994654	455365.011491106	695119.286935118	541281.81816694	503540.819612178	219146.040044439	475685.657767663	583564.829812694	540723.04490167	471464.700558076	132677.433380886	539078.162687011	567212.612888851	538857.602564678	--	--	--	--	--	-	-	-	-
M175T93_POS	2,4-toluene diisocyanate	1.547	175.04701	0.17939283032523	1379.05218408502	12765.2422018012	1553.19866100437	8480.42870796703	9742.93795523969	2928.85717671351	1023.93266766742	2595.12261931215	1774.15014599011	1462.31975955381	3038.63295225286	8274.7189020292	3562.75285570505	3513.65450004853	3862.55892580849	Benzenoids	Benzene and substituted derivatives	Toluenes	-	HMDB0245470	-	-	-	-
M254T180_POS	2,4,11,13-tetraazatetradecanediamide, n1,n14-bis(4-chlorophenyl)-3,12-diimino-	3.005	254.11592	0.00336347374235046	37805.1356666125	526.818269989627	64443.9139710904	20713.5403689722	37805.1356666125	30357.7275290775	231627.611065052	183382.541999339	219564.19001838	108541.321790347	16006.9437315338	37805.1356666125	56503.7860389103	57413.2796881152	56475.0757352112	--	--	--	--	--	-	-	-	-
M121T32_POS	2,4,5-trimethylaniline	0.531	121.06442	0.0508391563355252	93107.9127099856	350515.424080359	25610.1247850368	9747.04947950133	11560.4296588906	9901.39371163795	84035.5418314329	109197.786317604	129545.91844127	123712.933497582	83689.2426312788	82429.2919546291	142420.905666043	141656.271183486	140825.415646635	--	--	--	--	--	-	-	-	-
M246T67_1_POS	2,4,6-tri-tert-butylaniline	1.109	246.24238	0.0860465107993334	35117760.3426962	27476881.3620497	20704970.3960215	16942113.1717512	21239328.0129869	20276360.7059326	18156188.5419648	17305989.5385989	26340917.1255221	23274406.8896545	30108746.7785215	26660572.7992409	21182720.9823578	21180370.9416659	21472381.5748812	--	--	--	--	--	-	-	-	-
M194T309_POS	2,5-Dihydroxycinnamic acid methyl ester	5.149	194.05783	0.6863	17021.8795771492	16588.6087856867	8177.92966484442	18461.4610237741	15778.8096422491	11948.4646852323	1960.21396885567	2595.05330946506	5301.1741430917	7931.62214267366	692.624915367962	13304.7191064821	6951.83562044207	6943.18724431634	4336.77474733706	Phenylpropanoids and polyketides	Cinnamic acids and derivatives	Hydroxycinnamic acids and derivatives	-	HMDB0061686	-	-	-	-
M256T329_1_POS	2,5-dimethoxy-4-isopropylthiophenethylamine	5.477	256.11935	0.384899801502594	17790.5146995881	2369.71853644075	5346.83320964186	2605.9491443075	2891.15527061835	5731.87863640368	4066.25343438747	5109.5460755233	2204.2726151024	4611.70405929934	5307.16439895677	9575.63314206438	3288.37628759238	3110.98037113748	3287.8947755484	--	--	--	--	--	-	-	-	-
M571T103_POS	2,6-cyclolycopene-1,5-diol	1.718	571.43283	0.0406918743069634	81982.6514393622	77956.6031146558	55521.2148664791	58409.1951225905	49452.5408813768	97210.1253557733	46378.1869860565	14637.2647257191	29017.2092973009	42693.0308582808	99291.7661224822	54573.8989151769	17884.6434721304	33354.5433230054	33025.2318256281	Lipids and lipid-like molecules	Prenol lipids	Sesquaterpenoids	223744-29-4	HMDB0034902	-	-	-	-
M221T32_POS	2,6-di-tert-butylbenzoquinone	0.540	221.15274	0.802393698631643	488015.26434077	741092.56144167	553349.396708322	422005.581956957	431826.482421274	563722.595825364	349827.121219009	520635.777747571	489389.240389647	933305.054652407	600441.347480858	716395.205038064	779081.4590658	827513.171474223	825072.987870219	Lipids and lipid-like molecules	Prenol lipids	Monoterpenoids	719-22-2	HMDB0013817	-	-	-	-
M150T680_POS	2,6-diethylaniline	11.332	150.12747	0.469885163329906	1274.05394076168	1265.94808846606	1552.20988039899	1447.51311641998	1211.40990712422	845.782467533807	1409.06751773489	2171.47427432908	1325.94737641728	1063.64527609984	1047.99535830097	1676.38039582273	1788.71795770718	1806.65940039463	2253.95826677337	Benzenoids	Benzene and substituted derivatives	Aniline and substituted anilines	579-66-8	HMDB0032782	-	-	-	-
M322T36_POS	2,6-dihydroxy-7-methoxy-1,1,4a-trimethyl-3,4,10,10a-tetrahydro-2h-phenanthren-9-one	0.605	322.1855	0.0318615470191493	33571.4471323476	113195.120358405	12859.8249945876	2401.18307423623	4520.12771781252	2125.32148019993	46116.437623219	73951.5604960342	74457.1532176359	48187.3152666349	101234.258779258	73889.8853690858	132857.025400014	128939.828813652	128976.131227846	--	--	--	--	--	-	-	-	-
M488T273_POS	2,6-pyridinediamine, n6-[2-[[4-(2,4-dichlorophenyl)-5-(1h-imidazol-2-yl)-2-pyrimidinyl]amino]ethyl]-3-nitro-	4.545	488.11688	0.0238287537978767	1326.70677803371	881.716244634897	1250.95584536926	1119.49027149143	933.910431361297	693.851572471352	17134.242593911	3109.7422132845	18133.5290069978	3009.6772010941	690.330970429088	1578.55941755229	1298.71973875342	1403.17535095521	1311.35582030802	--	--	--	--	--	-	-	-	-
M504T336_POS	2,7-dichlorodihydrofluorescein diacetate	5.597	504.05128	0.0934283747004363	58739.5331298141	76084.032759351	22345.0417442885	78601.2506245161	70727.7051181275	60989.5837494988	7092.43417395426	23820.7795890613	4642.54124683513	14644.801735161	42347.7129060446	82384.8098033275	77601.9858581186	71801.5005248699	77417.2595544409	--	--	--	--	--	-	-	-	-
M135T645_POS	2'-Deoxy-D-ribose	10.758	135.0659	0.263388189337646	13276.2557173177	10941.5804665816	12700.0051504744	11715.018354952	13616.9575087996	11274.8628784965	21179.2913329548	13844.1540891203	15497.62664447	14034.8683518682	11557.5393523881	19421.1979196569	10573.1741414259	10606.8905003226	9280.18224481275	Organic oxygen compounds	Organooxygen compounds	Carbohydrates and carbohydrate conjugates	533-67-5	HMDB0003224	C01801	ko01100//Metabolic pathways;ko00030//Pentose phosphate pathway	Carbohydrate metabolism;Global and overview maps	Metabolism
M354T590_POS	2'-deoxyadenosine 5'-monophosphate	9.828	354.05004	0.0388654325263707	9292.63943660215	2481.2688019894	3469.98705919809	3380.25326447387	6901.20916731873	7278.62624415136	3530.44836087763	1829.95408792491	4019.16400650738	2779.22376035847	1973.02472016658	2664.28481165987	979.725296716619	1392.83044680725	885.545178096481	Nucleosides, nucleotides, and analogues	Purine nucleotides	Purine deoxyribonucleotides	653-63-4	HMDB0000905	C00360	ko01100//Metabolic pathways;ko00230//Purine metabolism	Global and overview maps;Nucleotide metabolism	Metabolism
M228T201_POS	2'-deoxycytidine	3.347	228.09778	0.970144228664315	886.56651153877	815.46898821362	885.710114919778	1192.39957345502	1027.81146987908	1209.91922250031	700.528788523315	904.164415850143	606.830971521541	801.342417605705	718.058781154399	792.700736821494	3013.35285989496	2735.60711212213	2734.10931959906	Nucleosides, nucleotides, and analogues	Pyrimidine nucleosides	Pyrimidine 2'-deoxyribonucleosides	951-77-9	HMDB0000014	C00881	ko01100//Metabolic pathways;ko02010//ABC transporters;ko00240//Pyrimidine metabolism	Global and overview maps;Membrane transport;Nucleotide metabolism	Environmental Information Processing;Metabolism
M490T597_POS	2'-deoxycytidine 5'-triphosphate	9.944	489.99576	0.106925929601045	1995.81936578746	1101.37157642796	2077.48153510886	1329.57833153523	1265.18833091169	2384.8216726844	1027.22269569511	1897.32555173688	1681.42226303729	1627.76699014221	1319.64310746779	1452.58755690154	1697.18953564396	1696.99729646452	1623.59960713709	Nucleosides, nucleotides, and analogues	Pyrimidine nucleotides	Pyrimidine deoxyribonucleotides	2056-98-6	HMDB0000998	C00458	ko01100//Metabolic pathways;ko00240//Pyrimidine metabolism	Global and overview maps;Nucleotide metabolism	Metabolism
M505T375_POS	2'-deoxyinosine	6.257	505.16663	0.0217375064844391	2077297.13330983	1297372.01147965	624383.908040001	677286.371195146	1111949.37404424	981516.0510594	39213.2528265456	136313.768092708	14544.7560258759	333439.252174801	1315422.65922549	988519.874811279	677358.399552924	671034.709639091	677312.968907076	Nucleosides, nucleotides, and analogues	Purine nucleosides	Purine 2'-deoxyribonucleosides	890-38-0	HMDB0000071	C05512	ko01100//Metabolic pathways;ko02010//ABC transporters;ko00230//Purine metabolism	Global and overview maps;Membrane transport;Nucleotide metabolism	Environmental Information Processing;Metabolism
M513T601_POS	2'-deoxyuridine 5'-triphosphate	10.016	512.94703	0.00174328104650114	85514.7969017264	6499.99460191855	89312.3152268576	89689.0064902422	80621.6832476652	12857.0092104396	44049.8153416041	25035.452935462	88357.7089956263	22031.3141155071	90058.535106194	87980.8078454657	48050.6036891348	49067.3392068514	54610.2633962368	Nucleosides, nucleotides, and analogues	Pyrimidine nucleotides	Pyrimidine deoxyribonucleotides	1173-82-6	HMDB0001191	C00460	ko01100//Metabolic pathways;ko00240//Pyrimidine metabolism	Global and overview maps;Nucleotide metabolism	Metabolism
M794T375_POS	2'-epitaxol	6.250	794.29621	0.213051806388228	3278908.47366041	920931.689179654	235424.633840304	361920.900556856	647353.010507606	539095.552247273	637.932022447514	15659.7322355423	44.4341054720527	78638.0735239415	826675.408003108	573369.160485128	239620.958303913	245761.100494706	245386.624691422	--	--	--	--	--	-	-	-	-
M493T117_POS	2'-fucosyllactose	1.944	493.16585	0.94032951935877	6931.03560030772	26664.2769218746	2762.96342728425	632.587620672159	713.903556503055	523.189157278313	4042.13090135203	5048.55034443215	1054.38954409632	6641.86936891387	17480.6737671214	9846.23107569261	16156.980697103	14236.9614252581	14188.4977067687	Organic oxygen compounds	Organooxygen compounds	Carbohydrates and carbohydrate conjugates	41263-94-9	HMDB0002098	-	-	-	-
M315T108_POS	2'-hydroxy-2,4,5-trimethoxychalcone	1.806	315.13383	0.623944321279833	20237.5375708424	28709.5654202387	6706.86028332282	45626.7526648364	10982.8202949275	5610.88468934625	26928.8415361429	19289.2060632808	10878.2868442372	15767.1586682175	24276.1943865378	18989.7279318923	19029.6574720837	19030.1193401537	19561.5761593357	--	--	--	--	--	-	-	-	-
M303T369_POS	2'-methoxy-.beta.-naphthoflavone	6.154	303.08647	0.772578996936687	31430.8879935349	16697.2683655211	36446.1104194845	41174.2164098029	22003.031172678	31027.6485486545	39836.2199101301	3201.44475771844	44402.8829796166	51868.0570119602	46099.2371724697	38822.2438049844	111930.864635271	111427.176997225	58022.0636649515	--	--	--	--	--	-	-	-	-
M282T418_POS	2'-o-methyladenosine	6.973	282.11718	0.18778153450596	4756.13995079562	7606.34078274933	3868.04498227434	5683.9278744343	3190.96908657517	3956.14802840473	2625.02535154952	1914.76180882313	1257.30408209444	1564.40815036323	2132.65650513689	6679.68149456845	13827.5450882286	13803.3235883456	7856.4771711389	Nucleosides, nucleotides, and analogues	Purine nucleosides	-	2140-79-6	HMDB0004326	-	-	-	-
M217T284_POS	2',3'-di-o-acetyladenosine	4.732	217.0675	0.246477355021955	9373.54480999389	8540.02965038316	5302.90239851609	8557.14668322828	7513.98292570915	7956.06132473362	4005.34906171194	24980.0167721545	13204.1092730842	7516.22850294876	8954.44747682982	8514.7339447958	28463.0793781837	28483.7076492054	25287.571242031	--	--	--	--	--	-	-	-	-
M194T245_POS	2',4'-Dihydroxyacetophenone	4.085	194.07949	0.6821	23756.4989027357	21958.5540122117	12827.103163317	15442.9761969743	18058.7151705727	15433.30782235	12090.676888662	14936.5626605677	7785.07015058238	10317.6282551853	15720.6313619551	31410.0033637372	12464.5204345291	12473.5069374318	11659.2259546424	Organic oxygen compounds	Organooxygen compounds	Carbonyl compounds	89-84-9	HMDB0029659	-	-	-	-
M283T363_POS	2',4'-dimethoxyflavone	6.048	283.08242	0.27569959784189	266732.380027746	146347.488255415	42718.4910479636	135386.414456081	53469.0053409361	152913.127541541	161565.484888872	390405.810252587	87842.6108103998	116710.454210977	179985.829938635	289111.939105287	189768.925092172	189718.399823398	186333.131524108	--	--	--	--	--	-	-	-	-
M255T39_POS	2',6'-dihydroxy 4'-methoxydihydrochalcone	0.648	255.11229	0.110563420809383	43739.269838226	31451.6461599013	23348.3352242088	53454.9778907108	34230.9851345729	22302.640573811	21166.7446149411	9386.71165032943	5661.48373802826	6618.78217737061	17468.0810239657	18833.3124386942	21555.4267275793	20802.6869080291	20860.5864155126	--	--	--	--	--	-	-	-	-
M200T344_POS	2',6'-dihydroxy-4'-methoxyacetophenone	5.728	200.0674	0.00141996750736999	41177.9986585341	39059.6079186756	34612.8058990894	42245.261138357	39706.3646662435	53404.378325608	22666.3230773048	36634.9907450742	10488.9191901221	46360.1220295547	45574.7615842624	68128.9348219786	40439.017887923	41170.7799140485	41733.5529739037	Organic oxygen compounds	Organooxygen compounds	Carbonyl compounds	7507-89-3	HMDB0029646	-	-	-	-
M283T38_POS	2',6'-dihydroxy-4',4-dimethoxychalcone	0.629	283.10758	0.562257725622096	73718.5009241715	184130.70181872	169591.182365319	475753.288816309	213589.395460273	143036.478212264	133024.51494862	72086.3249577366	27485.9695012164	77448.9842626012	308641.782100241	209654.866438717	52530.3298972278	52409.5481353542	57343.0583412313	--	--	--	--	--	-	-	-	-
M350T417_POS	2(1h)-pyridinone, 3-[(2s,4s,5r)-5,6-dichloro-2,4-dimethyl-1-oxohexyl]-4-hydroxy-5,6-dimethoxy-	6.955	350.09152	0.0520536977693322	1117.59284214328	2680.43274365068	8563.0135135637	11772.1427311481	12997.1885553423	14533.5466882837	4621.03837239209	3917.27501817135	2985.44949780864	5118.89930218753	10391.7407815209	14147.9665995082	9875.99627244572	10039.0875390724	9538.00623493741	--	--	--	--	--	-	-	-	-
M248T411_POS	2(1h)-quinolinone, 3-[3-(4-methoxyphenyl)-1-oxo-2-propen-1-yl]-4-phenyl-	6.849	248.06513	0.185688175093965	38174.4866467287	35451.5850049543	9639.98901766695	12940.7785174938	12916.7201865937	34384.5425844844	2169.32667972671	4475.30757177743	5438.47103836534	9159.25563350205	10207.684628921	16866.4713502436	7837.1074002375	7824.33857589352	8729.70445427339	--	--	--	--	--	-	-	-	-
M413T401_POS	20-trifluoroleukotriene b4	6.683	413.20136	0.271917201923579	502.418819326614	755.793680790069	575.757000057609	660.3245618442	706.699697972067	526.484186181562	678.908816248243	553.859513695117	593.494186063096	524.589409660789	529.886833669034	434.623410092036	6943.3441886972	6835.02760677411	6777.14527743874	--	--	--	--	--	-	-	-	-
M623T187_POS	20(s)-ginsenoside ck	3.110	623.43662	0.0119999567036764	110510.576489951	159398.980825461	110644.379786645	116008.807209166	80649.2081869368	195237.614921625	36486.8196205671	23941.312549193	21389.482045624	107641.91035868	103045.658366668	174686.354991398	124836.029201386	110571.058512554	109155.029407988	--	--	--	--	--	-	-	-	-
M479T329_POS	21-deacetoxy-11-oxodeflazacort-3,20-hydrazinecarboxamide	5.482	479.2159	0.348574345003509	4146.6595154913	3282.59952502192	7313.56846371464	4095.06783813769	6863.48117722003	5147.0848692669	13313.8853137192	7666.28375861587	11923.9880979937	7192.1673015274	5357.79551161581	4288.68921682462	5909.25641622051	6225.74399115988	5933.32273305504	--	--	--	--	--	-	-	-	-
M482T37_2_POS	22-hydoxy-2-hopen-1-one	0.617	482.40362	0.513292320538096	126659.411151267	94552.6812485777	61917.0645657349	85014.2584490543	83634.1289051539	90371.9643313159	62485.258331789	63953.0158605968	94984.5556777093	96038.2035131908	84757.0981075986	79794.629357811	71078.0865423373	74773.0020464496	71120.0188393565	--	--	--	--	--	-	-	-	-
M403T49_POS	22beta-Hydroxycholesterol	0.820	403.35587	0.0566888971943087	146472.928099019	83552.0943157236	98723.6763552046	76587.8595986888	65232.9222479175	85335.8689005493	59588.1770377175	61245.8526223248	84359.6630683554	87411.3012558712	114105.73475832	99390.443250051	89722.9246279007	83433.844330769	89798.7361849419	Lipids and lipid-like molecules	Steroids and steroid derivatives	Bile acids, alcohols and derivatives	22348-64-7	HMDB0004035	C05502	ko01100//Metabolic pathways;ko00140//Steroid hormone biosynthesis	Global and overview maps;Lipid metabolism	Metabolism
M501T81_POS	25-acetoxy-20(s),24(r)-epoxy-3-oxodammarane	1.352	501.39248	0.225211287114563	145644.428134105	53484.0130653548	45139.5328571298	89988.6037413638	67933.5987368608	33696.2484878299	56176.5423330222	24494.8874177406	27820.6611573784	33603.8041690572	120449.961100076	32607.3021947826	35574.1173092918	45048.1665805354	45049.0325692982	--	--	--	--	--	-	-	-	-
M503T126_POS	25-acetoxy-3b-hydroxy-20(s),24(r)-epoxydammarane	2.106	503.40762	0.12451435069916	387954.861328823	240676.965785438	240365.26034079	226601.333859755	254160.819532517	200946.075729948	188109.014681018	46972.736983731	30622.004504379	184500.393522723	209286.430196281	58580.3679058137	161259.589985173	178187.113981894	178099.16737456	--	--	--	--	--	-	-	-	-
M516T105_POS	2a-acetoxy-3,22-stictandione	1.754	516.42315	0.0768075434451166	4060.64565421579	1765.9772564656	665.115773516539	14633.1375667748	1303.66652090077	5194.85675274273	2460.11326924851	3203.46437167973	2086.83320082474	8689.24191331994	14555.8159666236	7688.53179204918	7745.07773966288	8319.84259051364	7767.13602821952	--	--	--	--	--	-	-	-	-
M240T165_POS	2s-amino-4e-pentadecene-1,3r-diol	2.742	240.23116	0.96555249976576	33064.3431358181	1272765.98187923	2660.31914597429	6985.9912064856	8633.78563753165	6898.5204804377	12245.0620119017	20232.5281369699	12926.9466337788	6242.60282939251	59691.2264595558	9915.44972511962	126908.350737805	129080.839131322	129068.090291289	--	--	--	--	--	-	-	-	-
M226T347_POS	3-(1-carboxyvinyloxy)-benzoic acid	5.778	226.05821	0.00382689352079826	20931.827808672	18753.7206256069	22126.5132073646	11717.4561920541	31796.0147297019	19106.6693979227	10851.8763392869	10917.700851386	10982.7461461873	11432.9403625514	13457.7323512239	20838.6005165569	14653.4550077771	14671.2254088208	13492.3969512863	--	--	--	--	--	C20772	ko01100//Metabolic pathways;ko01110//Biosynthesis of secondary metabolites;ko00130//Ubiquinone and other terpenoid-quinone biosynthesis	Global and overview maps;Metabolism of cofactors and vitamins	Metabolism
M156T307_POS	3-(1-pyrazolyl)-alanine	5.123	156.07595	0.0715661308754308	52108.5594512923	58358.2642037158	35129.8028393836	34263.752285488	53730.2650879994	46572.1444998378	4098.34757576004	15842.3841053569	7522.7903183668	16921.022139018	34300.475416106	48782.2655661622	22641.1754066676	22270.3271213468	22270.1764241008	--	--	--	--	--	-	-	-	-
M348T310_POS	3-(1,2-dihydroxypropyl)-1,6,8-trihydroxyanthracene-9,10-dione	5.165	348.08594	0.00393278032199682	6935.58313124859	11694.668236812	11135.5258424499	12779.0312697901	15321.5827770192	11494.2564662716	8351.46661229305	9782.0155609535	12145.0073533198	8807.5463336194	11694.8033832492	12223.5794127525	59674.0047813441	59634.8550959319	58064.4196719759	--	--	--	--	--	-	-	-	-
M184T343_POS	3-(2-hydroxyethyl)indole	5.712	184.09366	0.330277220925204	2497057.48440368	2468125.44581433	1577659.80607572	2066606.96090327	2407794.38560644	2071203.35160532	1323219.96137458	1485655.36089563	1125840.74934736	2019835.51936856	2322293.22750538	2915068.59831716	2077282.5182011	2102519.54066239	2102405.49533903	Organoheterocyclic compounds	Indoles and derivatives	Indoles	526-55-6	HMDB0003447	C00955	ko00380//Tryptophan metabolism	Amino acid metabolism	Metabolism
M167T277_POS	3-(3-Hydroxyphenyl)propanoic acid	4.624	167.07852	0.165675372350449	14746.9833642943	26184.9501372584	11312.6307517183	12016.5365430026	13623.7958341429	17311.1771406429	942.006112299223	1728.09328086941	697.931104476298	3828.28740342076	18324.0803627308	21367.5010734339	5189.06856487131	5173.56734644478	5693.29300290495	Phenylpropanoids and polyketides	Phenylpropanoic acids	-	621-54-5	HMDB0000375	C11457	ko01100//Metabolic pathways;ko01120//Microbial metabolism in diverse environments;ko00360//Phenylalanine metabolism	Amino acid metabolism;Global and overview maps	Metabolism
M411T625_POS	3-(5-hydroxy-2,2,7,8-tetramethyl-6-oxo-7,8-dihydropyrano[3,2-g]chromen-10-yl)hexanoic acid	10.423	411.1993	0.113588576283679	1448.98903791896	1449.40884395141	1230.04807328226	1524.95336023321	1174.93095762828	1858.65801691594	1857.37428933785	1941.40748929154	1467.98957578145	1808.96943832143	1693.93520405605	1937.85456518611	1435.1352897398	1435.38230679283	1501.28846275781	--	--	--	--	--	-	-	-	-
M612T51_1_POS	3-(myristoyloxy)palmitoyl lysine from cohen et al nature 549 48 53 2017	0.858	611.53777	0.0341968525484242	3304.50507791732	47293.2192702534	21684.1985545562	23187.8812269274	21792.2374281436	17869.0375405206	3903.95507248344	4999.53011896211	1628.32460969199	8303.40170489248	33594.6818820962	91124.0696282749	18259.3762775547	18943.4543544166	18217.5231042459	--	--	--	--	--	-	-	-	-
M506T297_POS	3-(n-maleimidopropionyl)biocytin	4.949	506.19344	0.00369342101998316	3486.693097961	1093.39682700616	31480.9080937413	9508.18634362981	825.19833402858	18227.0834933205	30669.0022061302	81862.6517648625	127593.150901468	63512.0832835916	12304.2292708786	1605.3337607321	32512.0799117312	29682.8161953878	30268.1955659215	Organic acids and derivatives	Peptidomimetics	Hybrid peptides	-	HMDB0245790	-	-	-	-
M543T102_POS	3-[(3-oh-myristoyl)oxy]decanoyl glutamine	1.705	543.39936	0.00713446934940833	146623.433373248	125823.253193744	52095.3598972194	76817.0709435849	61031.5379626953	64435.5098228491	41726.7421202289	16382.2074995295	20772.9014025381	69919.3473338107	30656.8070677344	56682.6163446597	53905.8021581951	53873.2725012158	48660.83310523	--	--	--	--	--	-	-	-	-
M345T202_POS	3-[(4-methylphenyl)sulfonyl]-1,2,3,4,5,6-hexahydro-8h-1,5-methanopyrido[1,2-a][1,5]diazocin-8-one, 11-[(4-methylphenyl)sulfonyl]-7,11-diazatricyclo[7.3.1.0&lt;2,7&gt;]trideca-2,4-dien -6-one	3.361	345.15045	0.866409211947537	4573.96530599707	1866.39484848469	2386.74068863643	2270.31828812809	3847.27119638895	1559.82848070386	2594.25688032005	2813.8819283166	893.487082166292	2186.30349837855	1452.83219277779	968.772439452069	1682.28551522588	1845.01820392755	1681.47075464357	--	--	--	--	--	-	-	-	-
M177T259_POS	3-[(carboxycarbonyl)amino]-l-alanine	4.320	177.06806	0.376865718247275	38493.3906469463	21322.9302552464	17782.2024040546	7284.2478400011	21889.8047273293	15027.9211601254	13668.5382321816	21910.2772875047	18563.2524922994	9435.62946047579	16170.9770560245	15272.2221125868	9033.48356068039	10341.7378012245	10329.6432189824	--	--	--	--	--	-	-	-	-
M364T27_POS	3-[(z)-heptadec-10-enyl]benzene-1,2-diol	0.445	364.34167	0.0577131643743932	46177.2502909341	123899.519448332	13657.6881186426	12554.3335886911	15340.3724320385	11448.4333031429	13030.0691601414	26354.7781999828	23009.8620741056	16249.0468174687	37942.9010522015	18910.9550188322	33076.623566163	33759.5207029848	33062.3037881367	--	--	--	--	--	-	-	-	-
M613T302_POS	3-[5,7-dihydroxy-4-(4-hydroxyphenyl)-2-oxo-3,4-dihydrochromen-3-yl]-5,6,7,8-tetrahydroxy-4-(4-hydroxyphenyl)-3,4-dihydrochromen-2-one	5.027	613.05079	0.000563451279529672	726.887039384139	2274.06165084244	2934.371235004	853.08089992406	2274.06165084244	1450.84334961875	6525.7962421112	9274.60380730559	8375.30307285717	7762.09389511839	2384.12573271404	83.3186551227737	3936.3301450928	4162.21512115236	3935.38267956902	--	--	--	--	--	-	-	-	-
M140T279_POS	3-amino-2,3-dihydrobenzoic acid	4.651	140.06842	0.0142435807208659	157375.652343343	77442.3616816762	37503.9821357698	59219.5930204475	70966.2093610727	68687.6849460958	16863.4013874819	19618.1044767545	21158.7585975174	28670.1285188439	67079.6013581762	83372.3735342774	51754.5587444156	46843.6368560715	51688.4117136737	Organic acids and derivatives	Carboxylic acids and derivatives	Amino acids, peptides, and analogues	-	HMDB0251519	-	-	-	-
M163T258_POS	3-amino-3-(4-methylphenyl)propionic acid	4.303	163.08319	0.327790827921326	19542.0945480162	23374.6615056442	20784.8661963592	20622.1556648123	30569.4718587117	18445.1138261075	8372.68830763954	16269.3370527202	5457.73254017058	17227.3905722109	19306.5132317892	23814.6995669662	12675.7057450556	12989.2407424351	12676.1348624607	--	--	--	--	--	-	-	-	-
M154T276_POS	3-amino-5-hydroxybenzoate	4.606	154.04684	0.31591956002713	3110.08675694282	3168.63983181599	971.121983569819	966.69997238709	2697.53809945701	1050.22452456612	366.377164158251	169.14361105857	146.258048189033	523.293268216978	2194.89027782054	2538.74320266801	781.148945171089	820.257911977527	750.935841796583	Benzenoids	Benzene and substituted derivatives	Benzoic acids and derivatives	-	HMDB0304942	C12107	ko01110//Biosynthesis of secondary metabolites	Global and overview maps	Metabolism
M202T197_POS	3-amino-5-morpholinomethyl-2-oxazolidinone	3.291	202.1063	0.457337907294342	16585.4597033987	24335.4270931979	16074.3284951239	18978.3357297496	26724.3841204755	24490.1570552527	18062.1887717043	18136.9065086305	10880.5599422264	22683.638897816	43568.5441497872	29710.0011806568	23127.2028923716	23535.9785137584	23527.9733442463	--	--	--	--	--	-	-	-	-
M501T122_POS	3-beta-cholest-5-en-3-yl [2-(dimethylamino)ethyl]carbamate	2.033	501.46386	0.150981657126135	4449.54482990131	1940.93708927146	8389.97825893979	2208.0114936479	691.435641198084	2755.05719395042	1729.70815046202	839.207704550042	1569.84599488545	836.197784837499	2227.58898263747	1155.53498063492	1631.35928575341	1912.83134399329	1912.62594628166	--	--	--	--	--	-	-	-	-
M85T299_POS	3-Butynoic acid	4.985	85.07509	0.638613612572657	13736.7658874115	42637.3218382222	5874.53018319519	9451.12176612905	83601.0811360945	20003.210045517	8309.95073769825	8309.95073769825	8309.95073769825	704.396190699985	19551.1032490625	41216.0161176934	3433.09424333185	3733.94972098236	3728.20050266803	--	--	--	--	--	C06144	ko01100//Metabolic pathways;ko00650//Butanoate metabolism	Carbohydrate metabolism;Global and overview maps	Metabolism
M259T498_POS	3-carbethoxypsoralen	8.306	259.06027	0.232954178642851	37910.1632882566	51382.3796574726	55652.0906974888	48413.2462562939	37531.4496058098	44266.0437256021	45924.4294453233	52304.6172391393	63181.676655264	53950.4412593646	50440.5285285126	46966.4713113788	47516.0128734144	47525.861790265	45675.2622287566	--	--	--	--	--	-	-	-	-
M351T26_POS	3-carboxy-6,7-dihydroxy-1-(3',4'-dihydroxyphenyl)-naphthalene	0.430	351.01637	0.00023629091682656	9464.86826390717	699.14130438897	1470.79762432043	872.718518298971	649.830930173951	651.741916924919	17721.3197979086	9042.57577947116	304.104112164651	9100.33459088723	1819.06446993472	5625.64465337675	4021.95155544911	3990.97625833242	4336.79902869275	--	--	--	--	--	-	-	-	-
M216T156_POS	3-chloro-l-tyrosine	2.597	216.04741	0.309624924914884	1965.19274489071	3673.74412967478	4684.72525727599	2233.56051487291	3743.89193327132	2358.25661046346	8053.89703923105	8011.21484301172	10878.4536766023	6372.23591334824	2776.11254244816	5792.70979067216	2861.93511892138	2905.56814257732	3630.96329983873	Organic acids and derivatives	Carboxylic acids and derivatives	Amino acids, peptides, and analogues	7423-93-0	HMDB0001885	-	-	-	-
M171T509_1_POS	3-cyclohexyl-6-(dimethylamino)-1-methyl-s-triazine-2,4(1h,3h)-dione	8.476	171.11179	0.195730518732863	194054.03338572	238287.027916054	145624.840659408	208835.663500108	154583.087018948	164814.721671759	136338.158538747	201156.732555153	160744.103828099	177437.606111636	137241.353419862	210439.132730986	197508.590707166	194467.739327735	194428.409974845	--	--	--	--	--	-	-	-	-
M291T90_POS	3-cyclopentene-1-octanoic acid, 2-(3-hydroxy-1-penten-1-yl)-5-oxo-	1.492	291.19481	0.534876952468552	41840.3675302673	20981.5520746317	30985.7182152447	3902.39872238505	13894.4274374566	21272.705695536	20297.374249594	2956.77898944568	7231.15954826879	10607.1083638747	4156.22833451867	11087.3412374621	24396.4832518307	22613.8421474798	22675.3754130424	--	--	--	--	--	-	-	-	-
M555T23_POS	3-deacetylsalannin	0.391	555.30655	0.893362611874296	933.772129574477	1455.9880508627	1533.43879535879	3417.9793863551	991.125809237806	2363.83998548993	535.018088414807	252.433520856178	616.211828845451	7165.25261681791	7155.79444184406	2141.47634043158	2068.58439447468	2202.70850357575	2200.8590954	--	--	--	--	--	-	-	-	-
M142T258_POS	3-dehydrocarnitine	4.295	142.08525	0.544749910231373	45144.0064969055	41530.2592520096	47253.9409583022	40599.6869346904	50116.6994746166	32022.0109108793	19320.5937219969	29674.904798259	12971.9628134637	39016.0683880386	32025.6093877966	41672.0124344156	26458.4886604133	26471.1135051598	25432.720692508	Organic acids and derivatives	Keto acids and derivatives	Short-chain keto acids and derivatives	10457-99-5	HMDB0012154	-	-	-	-
M345T317_POS	3-hydroxy-2',4,4',6'-tetramethoxychalcone	5.286	345.1538	0.056159587772274	2585.06879028844	7473.40131706962	4616.53674958541	5082.29654323534	5270.36123735683	3690.15948366184	848.937283871869	1647.23319782364	1082.08419797429	3441.48210431262	3922.28205575277	7458.42222114619	4439.4319933166	4345.4511920497	4213.9156202072	--	--	--	--	--	-	-	-	-
M180T355_POS	3-hydroxy-3-methylglutaric acid	5.922	180.07578	0.261747891108763	1532349.20748447	1309860.88491789	1033973.19422921	912320.514128633	1199808.63243828	1116161.65593417	587186.458840544	803993.282547982	576371.159730349	995451.395516175	1326286.84773343	1147016.45287673	1145003.54194004	1177602.78022695	1178132.35025524	Lipids and lipid-like molecules	Fatty Acyls	Fatty acids and conjugates	503-49-1	HMDB0000355	-	-	-	-
M137T27_POS	3-hydroxy-4-methoxybenzyl alcohol	0.453	137.05903	0.864998760496324	44526.5621889247	48863.9136482352	23657.3420349312	13046.9793449542	22993.9832604523	14699.2597300117	19045.8946797386	17080.2798304559	17021.1701807078	18155.5555804079	31244.0868763126	9889.46906303347	29217.5236937978	29227.1888403569	30753.9826485047	--	--	--	--	--	-	-	-	-
M217T353_POS	3-hydroxy-4-methoxycinnamic acid	5.888	217.06102	0.0395974146666841	71417.252951567	26139.2484558473	439964.945274339	194086.206848212	5503.53367986503	197296.16810802	1842123.83511699	1165862.34588872	2376785.80671733	930562.332136606	212615.405639573	27336.031338422	816280.540368896	815630.059241735	789402.970043461	Phenylpropanoids and polyketides	Cinnamic acids and derivatives	Hydroxycinnamic acids and derivatives	25522-33-2	HMDB0000955	-	-	-	-
M300T195_POS	3-hydroxy-c12 homoserine lactone	3.248	300.2162	0.0649952123595631	79024.4173427542	24644.2593714053	13435.3091679048	41872.608544077	23216.1008626996	12875.3533694216	17485.6796022606	8652.19224377302	14372.3886945334	35660.1605416427	23692.4882782506	22921.0972556389	22992.2584556701	23694.1943654018	22995.6338201151	--	--	--	--	--	-	-	-	-
M136T93_POS	3-hydroxyanthranilic acid	1.547	136.03826	0.896812796538676	105819.26433408	287697.613225682	123491.937339584	235275.806269933	228713.684638974	106253.191621754	57476.6286675199	139136.413124783	42735.4582288614	92743.9709334827	145442.023977651	215524.373003185	171773.44958882	175412.480814761	171781.057439053	Benzenoids	Benzene and substituted derivatives	Benzoic acids and derivatives	548-93-6	HMDB0001476	C00632	ko01100//Metabolic pathways;ko01120//Microbial metabolism in diverse environments;ko00380//Tryptophan metabolism	Amino acid metabolism;Global and overview maps	Metabolism
M237T498_POS	3-hydroxyisovaleric acid	8.300	237.13161	0.654763441631652	4588.53424574693	1859.30502517777	1213.64176684976	1727.06862595818	2069.64612549627	1916.17979411683	4187.8067141513	1917.38164203509	443.344384808522	770.746642676087	4069.35001441304	1424.21372000376	2300.04752660663	1678.63034270278	1836.2515140985	Lipids and lipid-like molecules	Fatty Acyls	Fatty acids and conjugates	625-08-1	HMDB0000754	-	-	-	-
M244T147_POS	3-hydroxymorphinan	2.455	244.15389	0.772820671370472	19265.0862959555	88843.4728914318	86786.6455372409	135300.491388564	178531.3063067	162322.455073215	133810.788464479	105777.887474697	78502.6831960957	124104.45731421	253643.340807337	182214.250502211	123687.878460599	123674.202277669	124979.126171476	Alkaloids and derivatives	Morphinans	-	-	HMDB0255744	-	-	-	-
M153T150_POS	3-hydroxyphenylacetic acid	2.499	153.07622	0.366891884714593	106613.609815332	264288.003240798	248789.62852803	246681.641472228	263550.527139966	247438.85590447	272025.905916905	238021.13213482	199935.085779648	230138.400415211	59674.4222015484	300699.083869477	149917.623528124	147631.155661354	186236.744874758	Benzenoids	Phenols	1-hydroxy-4-unsubstituted benzenoids	621-37-4	HMDB0000440	C05593	ko01100//Metabolic pathways;ko01120//Microbial metabolism in diverse environments;ko00350//Tyrosine metabolism;ko00360//Phenylalanine metabolism	Amino acid metabolism;Global and overview maps	Metabolism
M345T48_POS	3-hydroxystanozolol glucuronide	0.801	345.27754	0.288034868537187	30002.4102576192	40138.4027016798	27842.8848828182	51669.594298689	57494.460153426	43311.4551103044	23021.2580890566	5830.28086729864	3503.98008166195	15042.1011334836	61186.7118353189	39380.3734193085	28556.835931399	29003.9672219174	29003.4915169216	--	--	--	--	--	-	-	-	-
M125T372_POS	3-hydroxyvalproic acid	6.205	125.10634	0.0392694624242549	26710.6895960296	13257.3376511696	14038.7560866126	11907.2580034091	13113.0994999843	13711.2967045468	13523.9744358014	13027.8669386929	11221.618191691	14266.8784755613	13792.1479475123	15750.9891942362	12785.8651496534	12658.1594724099	12431.8038616766	Lipids and lipid-like molecules	Fatty Acyls	Fatty acids and conjugates	58888-84-9	HMDB0013899	C16651	ko00982//Drug metabolism - cytochrome P450	Xenobiotics biodegradation and metabolism	Metabolism
M339T96_POS	3-ketopetromyzonol	1.602	339.24976	0.421099573041753	6939.99119374617	12536.7159856427	14013.4745320427	1936.28495416121	4830.0692684262	6209.10046168424	3115.88876084783	6530.8245219659	4031.71474352932	6517.87645511024	4344.62926888589	5790.08356016718	31882.2538733203	32408.9944909627	31873.86236856	--	--	--	--	--	-	-	-	-
M185T363_POS	3-Methoxy-4-hydroxyphenylethyleneglycol	6.052	185.06048	0.158179090118949	3452.9656700355	4256.39218903001	4773.19324118901	5181.37114344582	4199.01318166032	3389.43840842921	4500.8848076115	3557.90378397142	5196.95843273342	4026.08410568946	559.126845325643	1602.47466488388	2786.91278527087	2782.43667343429	2845.62389981618	--	--	--	--	--	C05594	ko01100//Metabolic pathways;ko00350//Tyrosine metabolism	Amino acid metabolism;Global and overview maps	Metabolism
M87T541_POS	3-methyl-2-buten-1-ol	9.019	87.09097	0.028299587127262	11559.5485812588	1370.88153936601	23449.6219748665	25127.8335242056	144.477644161806	26189.4248618171	154677.467283126	85620.6613374129	170007.065883822	63121.5641030449	25980.0880062779	1040.99997476578	34822.8541484573	29883.0716433153	29616.2835393737	Organic oxygen compounds	Organooxygen compounds	Alcohols and polyols	6117-91-5	HMDB0033858	C01390	ko00740//Riboflavin metabolism	Metabolism of cofactors and vitamins	Metabolism
M170T386_POS	3-methyl-l-histidine	6.428	170.09145	0.993588807970124	98128.2501199088	635466.87195452	1547887.02936721	512607.792490645	66768.558532818	132856.780469258	140107.043760952	34222.2684244526	58099.6183353815	31198.0536630554	158909.746431586	79307.9800569253	374836.11242429	286593.973057421	372709.461683116	Organic acids and derivatives	Carboxylic acids and derivatives	Amino acids, peptides, and analogues	368-16-1	HMDB0000479	C01152	ko01100//Metabolic pathways;ko00340//Histidine metabolism	Amino acid metabolism;Global and overview maps	Metabolism
M105T682_POS	3-methylbenzyl alcohol	11.364	105.06911	0.910763316289066	8318.12363973172	8480.70402655992	8716.1397727812	9588.24465842389	4493.66524498938	8876.01966490796	7379.25636192313	5933.20503187345	4199.95907264893	5789.79548309202	4463.61206372082	8880.31582347817	8420.6778094704	8284.17846396428	9005.60098538251	Benzenoids	Benzene and substituted derivatives	Benzyloxycarbonyls	17369-57-2	HMDB0041473	C07216	ko01100//Metabolic pathways;ko01120//Microbial metabolism in diverse environments	Global and overview maps	Metabolism
M161T224_POS	3-methylbuphedrone	3.732	161.10619	0.479802188092467	44570.7641275619	34192.0786827869	22498.9858820616	32981.5942209836	32947.5812426742	24777.6446857051	16434.3746344059	13867.7533428578	10007.6195247437	25103.1577794342	41071.3528720448	35510.7516676255	29417.0803480263	30062.6303962373	30090.5115884617	--	--	--	--	--	-	-	-	-
M170T478_POS	3-Methylhistidine	7.971	170.09182	0.9883	77384.6161414418	275356.187586783	258989.177479155	183112.676346213	152533.162412416	76679.2264689156	101088.558951611	207458.788783051	138511.089971184	243638.980973573	180906.378640096	142670.914523227	128218.321605109	128157.24971249	99108.584134681	Organic acids and derivatives	Carboxylic acids and derivatives	Amino acids, peptides, and analogues	368-16-1	HMDB0000479	C01152	ko01100//Metabolic pathways;ko00340//Histidine metabolism	Amino acid metabolism;Global and overview maps	Metabolism
M167T263_POS	3-methylxanthine	4.377	167.04759	0.396052536067214	54544.3500894295	49428.2186249536	43725.4058691792	26120.1670756987	55866.6167089244	29870.2992277341	18547.9838309939	15538.4929281272	11156.7902755119	27562.8137406945	36572.7617186061	39966.0011171417	128743.51983615	122565.503078794	128821.083775952	Organoheterocyclic compounds	Imidazopyrimidines	Purines and purine derivatives	1076-22-8	HMDB0001886	C16357	ko01100//Metabolic pathways;ko01110//Biosynthesis of secondary metabolites;ko01120//Microbial metabolism in diverse environments;ko00232//Caffeine metabolism	Biosynthesis of other secondary metabolites;Global and overview maps	Metabolism
M191T34_2_POS	3-n-butylphathlide	0.575	191.10574	0.630472860683945	9863.47792805021	52608.5005586975	1586.7549561985	6760.48697066611	32357.6654640899	6171.0956652042	4758.70153645919	8194.69229892657	5127.27771069817	3066.96188587233	1481.13144848545	11422.8373496698	565880.423433975	541836.975032228	542432.374065939	--	--	--	--	--	-	-	-	-
M458T47_POS	3-oxazolidinecarboxylic acid, 2,2-dimethyl-4-(1-oxo-2-hexadecyn-1-yl)-, 1,1-dimethylethyl ester, (4s)-	0.780	458.32994	0.0232598052191035	60072.1138865756	28687.3311089825	29848.2212304721	29691.2362261539	24516.8742272516	5342.1192358943	20268.1874273839	45693.4352570496	55795.9329155133	127691.277573306	21078.9090192801	4484.04991254227	11908.5421030633	18976.2170600455	9433.32701702334	--	--	--	--	--	-	-	-	-
M217T36_POS	3-oxo-1,8-octanedicarboxylic acid	0.601	217.10649	0.185463990291324	4565391.94909408	8677132.27102464	2291563.94027472	1025886.85825725	1588963.5470764	1370911.77548998	3759133.02005644	3970972.12809798	4528513.18694281	4920338.53892659	4719451.32942384	5064399.93362405	6714528.13458293	6798741.94498923	6714648.37920624	--	--	--	--	--	-	-	-	-
M214T47_POS	3-phenylazopyridine-2,6-diamine	0.790	214.08611	0.201752105548697	4896.64875601716	11973.3846114362	12484.04451342	11800.273268175	15437.3408915335	14911.3989396413	12140.4603209772	10153.6910945078	16431.0451249237	9833.09008664592	7169.65607718105	13336.9655441464	10401.3906382708	6291.93178944384	10443.006457219	--	--	--	--	--	-	-	-	-
M373T302_POS	3-phosphoglyceric acid	5.041	372.97937	0.000603080302280039	999.706614883732	1340.2802053061	2456.26681175652	1436.47345311548	30.8781184562036	1193.52091087932	2571.83346598024	2434.08709482547	3997.26862915869	2001.32050298058	1352.54541279561	176.764444057376	1558.74479565039	2094.65644377845	2103.2450476879	Organic oxygen compounds	Organooxygen compounds	Carbohydrates and carbohydrate conjugates	3443-58-1	HMDB0060180	C00197	ko01100//Metabolic pathways;ko01110//Biosynthesis of secondary metabolites;ko01120//Microbial metabolism in diverse environments;ko01060//Biosynthesis of plant secondary metabolites;ko01061//Biosynthesis of phenylpropanoids;ko01063//Biosynthesis of alkaloids derived from shikimate pathway;ko01230//Biosynthesis of amino acids;ko01070//Biosynthesis of plant hormones;ko01062//Biosynthesis of terpeno…	Amino acid metabolism;Cancer: overview;Carbohydrate metabolism;Chemical structure transformation maps;Endocrine system;Global and overview maps;Lipid metabolism	Human Diseases;Metabolism;Organismal Systems
M549T310_POS	3-pyridineacetonitrile, .alpha.-[(3,5-dichlorophenyl)methylene]-	5.163	549.02343	0.0611221014976145	85.6397771828348	27.3112170629797	2935.44588673046	483.939728085758	1455.09262695502	504.984332861002	29437.0008588191	17602.372614929	49212.5128056789	16349.0768115298	532.488748072632	1455.09262695502	2919.8804936417	2760.44937943458	2845.69407952327	--	--	--	--	--	-	-	-	-
M374T291_POS	3-pyridinecarboxamide, n-(2,3-dihydro-7,8-dimethoxyimidazo[1,2-c]quinazolin-5-yl)-	4.857	374.12285	0.316248796090919	7498.65563541156	12215.8090277356	8788.25520997733	7023.62243445058	8961.01779216844	6877.32700669963	3525.59087053401	2485.02610436231	3439.05712752897	1484.25337757911	5836.31170512789	7432.18810573907	5311.96136786743	5288.29499538819	4326.60629058723	--	--	--	--	--	-	-	-	-
M265T291_POS	3-ureidopropionic acid	4.842	265.11545	0.38195744801157	78367.1672567042	87205.6920305818	130328.168293567	68705.3859883028	169139.783418106	78567.0058319712	109172.775342772	121505.769589235	96921.2030977174	138592.715718364	106707.272748704	101927.996886536	84453.7650404796	81344.5050494981	84451.3050553728	Organic acids and derivatives	Organic carbonic acids and derivatives	Ureas	462-88-4	HMDB0000026	C02642	ko01100//Metabolic pathways;ko00240//Pyrimidine metabolism;ko00410//beta-Alanine metabolism;ko00770//Pantothenate and CoA biosynthesis	Global and overview maps;Metabolism of cofactors and vitamins;Metabolism of other amino acids;Nucleotide metabolism	Metabolism
M526T605_POS	3,3'-diiodo-l-thyronine	10.081	525.88858	0.232104459782559	1510.22344017699	1975.24548660215	1935.06922394368	1934.14926349788	1521.20535560286	1792.81441949979	1654.14849095868	1782.72919829287	2786.7571475771	1872.42798144453	1663.95758692785	1867.11983090737	1389.87188640899	1073.4595096063	1363.38375277202	Organic acids and derivatives	Carboxylic acids and derivatives	Amino acids, peptides, and analogues	-	HMDB0246002	-	-	-	-
M245T48_2_POS	3,3'-dimethoxybenzidine	0.793	245.13512	0.269362625950196	63060.5152531964	18473.2961173529	7365.72827193674	11066.8821435906	17935.6917593149	6575.48310862743	12626.1595592651	17167.7764869222	26587.5696143732	47981.1124218219	14057.7891620417	16258.6720478953	13610.2516165293	15182.7470068873	14935.6222769896	Benzenoids	Benzene and substituted derivatives	Biphenyls and derivatives	-	HMDB0246003	-	-	-	-
M600T40_POS	3,3',4,4'-tetrahydrospirilloxanthin	0.667	600.46751	0.0240691709341874	124197.794252852	106400.918354128	45133.5932884333	139400.926311699	65251.8316204656	88399.6621625964	33270.4134749915	62419.8062634076	81483.0085393927	46666.9423278195	101558.203442196	58589.0206228965	90396.7129856908	90517.9674485931	96638.2802809984	--	--	--	--	--	-	-	-	-
M177T234_POS	3,4-methylenedioxybenzyl methyl ketoximine	3.904	177.09899	0.202176003056107	32247.5437729642	22890.9037380701	25140.62644474	31141.167532253	50641.5898439073	32099.787548668	11055.6819702334	17297.920395996	5867.95163406912	19641.6938748596	28198.4509923962	35547.8698908909	26349.6438948624	26353.4231560564	25530.4444181165	--	--	--	--	--	-	-	-	-
M507T274_POS	3,4,5-trihydroxy-6-[5-hydroxy-2-(4-hydroxy-3-methoxyphenyl)-3-methoxy-4-oxochromen-7-yl]oxyoxane-2-carboxylic acid	4.562	507.09635	0.235667921206428	4237.22850878131	289.459748588753	50201.8829953878	14090.8752067741	105.823127484186	13074.9791309693	166327.715620255	79225.7970498677	199079.922770406	138628.470488883	21160.4519530379	421.862897700906	58235.442463156	58102.8507336581	59849.9849286018	--	--	--	--	--	-	-	-	-
M526T630_POS	3,5-diiodo-l-thyronine	10.503	525.88735	0.174382298345079	1174.71124410351	974.104878113731	1237.34712807272	1299.41743458653	1171.00199476314	1791.73017072642	1128.72043334255	1187.47733770046	1079.79773969246	1083.22860658694	1091.25813159284	1157.35558305384	1274.91908124672	1170.31922836972	1172.37194739464	Organic acids and derivatives	Carboxylic acids and derivatives	Amino acids, peptides, and analogues	534-51-0	HMDB0000582	-	-	-	-
M283T202_POS	3,5-dimethoxyflavone	3.368	283.10786	0.222735358922073	6740.52061414067	3473.57321505448	3065.38601764646	4498.92957359266	2882.9213833771	2233.03980602916	4297.14576129358	5760.82256157943	7135.72708256755	1995.41324450696	3763.28469865306	3588.7648627707	2236.79222094072	2514.4475303417	2397.59409767945	--	--	--	--	--	-	-	-	-
M271T198_POS	3,5,4'-trimethoxy-trans-stilbene	3.303	271.12992	0.20325102850845	44798.0103533807	2440.57164488567	1676.36739641187	968.978388248534	1414.11480529422	2121.1971205221	1797.30229550553	1518.42071463456	1056.53384589119	2602.27906313829	4187.04653740702	3572.24700998568	2627.03715931791	2514.5829365674	2498.6229491593	--	--	--	--	--	-	-	-	-
M305T506_POS	3,5,7,3',4'-pentahydroxyflavanone	8.440	305.04416	0.0128012807686246	9074.66146953921	12227.8028790476	16545.2981376481	17107.6742976637	11559.4172412317	13925.2528363805	13993.9355371738	16184.8508495716	18489.7736740512	23499.0786716704	13838.8406427823	12271.4645639264	13468.5454057407	12991.3642333214	13510.0716511545	Phenylpropanoids and polyketides	Flavonoids	Flavans	-	HMDB0303943	C01617	ko01100//Metabolic pathways;ko01110//Biosynthesis of secondary metabolites;ko01061//Biosynthesis of phenylpropanoids	Chemical structure transformation maps;Global and overview maps	Metabolism
M530T162_POS	3,6-dibenzyl-9-[(2,3-diamino-1,2-dihydroindol-3-yl)methyl]-1,4,7-triazonane-2,5,8-trione	2.708	530.28534	0.426404154333363	2480.10037050286	39920.0388146658	31450.487309473	34392.4142810164	16656.1549053444	22677.6334741511	16444.7512920798	12010.2420882079	11766.5703246915	19164.3357778936	44304.0788845744	101076.217569853	35063.5740608689	36739.0747112947	36731.6052439907	--	--	--	--	--	-	-	-	-
M259T287_POS	3,7-epoxycaryophyllan-6-one	4.775	259.15099	0.110422486020287	55388.5345212954	41810.0066329032	2651.63987667137	77625.2146371368	60262.5533591873	90537.620902194	230148.256251023	183852.262495475	241647.851070078	12071.7780453636	10700.281531061	48107.4922499538	141550.843635375	141558.700409364	137403.59844383	--	--	--	--	--	-	-	-	-
M679T158_POS	3,7,15,17-o-tetraacetyl-5-o-benzoyl-14-oxopremyrsinol	2.634	679.25919	0.00445483131104721	51283.5789440845	48004.6774315829	12025.9361081463	133548.213337441	20195.443622134	10604.0344828977	66095.645626896	51697.7895415693	34938.0791216685	53679.6981950917	58014.5572925083	41774.0217293971	37951.1610885863	39603.1811512418	39610.4455718659	--	--	--	--	--	-	-	-	-
M313T217_POS	3,7,3'-trimethoxyflavone	3.622	313.11791	0.890622572391964	17152.6972590396	2452.7461437178	1033.66514806966	2003.2500611859	1402.79459160463	1063.61416225984	984.138764429436	915.034743259271	880.008448612015	943.840797833797	1832.75956945623	1009.03148351087	1061.76202701919	1156.73846233093	1159.25880691338	--	--	--	--	--	-	-	-	-
M473T153_1_POS	3.beta.-tetrahydrocortisol, 3,21-diacetate	2.555	473.24047	0.702050484335862	3917.27888564651	819.381998419362	525.584270897408	331.151818993928	958.825033838908	5681.90739569953	564.473290074333	497.1689130861	288.79884837483	375.686244056391	4211.11781101802	1052.38345725821	787.615038822689	920.792935149301	761.793128560926	--	--	--	--	--	-	-	-	-
M688T292_POS	3'-dephosphocoenzyme a	4.862	688.17419	0.21933890777884	1318.18708780946	708.934695842018	1722.12965256833	290.111347492696	380.445229136358	1053.45514872914	4258.53878142009	3137.10569283415	5616.70349517533	4316.39021998616	599.624345624778	721.568395383216	1601.38125432558	1676.83552442539	1751.32868677031	Nucleosides, nucleotides, and analogues	Purine nucleotides	Purine ribonucleotides	3633-59-8	HMDB0001373	C00882	ko01100//Metabolic pathways;ko00770//Pantothenate and CoA biosynthesis	Global and overview maps;Metabolism of cofactors and vitamins	Metabolism
M509T391_POS	3'-galactosyllactose	6.512	509.14699	0.745272761875564	913.855263567255	903.833183254594	939.940856693855	790.850112469749	833.361347433306	849.153021198987	879.57038834633	1078.91060202691	787.162248314486	863.431365577658	918.741757467136	1092.29784079364	3968.66214154778	3964.91884680737	3621.62140720997	Organic oxygen compounds	Organooxygen compounds	Carbohydrates and carbohydrate conjugates	273932-91-5	HMDB0006599	-	-	-	-
M359T445_POS	3'-hydroxy-5,6,7,4'-tetramethoxyflavone	7.421	359.1234	0.978538412025477	1092704.47582066	1579323.03943497	1486060.47814318	1419633.57492352	1465257.72625585	1597019.54151205	1716716.66035695	1240638.87764559	1683895.79357816	1482841.30307879	1154531.02190692	1503503.28120338	1511177.76265237	1511718.34648299	1460653.49498299	--	--	--	--	--	-	-	-	-
M298T421_POS	3'-o-methylguanosine	7.014	298.10012	0.24249007755291	35389.8717484696	14017.848328324	13088.4956218686	5738.15565367987	12293.6676364536	16500.7344988603	1379.22737330272	6482.32592441052	2518.35084143618	10924.9785884014	22416.4714116719	22299.32052591	12741.6962399098	12743.3484723741	12483.8065133558	Nucleosides, nucleotides, and analogues	Purine nucleosides	-	10300-27-3	HMDB0006038	-	-	-	-
M656T465_POS	3'-sialyllactose	7.745	656.19775	0.637136316647789	1338.44041831357	3510.11518706841	2899.09338275201	1534.78545934256	1015.07241276607	2339.82051956235	1302.44148427242	2033.94732799051	1579.22999510725	1316.03449532477	1690.73397646286	1407.09576345821	40936.3450350383	40849.3609149824	28241.9839079501	Organic oxygen compounds	Organooxygen compounds	Carbohydrates and carbohydrate conjugates	35890-38-1	HMDB0000825	-	-	-	-
M372T641_POS	3h-cyclopenta[c]quinoline, 4-(6-bromo-1,3-benzodioxol-5-yl)-3a,4,5,9b-tetrahydro-, (3as,4r,9br)-	10.680	372.06231	0.0881017670011204	3419.93053465686	1190.31288902216	3326.08143683929	4145.96242186474	3191.48542937657	3888.34576889802	3293.85910110604	2687.36644588937	3174.6857674145	4346.12296463745	502.671660626024	2729.01110928384	1520.81393952848	2450.9830376985	1985.90274744388	--	--	--	--	--	-	-	-	-
M412T293_POS	3h-cyclopenta[c]quinoline, 4-(6-bromo-1,3-benzodioxol-5-yl)-3a,4,5,9b-tetrahydro-8-(1-methylethyl)-, (3ar,4s,9bs)-rel-	4.880	412.08564	0.2769509849759	61692.2113407059	16857.877324386	20369.7193847998	12379.5792170078	8453.06562455542	24264.7706856831	23471.6673855543	18738.1791548913	11412.8521514173	19096.4795585422	4527.73522983727	38236.2412781022	14953.8501542359	15428.0082468387	15399.7642656616	--	--	--	--	--	-	-	-	-
M239T297_1_POS	4-(2-hydroxyethyl)piperazine-1-ethanesulfonic acid	4.945	239.10562	0.990577265795988	46706217.4766369	16637965.1881149	109427474.432477	65428613.0300723	294349.061769722	70261289.0140789	181576863.343032	162541289.172765	214372838.198393	166407646.822189	76531988.2318285	13428926.7828495	119342198.449036	120432612.371416	119363725.576891	--	--	--	--	--	-	-	-	-
M368T387_POS	4-(2-oxo-1,2,3,4-tetrahydroquinolin-6-yl)oxycilostazol	6.454	368.19096	0.249067578474902	18510.4191235164	12995.0084462966	4721.27480475399	9308.27305084819	16311.9177578057	11198.3460480846	1245.81300948263	3765.9984182846	1770.73352926673	5621.4375880142	10028.5895707411	13178.1543500979	5494.43635108819	5496.42502916642	5716.69972518041	--	--	--	--	--	-	-	-	-
M210T509_POS	4-(methylnitrosamino)-1-(3-pyridyl)-1-butanol	8.481	210.12031	0.167361946477197	424741.309440619	394428.582316287	219458.568100261	342103.186999369	340419.107471921	287779.947476005	237733.682109827	368339.086806507	293568.228890876	392601.31398391	357751.618310689	392263.679480557	343979.739789396	344010.91102173	338636.831557126	Organoheterocyclic compounds	Pyridines and derivatives	-	76014-81-8	HMDB0041809	C19574	ko00980//Metabolism of xenobiotics by cytochrome P450;ko05204//Chemical carcinogenesis - DNA adducts	Cancer: overview;Xenobiotics biodegradation and metabolism	Human Diseases;Metabolism
M520T36_POS	4-[(e)-3-[(2r,3r,4s,5s,6r)-3-[(2s,3r,4r)-3,4-dihydroxy-4-(hydroxymethyl)oxolan-2-yl]oxy-4,5-dihydroxy-6-(hydroxymethyl)oxan-2-yl]oxybut-1-enyl]-3,5,5-trimethylcyclohex-2-en-1-one	0.604	520.27135	0.00953403983013236	109822.199124163	1102607.66477364	45018.7524149204	6360.18927674952	8441.69462372435	5679.24877222094	104390.136779972	97462.2089074832	83825.6149107392	222596.285460882	156783.004528343	272945.352594051	1145593.67494944	1315264.40594341	1314656.18151935	--	--	--	--	--	-	-	-	-
M316T102_POS	4-[(e)-3-hydroxy-8,10-dimethyl-2-(methylamino)dodec-6-enyl]phenol	1.705	316.28418	0.141624062949031	13813.5035559378	10563.0239445028	16638.3633653598	13165.0866196411	20208.9474326094	14999.4119343886	13377.8885688196	12979.1027956434	14268.2893005691	14525.2487301978	12938.2345447484	16018.2462469176	19799.903189651	21619.8550089449	19858.4703950125	--	--	--	--	--	-	-	-	-
M478T192_POS	4-[5-[[4-[5-[acetyl(hydroxy)amino]pentylamino]-4-oxobutanoyl]-hydroxyamino]pentylamino]-4-oxobutanoic acid	3.197	478.29078	0.896821088819599	189757.392018067	196052.28502785	112271.580818699	119883.592028894	92538.8851621479	173606.274641013	54148.1977501932	23010.4002101089	38756.3397182123	93146.228083616	138406.849052922	204674.112156474	150493.889629421	150820.861873951	149260.69702803	--	--	--	--	--	-	-	-	-
M246T229_POS	4-acetamidoantipyrin	3.819	246.12323	0.0537796194795197	711115.042742467	369611.08418206	243474.220507754	369301.842106184	254121.856033034	322108.773005431	164100.315634523	209014.341842467	154008.572120455	369561.492761075	394281.139102461	308472.732145103	329048.139552675	329043.914033468	328405.548629369	--	--	--	--	--	-	-	-	-
M168T276_POS	4-acetamidobutanoate	4.604	168.0622	0.200818810224125	5208.29332063441	7135.31937586638	6499.76549660462	1675.09058084111	3931.27301352098	4156.36971580342	21703.7257149642	6007.83766298819	27213.9548542518	16305.1759002146	5792.04916189241	7243.35145563281	4222.83018435751	6461.31832951819	5188.09530341202	Organic acids and derivatives	Carboxylic acids and derivatives	Amino acids, peptides, and analogues	3025-96-5	HMDB0003681	C02946	ko01100//Metabolic pathways;ko00330//Arginine and proline metabolism	Amino acid metabolism;Global and overview maps	Metabolism
M232T194_1_POS	4-amino-9-methoxypsoralen	3.227	232.06063	0.894371739364378	38144.4265444415	29643.6989740015	88077.1541010691	517316.803430992	19862.4364868879	106007.614233212	231280.226710187	67758.8972112436	9309.93970191848	78684.4363350375	1290798.54105812	44713.2304427375	261232.939140658	261142.900650273	255655.172212932	--	--	--	--	--	-	-	-	-
M159T164_POS	4-aminoantipyrine	2.741	159.11192	0.0714664152511967	1381.73661771954	16325.2737752818	17940.4916526659	15777.6536733731	15402.6450966094	1381.9535315949	15402.3624053857	10311.4056956597	10336.6551280673	6135.28827051031	12608.354482392	24090.1167715547	9083.04807604305	7802.55678924094	13121.6987944455	Organoheterocyclic compounds	Azoles	Pyrazoles	-	HMDB0246350	-	-	-	-
M138T355_POS	4-aminobenzoate	5.924	138.06511	0.14731457688537	100544.243189857	91168.1913924865	65366.4328729011	57267.6536353948	79605.2525412803	81933.076484277	39024.2076847513	61024.2606696216	40508.9801762786	69857.6111460549	91668.6313138252	75329.2750462312	70169.5764896003	70175.4581136161	67949.5685309797	Benzenoids	Benzene and substituted derivatives	Benzoic acids and derivatives	-	HMDB0304171	C00568	ko01100//Metabolic pathways;ko01120//Microbial metabolism in diverse environments;ko01061//Biosynthesis of phenylpropanoids;ko00790//Folate biosynthesis	Chemical structure transformation maps;Global and overview maps;Metabolism of cofactors and vitamins	Metabolism
M84T371_POS	4-aminoimidazole	6.182	84.04339	0.118630553434883	323510.985851417	112120.95190334	118433.291161706	63096.947210013	113775.1913244	141493.597746415	116214.761302006	90381.3795650017	111964.17747916	94680.8194991943	260564.113838292	135091.101656962	103841.372909288	107088.968409507	103869.725773714	Organoheterocyclic compounds	Azoles	Imidazoles	4919-03-3	HMDB0003929	C05239	ko01100//Metabolic pathways;ko00230//Purine metabolism	Global and overview maps;Nucleotide metabolism	Metabolism
M110T355_POS	4-aminophenol	5.921	110.07035	0.212295752646031	883021.617357004	777938.829980531	615178.840827402	543757.037848115	719785.684919592	661625.949186543	357926.287929941	481750.950378037	345595.044037926	585513.607414033	755938.538076553	693517.568572588	673079.060958726	673038.592620351	665732.361966651	Organic acids and derivatives	Organic phosphoric acids and derivatives	Phosphate esters	-	HMDB0249961	C02372	ko01120//Microbial metabolism in diverse environments	Global and overview maps	Metabolism
M239T36_2_POS	4-androsten-11.beta.-ol-3,17-dione	0.607	239.14798	0.337070814251313	65894.4098961188	266561.739857654	50467.5601910418	24499.0098968574	9994.28221701864	23319.7432487182	18485.4222374103	156198.473481954	113361.483816199	127830.004743244	119598.141626234	74548.9057097932	286402.446952232	279074.794316706	286577.409448321	Organoheterocyclic compounds	Oxazinanes	Morpholines	382-44-5	HMDB0006773	C05284	ko00140//Steroid hormone biosynthesis	Lipid metabolism	Metabolism
M465T37_POS	4-androsten-17.beta.-ol-3-one glucosiduronate	0.614	465.23303	0.361836132977674	32050.3130994073	131698.339698451	25157.9754296698	3458.63360039453	6667.15327255117	7620.53732783366	19281.1665040535	27875.9388294826	10464.7439000891	60135.0648874746	104596.769362083	63134.0349199207	111901.839071247	89379.1280754607	112019.406522521	--	--	--	--	--	C11134	ko00140//Steroid hormone biosynthesis	Lipid metabolism	Metabolism
M287T265_POS	4-androstene-3,17-dione	4.409	287.19611	0.136501434909852	92.0104926094419	77.5370222150603	3547.50204485111	119.10871919256	79.0990364442718	440.09765158366	776.068490001195	46.0969330112029	433.770986945623	111.335321974576	32862.4052063629	507.826220751139	358.98031953415	342.322090409443	341.06869422635	Lipids and lipid-like molecules	Steroids and steroid derivatives	Androstane steroids	63-05-8	HMDB0000053	C00280	ko01100//Metabolic pathways;ko01120//Microbial metabolism in diverse environments;ko00140//Steroid hormone biosynthesis;ko05200//Pathways in cancer;ko04913//Ovarian steroidogenesis;ko04917//Prolactin signaling pathway;ko05215//Prostate cancer;ko01522//Endocrine resistance	Cancer: overview;Cancer: specific types;Drug resistance: antineoplastic;Endocrine system;Global and overview maps;Lipid metabolism	Human Diseases;Metabolism;Organismal Systems
M336T368_POS	4-chloro-2,5-dimethoxy-n-[(2-methoxyphenyl)methyl]benzeneethanamine	6.140	336.15179	0.302606901284264	17705.0687142594	115066.265876461	28281.0712946099	77198.3434611455	23691.4255569047	46271.3612038265	25339.548749785	49062.2677135585	65214.119546112	25110.4756135066	26789.5099432951	62021.6286571703	40720.9457420648	36176.6222530766	40686.5342759399	--	--	--	--	--	-	-	-	-
M219T74_POS	4-chloro-3-sulfamoylbenzoic acid	1.235	218.93132	2.09301537853908e-05	4966.2469707795	5502.1208211087	4022.41949502719	4637.21464357269	2902.43332725811	5065.83310521317	2957.81508022527	2146.27278277572	3762.86839809976	2731.98525900804	6634.31501379563	4309.37412057413	3495.10626309959	3501.18783022633	2785.00847134542	--	--	--	--	--	-	-	-	-
M353T609_2_POS	4-decyl-3-hydroxy-5-oxooxolane-2,3-dicarboxylic acid	10.153	353.17356	0.238475763754	7495.72602043534	8693.70954540138	7443.86802783163	8518.29768166565	7129.42448465591	6886.00634331735	7740.01017703698	6029.44486161112	7952.79351837276	7669.31345885907	18761.9271344677	8385.87996182618	7112.06792554151	7605.98295065055	7604.40463191006	--	--	--	--	--	-	-	-	-
M217T199_POS	4-formyl-antipyrine	3.318	217.10604	0.376041342245012	129677.56196821	71176.3075118826	38687.0436597144	36362.1552299617	35763.5297908647	34241.8516868	96733.4948309957	57713.4664799658	43819.2251762363	44647.729667742	50715.6251157848	50867.2671857728	78642.7788180692	71184.4928909426	70973.1658043628	--	--	--	--	--	-	-	-	-
M155T235_2_POS	4-hydroperoxy-2-nonenal	3.914	155.11705	0.0347822336336861	59391.4778120883	41960.7062235138	44539.4655277763	55858.1271367706	58387.2620863024	41842.8303488531	31169.1970927627	35441.8726774784	15374.5159429039	37440.0742286237	35802.6350780567	28724.2700472674	30949.1285728049	34115.7595005836	30902.3738141449	Organic oxygen compounds	Organooxygen compounds	Carbonyl compounds	-	HMDB0060287	-	-	-	-
M271T194_POS	4-hydroxy-17.beta.-estradiol	3.229	271.16469	0.144122067716449	67000.2122823422	12258.6627678248	15591.3965901431	14835.6467042585	12247.5120804625	6088.80767649476	18324.8906941842	7957.30030478993	6305.73030588074	19384.4413006313	7657.06022912925	10472.3160814613	14380.2929409873	15415.5230889544	14760.6420280268	Lipids and lipid-like molecules	Steroids and steroid derivatives	Estrane steroids	5976-61-4	HMDB0005896	C14209	ko04913//Ovarian steroidogenesis;ko05208//Chemical carcinogenesis - reactive oxygen species	Cancer: overview;Endocrine system	Human Diseases;Organismal Systems
M146T224_POS	4-hydroxy-l-glutamic acid	3.735	146.02593	0.40246390008216	642289.967388529	277131.040991914	235581.64338107	244588.174844743	297100.536313509	328337.38682776	144615.712637331	162001.702614031	155655.355970358	201441.121727351	301464.60018378	354140.513016829	248064.28232282	250459.464766504	245882.206843769	Organic acids and derivatives	Carboxylic acids and derivatives	Amino acids, peptides, and analogues	2485-33-8	HMDB0002273	-	-	-	-
M168T311_POS	4-hydroxy-l-phenylglycine	5.184	168.08703	0.719983735501659	4479.35158270775	7945.4622671703	35403.5217971751	10385.5924779961	11992.0849970665	19826.8503257215	75227.0014905095	62820.0591284066	105442.562269271	68422.3935454558	17848.1029622613	5474.69844178602	36168.1705695591	36577.7997624631	36167.7124339799	--	--	--	--	--	-	-	-	-
M173T348_POS	4-hydroxybutanoic acid lactone	5.798	173.09103	0.742559108659097	19899.1937577129	32675.9247015583	37697.0850555375	23903.3354158965	41216.8367468728	38600.5700910795	20489.6457494525	22554.0125424232	20785.1626724966	20997.1635089153	78254.1912554127	25901.3643467335	22279.8485917648	22928.4806760418	22207.2877547263	Organoheterocyclic compounds	Lactones	Gamma butyrolactones	96-48-0	HMDB0000549	-	-	-	-
M225T273_POS	4-hydroxychalcone	4.552	225.08956	0.89901791333173	49522.2215742024	17162.1370138793	172073.538987596	77468.9472114556	4545.7365085546	89315.9682011101	425153.172789599	220113.522112579	458104.526734013	262863.666954198	96126.6135683876	15580.1462427279	171953.834559466	174216.207771216	174175.953989276	Phenylpropanoids and polyketides	Linear 1,3-diarylpropanoids	Chalcones and dihydrochalcones	20426-12-4	HMDB0032584	-	-	-	-
M163T81_POS	4-hydroxycoumarin	1.351	163.03827	0.481225877920855	22788.2329831263	26641.9047729016	32865.6926523265	25950.1316335541	24782.899485319	25896.3586781997	40614.818379952	23448.8698051455	42943.6790883224	24390.9608066228	26695.298801661	23737.5821603702	23208.3784264544	28328.6733371954	22459.8542056519	Phenylpropanoids and polyketides	Cinnamyl alcohols	-	20649-40-5	HMDB0003654	-	-	-	-
M299T250_POS	4-hydroxycyclophosphamide	4.170	299.03127	0.237018787631019	653.943011535852	366.973340771783	3034.68180825342	853.323876247619	362.267211601478	939.868022400161	13129.1415604143	4629.87192826693	16334.1841523389	3865.82095456132	1131.65722506119	477.497699339173	2410.80501569258	2552.3649442445	2396.83929142042	Organic nitrogen compounds	Organonitrogen compounds	Nitrogen mustard compounds	40277-05-2	HMDB0013856	C07643	ko00982//Drug metabolism - cytochrome P450	Xenobiotics biodegradation and metabolism	Metabolism
M148T282_POS	4-hydroxyisoleucine	4.704	148.09581	0.385941884941935	27204.4904741379	51421.0107188691	1448.38576318641	1620.45305671553	2514.39408849247	1360.31026592135	869.728250226941	3854.54489922929	2170.09096208995	25735.1881713817	1412.18886642002	3173.72982700875	6965.85272508288	6956.71429506687	7798.50031522846	--	--	--	--	--	-	-	-	-
M139T71_POS	4-hydroxynonenal	1.178	139.11122	0.578409463750088	27161.2579536292	41379.2262063341	40892.6778457723	43234.3414256424	34098.6322011855	32573.0290330134	30212.733842229	35678.3203731845	30849.2551477548	34809.6984946906	22490.4151934256	20739.1953627139	35757.6548175491	35946.2609798561	38698.9947034854	Lipids and lipid-like molecules	Fatty Acyls	Fatty alcohols	-	HMDB0245269	C21642	ko05200//Pathways in cancer;ko05225//Hepatocellular carcinoma	Cancer: overview;Cancer: specific types	Human Diseases
M530T35_POS	4-hydroxyphenylmaraviroc	0.583	530.34594	0.0103406484050327	2549582.94617237	2256585.28802181	1728325.44633341	1426471.18980491	1810683.27863611	1863438.49269784	2327216.61162316	2132339.24015912	3723384.17102346	2341482.9000634	1921108.77441823	1951678.76854975	2067733.11599069	2148321.10652312	2069024.91381292	--	--	--	--	--	-	-	-	-
M146T161_POS	4-hydroxyquinoline	2.677	146.05921	0.212791573366909	83947.4091817793	45670.5104037689	28760.8372337869	35008.4860812132	42322.3568332529	29523.67086732	26387.151721535	18883.8795982189	23495.9294975626	33563.3958286461	30213.0662162577	30050.5617728315	30292.0943502642	30310.934921549	27787.7935539998	Organoheterocyclic compounds	Quinolines and derivatives	Quinolones and derivatives	-	HMDB0246466	-	-	-	-
M388T390_POS	4-hydroxytamoxifen	6.504	388.21864	0.375066311167275	1950.63795759828	5442.49551521895	1523.0988043164	1620.16246995466	5562.97914735255	3504.5043623171	495.774336511515	869.693281100931	369.337714999522	796.340985487744	2131.00744465722	2599.09925545045	1221.14474540678	1225.21972343774	1134.79660821032	Phenylpropanoids and polyketides	Stilbenes	-	-	HMDB0248042	C05011	ko00982//Drug metabolism - cytochrome P450	Xenobiotics biodegradation and metabolism	Metabolism
M372T665_POS	4-hydroxytriamterene sulfate	11.083	372.06231	0.0864132063079979	12366.2602214905	10988.4191156003	9905.27585329882	11173.412924867	9813.56905628204	10317.6782113168	2080.55113754955	1337.87969667043	9902.44027901209	13515.6259796297	9995.67297776883	10263.9906483815	11677.6899932117	11680.1494929922	11529.0305096604	--	--	--	--	--	-	-	-	-
M352T623_POS	4-hydroxyvalsartan	10.379	352.17743	0.0736450287156111	3737.07199033281	5763.06254641258	6293.40850388315	4377.63073617922	6166.87853122326	6723.15546756874	3191.22228802638	7203.15215959453	10192.5938706664	4995.13586886954	4828.54988196458	5717.67723405292	4419.2677410301	5533.11535344184	5530.05371989246	Organic acids and derivatives	Carboxylic acids and derivatives	Amino acids, peptides, and analogues	-	HMDB0013848	-	-	-	-
M139T281_POS	4-imidazoleacrylic acid	4.682	139.04911	0.780896958277691	32644.5284176799	27584.1571330296	13393.8841699641	13607.2760895646	17587.6517313483	16564.3754431675	6347.10600145382	17406.5952505525	9882.7979360123	9008.84304813952	24115.1249503055	23222.9185702362	77081.621267831	76779.1232717673	77495.9580185147	--	--	--	--	--	C00785	ko01100//Metabolic pathways;ko00340//Histidine metabolism	Amino acid metabolism;Global and overview maps	Metabolism
M187T148_POS	4-isoxazolepropanoic acid, .alpha.-amino-2,3-dihydro-5-methyl-3-oxo-	2.474	187.0619	0.553596094429005	50613.4887442822	6309.43787507471	50106.5790855084	28265.8787941812	9684.69841968331	35945.4852977154	113337.145294737	84374.8433320756	107123.254338923	100047.519981	49694.8802904061	3130.53031032831	50488.8720792966	50491.4812576657	46770.1080850611	--	--	--	--	--	-	-	-	-
M578T96_POS	4-ketoalloxanthin	1.602	578.37281	0.0939867672433586	99116.0407574177	19936.5098009935	16068.6664900468	5884.8419240382	21373.514521453	11255.346943663	8109.02994502532	18258.0232936292	25726.1288369342	48653.8674164781	27628.5485188443	13354.1406254802	21317.9933508239	21967.7414203202	21949.7661310152	--	--	--	--	--	-	-	-	-
M177T207_POS	4-methoxy-.alpha.-pyrrolidinobutiophenone	3.444	177.10143	0.763820191281409	326.756405122328	8332.58896813788	6694.19301151763	9976.98039348256	6653.71555619792	7116.7921685154	6037.53626325891	5330.81728545553	5209.65034858471	8166.50830097961	8677.78912328125	8933.63308466462	9598.2871095035	9594.32272708754	9939.84620126355	--	--	--	--	--	-	-	-	-
M202T253_POS	4-methyl-.alpha.-ethylaminopentiophenone	4.222	202.15415	0.966791803592484	14340.0726114436	13544.540013056	4862.40932685682	11013.9868155694	32396.8866117601	17307.5066567829	1490.0276528487	5152.64420983616	2353.21796601903	8164.13979478049	37155.0372797628	21321.750652883	20735.8095926601	20717.0664032341	22133.8270132494	--	--	--	--	--	-	-	-	-
M232T71_POS	4-methyl-.alpha.-pyrrolidinobutiophenone	1.182	232.16916	0.889235675629564	476452.744745842	44208.3936266235	103231.987028304	57069.8356224887	52738.068461712	81926.2202042008	223978.08491067	236362.980357582	74932.4037823256	302280.217644399	52077.3000653107	320139.016003546	266211.578450981	262184.012698042	268303.79084065	--	--	--	--	--	-	-	-	-
M83T270_POS	4-methyl-1h-pyrazole	4.493	82.99701	0.00177108689847282	26497.9245703978	83818.062293322	31947.5415545599	40492.3556581096	41735.475419104	41074.7683770902	22465.6707779886	26628.1267591158	24457.8937226901	25523.1945722244	37146.9570946076	50239.8158717754	29550.9989100398	27905.5069162528	29560.8262387078	--	--	--	--	--	-	-	-	-
M220T4_POS	4-nitrophenyl phosphate	0.071	220.18085	0.000312496929202215	6956.85435882521	7827.20991395546	5463.91719008675	6692.39028783053	15483.3318233713	4278.37213633857	6890.99035614822	27886.7058037588	5663.23239706315	6670.22136124038	4420.48123164412	10508.1073112069	7064.88061504301	5792.97780376306	7101.14973785214	Organic acids and derivatives	Organic phosphoric acids and derivatives	Phosphate esters	-	HMDB0060272	C03360	ko01120//Microbial metabolism in diverse environments	Global and overview maps	Metabolism
M191T369_POS	4-nitroquinoline-1-oxide	6.152	191.03935	0.166768746053047	129923.995166166	68459.1142240734	96878.8427008067	37903.5509049588	70196.0774715483	59542.0158980291	38022.583355743	61669.2743176044	39930.0595829264	38105.8308914723	86532.4117728733	81572.4222284737	71031.746761101	71311.2637169982	72987.6122205859	Organoheterocyclic compounds	Quinolines and derivatives	Nitroquinolines and derivatives	-	HMDB0246549	-	-	-	-
M199T266_POS	4-nitrosodiphenylamine	4.436	199.10054	0.281968804941223	10353.8951523825	4883.92517232087	1154.09996752866	5762.21458160279	2608.34439726518	9824.18471201602	6989.67175281432	27638.0330353624	1704.36192712818	3994.81837090359	8974.4366262183	15859.9561215278	7124.17081439633	7996.00691671192	7651.53000134311	--	--	--	--	--	-	-	-	-
M403T292_POS	4-o-methyldechlorodiploicin	4.873	403.01321	0.014355818505223	10101.0172663433	7088.0984637983	5312.33633585491	6243.43731093248	7329.27363418884	5860.58815446316	7524.30370486831	5354.92296784687	5739.31992196938	10150.9407002608	5478.13972520667	12006.9068512465	6960.52858769794	6826.52065147811	6825.57921634866	--	--	--	--	--	-	-	-	-
M301T43_POS	4-oxoretinol	0.720	301.21537	0.237701607786925	228440.027078877	89903.0485209907	111872.778919302	64669.070424732	300114.684237969	112740.287736612	39926.3502921426	41208.0346727813	20630.5592851644	76143.907756324	176151.28010167	78899.5130389698	125947.475708242	135429.970390593	135482.914976218	Lipids and lipid-like molecules	Prenol lipids	Retinoids	62702-55-0	HMDB0012329	C16683	ko00830//Retinol metabolism	Metabolism of cofactors and vitamins	Metabolism
M312T51_POS	4-penten-1-one, 3,3,4-trimethyl-1-(1-pentyl-1h-indol-3-yl)-	0.856	312.23774	0.396464084067249	24376.7664347898	10781.8945544675	7192.4005462354	2906.5792992128	6829.5227878035	3717.70837825936	5626.79509291363	4884.26141103518	13873.3988783697	43755.0148906981	7178.61515875367	7323.36184347098	14598.8528518551	19274.6873884505	14782.4599404861	--	--	--	--	--	-	-	-	-
M129T415_POS	4-piperidinecarboxamide	6.909	129.10108	0.103697605183061	101176.617875974	63000.1573605969	171722.48738983	62184.8362352035	49999.5921461942	151344.888830372	423416.888781278	203733.1522778	489253.607137409	319449.971902888	140459.29404465	61978.3514947847	227176.128996401	229574.676712287	229513.800952618	--	--	--	--	--	C00489	ko01100//Metabolic pathways;ko01120//Microbial metabolism in diverse environments;ko00310//Lysine degradation;ko00071//Fatty acid degradation	Amino acid metabolism;Global and overview maps;Lipid metabolism	Metabolism
M420T379_POS	4-piperidinone, 3,5-bis[(4-nitrophenyl)methylene]-1-(1-oxo-2-propen-1-yl)-, (3e,5e)-	6.315	420.09969	0.249551213316232	8361.02554523956	2239.33265079324	1660.28602029362	2094.97221872443	894.687471996043	1584.06485721043	1785.88272956551	1068.93883117709	646.862246657881	1081.08557256796	4230.40373754672	3064.42631761471	3773.12766640741	4420.31771599923	3736.67627181453	--	--	--	--	--	-	-	-	-
M333T40_POS	4-pregnen-17.alpha., 20.alpha.-diol-3-one	0.667	333.24115	0.979125853713227	371053.561417127	184873.223048862	195598.845244722	303048.122056124	240281.807536228	485394.946104962	83113.0243036924	92973.8221646872	80267.9583581641	197696.663410503	395195.39363156	180927.324995402	238463.16673522	245629.61244707	238393.847350444	Lipids and lipid-like molecules	Steroids and steroid derivatives	Pregnane steroids	652-69-7	HMDB0011653	C04518	ko00140//Steroid hormone biosynthesis	Lipid metabolism	Metabolism
M317T37_POS	4-pregnene-20.alpha.-ol-3-one	0.622	317.24688	0.994745599163487	2064627.10540335	2018530.3525526	1208889.08443029	1496600.83161665	1133191.22485872	1055083.6680872	1012074.84277487	783901.880677732	354879.724435114	1217983.42739806	3452210.57295873	1042012.84073169	1245036.7559489	1142135.95940404	1140628.82390736	--	--	--	--	--	C04042	ko01100//Metabolic pathways;ko00140//Steroid hormone biosynthesis	Global and overview maps;Lipid metabolism	Metabolism
M491T24_POS	4-quinazolinamine, 2-(hexahydro-4-methyl-1h-1,4-diazepin-1-yl)-6,7-dimethoxy-n-[1-(phenylmethyl)-4-piperidinyl]-	0.400	491.29077	0.0470174524032772	16563.290891612	10420.5750636445	5863.14478252014	8595.36648240525	6573.25673025685	6238.95149201949	6376.39054601841	7282.23744708726	8142.17697756393	8893.75671061384	8802.43702397595	8970.96915004	13312.503780346	13331.4301019734	13331.4257288295	--	--	--	--	--	-	-	-	-
M516T41_2_POS	4-quinazolinamine, 7-[2-[2-(dimethylamino)ethoxy]ethoxy]-2-(hexahydro-4-methyl-1h-1,4-diazepin-1-yl)-6-methoxy-n-(1-methyl-4-piperidinyl)-	0.676	516.37245	0.019526579196811	261211.528544681	69166.572329188	75479.0096809552	18700.7395766301	79402.9875298316	18343.889469648	23599.8320779102	56579.4549001629	141193.433943121	370361.482904819	46000.2091139806	67535.3172674098	58840.0249290432	58763.078820568	61447.4348236804	--	--	--	--	--	-	-	-	-
M622T103_POS	4-quinazolinamine, n-(1-cyclohexyl-4-piperidinyl)-2-[hexahydro-4-(1-methylethyl)-1h-1,4-diazepin-1-yl]-6-methoxy-7-[3-(1-piperidinyl)propoxy]-	1.710	622.49817	0.420222711499927	95843.6311230646	2899.74053056192	14049.0879874869	54782.3343461004	48822.6233645285	44037.6242035082	55296.1626611052	57963.5132004441	78734.7320563602	75811.0911901227	67072.7028500841	42693.4394077133	42983.4113850436	17278.1882278673	43587.1170195081	--	--	--	--	--	-	-	-	-
M637T106_POS	4-quinazolinamine, n-[1-(cyclohexylmethyl)-4-piperidinyl]-2-[hexahydro-4-(1-methylethyl)-1h-1,4-diazepin-1-yl]-6-methoxy-7-[3-(1-piperidinyl)propoxy]-	1.774	636.51758	0.109081331818461	263412.668656182	68675.2861460698	108332.93245024	74687.6389561858	59905.4278949192	38140.8414093969	34025.0362771793	19937.4552739164	31702.6469129835	27963.5092637913	79007.6952044029	46175.2122732284	89829.8734030348	100718.423554273	83453.3852302701	--	--	--	--	--	-	-	-	-
M174T194_POS	4-quinolinecarboxylate	3.239	174.05447	0.673468252458495	12745.1415300064	1367.00478150418	4889.68895705847	2860.44807687501	2674.64468553147	6561.17651820781	11324.8569596262	5883.1655279918	13838.6455534038	12859.636785405	8974.82362938853	857.583986747295	3753.19567557372	3752.34317166009	3599.88214135006	Organoheterocyclic compounds	Quinolines and derivatives	Quinoline carboxylic acids	-	HMDB0257047	-	-	-	-
M620T216_POS	4,15,26-trihydroxy-1-oxa-4,9,15,20,26,31-hexazacyclotritriacontane-5,8,16,19,27,30-hexone	3.603	620.38441	0.0138994831871596	35794.2314402299	6154.3171738923	6181.200615887	2083.76331088416	8171.61328248897	3009.64165900601	3591.81164960553	6248.45137090458	7728.57223428893	15578.0862240221	9929.93547348355	5393.92027689292	7609.14260359275	7612.40814395165	7325.98055435867	--	--	--	--	--	-	-	-	-
M395T42_POS	4,4-dimethylcholest-8(9),24-dien-3.beta.-ol	0.705	395.38737	0.631279594680807	19902.4325752752	31936.797821395	26710.2775647004	9294.60384620788	5394.42161712287	49174.5863267607	6308.47698814876	1915.12097502106	3556.21362292181	12760.6137510548	5553.08250770555	3669.1116246936	15675.7298868463	15829.5907321145	14788.8862973501	--	--	--	--	--	C05108	ko01100//Metabolic pathways;ko01110//Biosynthesis of secondary metabolites;ko00100//Steroid biosynthesis	Global and overview maps;Lipid metabolism	Metabolism
M509T125_POS	4,4,10,13,14-pentamethyl-17-(1,5,6-trihydroxy-6-methylheptan-2-yl)-2,3,5,6,7,11,12,15,16,17-decahydro-1h-cyclopenta[a]phenanthrene-2,3,12-triol	2.089	509.38183	0.037181198179673	30310.0589251443	28155.2126343571	21330.2821143735	21563.0670129939	18883.8848236955	16883.0831568193	12789.3096163463	6655.1515450833	4534.8931310907	19532.0064444394	18654.6029238871	13746.7773016599	18047.5701766553	20194.7540238417	20632.5452051295	--	--	--	--	--	-	-	-	-
M403T122_1_POS	4,4'-diaponeurosporene	2.040	403.32003	0.282302071229083	125817.579401728	32140.3728277882	24473.5651746948	35831.560114354	30332.5320206758	26535.1183504503	14449.8190466044	7111.70987759124	5639.51641771773	26641.9404983194	27029.9059859423	26058.6046149138	21721.7263939614	21747.0578007533	16365.8678579424	--	--	--	--	--	C16145	ko01110//Biosynthesis of secondary metabolites	Global and overview maps	Metabolism
M251T329_POS	4,4'-dichlorobenzophenone	5.488	250.98613	0.077585048836542	202452.744520498	211232.745788405	176633.311833442	276864.782876643	304963.492525201	259534.785098669	306153.901728832	213602.214562569	272339.740828949	639337.012142225	276170.786324969	263792.330935621	387278.693440053	393345.842353983	387229.356161747	--	--	--	--	--	-	-	-	-
M179T355_POS	4,5-dihydroxy-3-propylcyclopent-2-en-1-one	5.922	179.09167	0.129867817646183	517429.163785725	444176.409989698	351068.020851572	314398.242222705	404489.910038595	380385.674686717	210206.009667151	265402.790406468	187989.068177157	340272.341152024	434966.537606483	391406.598923536	372258.730412297	377758.993607161	377785.389015967	--	--	--	--	--	-	-	-	-
M126T273_POS	4,6-diamino-5-formamidopyrimidine	4.544	126.07776	0.137213416569727	7836.38483995519	2481.0004974081	39837.9413100246	19167.1345863136	1515.85119216178	26257.5632070541	92493.1425122224	58024.9825524146	62978.1897208676	67297.4984563775	27775.6611864105	1221.2662903589	32131.7605231173	34061.4357207716	36253.4573612718	Organoheterocyclic compounds	Diazines	Pyrimidines and pyrimidine derivatives	5122-36-1	HMDB0004816	-	-	-	-
M281T271_POS	4,6-dimethyl-3-(4-methoxyphenyl)coumarin	4.510	281.12688	0.308467490825631	60044.2300574839	18844.782949893	319437.88248379	162015.02171952	24318.5605488986	162296.576451315	567348.927761482	348671.134793008	669150.220924153	408017.359166144	136538.007902085	13093.3344926615	283675.371292731	282075.948233319	282093.012859975	--	--	--	--	--	-	-	-	-
M283T265_POS	4'-benzyloxycarvedilol	4.409	283.16214	0.356046256549377	35049.1923104798	9251.0265012147	933.670174997333	1304.95681539116	2202.66452628553	11740.0183177247	46862.6157608891	6665.73913899289	26597.8170408524	17550.4732608759	336659.347959815	93289.3105464186	41320.1809280638	39747.2609732738	39775.6073670993	--	--	--	--	--	-	-	-	-
M769T272_POS	4'-o-(2'-e-coumaroyl glua)(1-2)glua) apigenin	4.535	769.15372	0.724214997492993	2979.94557783051	2979.94557783051	1366.10334891906	321.105688906453	2979.94557783051	242.362877047311	44632.2936116594	26793.9302857799	58569.9731957154	24779.4963199269	516.52228194208	2979.94557783051	6126.08282288186	6009.2425738966	6278.19945122018	--	--	--	--	--	-	-	-	-
M799T273_POS	4'-o-(2'-e-feruloyl glua(1-2)glua) apigenin	4.549	799.15685	0.757399688897791	2957.87357899422	2957.87357899422	2531.95267311434	345.116131031484	2957.87357899422	557.42649690228	37635.8276548402	24636.7096131416	46088.8752402687	18923.2809867019	659.767900215766	2957.87357899422	6159.4584162009	5138.06320834484	5313.33022714994	--	--	--	--	--	-	-	-	-
M269T239_POS	4',5-dihydroxy-7-methoxyflavanone	3.986	269.07958	0.0959503345403362	105936.294847146	39454.9897037766	306364.561473062	172767.523423623	5536.55959319582	215548.823176373	938219.273419154	329727.821132932	1076710.49143838	528181.634583382	183675.694581935	35908.4200718698	274495.466891701	302073.203763837	274253.574920933	Phenylpropanoids and polyketides	Flavonoids	O-methylated flavonoids	2957-21-3	HMDB0030090	C09833	ko01110//Biosynthesis of secondary metabolites	Global and overview maps	Metabolism
M483T321_POS	4',6-dimethoxyisoflavone-7-o-.beta.-d-glucopyranoside	5.350	483.10267	0.00428571912075761	62384.3671289899	16947.7271490238	47962.6703058709	35837.8030687342	42128.0169402832	77228.5490374829	14085.525637355	22074.4836888944	19166.2583088333	37391.3755765338	49501.2009221281	68446.1420178724	43573.3284439256	44478.9556729148	43573.1662652236	--	--	--	--	--	-	-	-	-
M408T361_POS	4''-trans-hydroxycilostazol	6.017	408.19926	0.620763549440655	163113.473730453	16447.7942720442	14885.6718213452	14499.607027633	15026.1814828923	5971.18852187796	13998.5625459996	13906.5699795475	13920.8442957558	15445.8872680328	13127.3805396316	14043.2236923176	9794.82491919426	12138.6069256507	11956.3120284329	--	--	--	--	--	-	-	-	-
M353T302_POS	4(1h)-quinazolinone, 3-(2,4-dichloro-5-methoxyphenyl)-2,3-dihydro-2-thioxo-	5.040	352.97253	0.000615772940059656	77542.296956802	14633.6281843419	111918.815679687	56750.6239126073	175.039756215985	72918.1295345533	268783.687776689	191298.818709585	312454.320781088	244987.12255845	110191.272060878	13785.5615759442	167906.765620937	167772.534833647	148124.286778088	--	--	--	--	--	-	-	-	-
M703T29_1_POS	4(5h)-thiazolone, 5-(6-quinolinylmethylene)-2-[(2-thienylmethyl)amino]-, (5z)-	0.482	703.08695	0.0830222666802832	1333.30268841832	790.690460274791	4525.53223320186	3914.68190061791	1497.32159156445	4129.56163721715	3215.89042845659	2521.61844905346	848.194335895699	4148.74462490971	1536.77857728795	3101.3750559686	2766.68991583327	2533.59979475602	2541.65490090384	--	--	--	--	--	-	-	-	-
M264T178_POS	4h-1-benzopyran-4-one, 2-(4-morpholinyl)-8-phenyl-	2.964	264.10089	0.106716422048944	6039.76991508212	561.513276052624	110675.763482064	5226.38010675047	53271.6264824302	28675.072087996	1001531.33170484	590991.492838721	1004267.82783776	318279.728700426	13541.6001998825	53271.6264824302	108204.461460342	108163.809283647	98356.2685300548	--	--	--	--	--	-	-	-	-
M414T278_POS	4h-1-benzopyran-4-one, 8-(4-dibenzothienyl)-2-(4-morpholinyl)-	4.633	414.11743	0.0757385455107908	7663.51470653039	2495.47709966751	8002.43581211404	3204.25772522943	2164.48207732638	4655.20994435338	6596.48952337843	4670.52738962418	7010.65128100956	11051.1813316954	5795.056549745	1363.12649577284	4003.03388500884	3987.54362520241	4151.35360124237	--	--	--	--	--	-	-	-	-
M663T32_2_POS	5-(1,2,4a,5-tetramethyl-7-oxo-3,4,8,8a-tetrahydro-2h-naphthalen-1-yl)-3-methylpentanoic acid	0.527	663.453	0.00306931418477962	1848446.16157069	18035056.4994962	6321616.42500647	4955811.00018853	6749567.2040765	6175238.81527538	7631495.72547912	9549044.19875082	10654982.7868225	10558301.8548277	9491786.66536771	11564696.8029927	14346402.271516	14469225.2030982	14346218.1358742	--	--	--	--	--	-	-	-	-
M159T191_POS	5-(2-aminopropyl)benzofuran	3.187	159.07546	0.107254728716324	282830.850398613	258793.888988173	342682.719436777	242894.497284186	203519.773313679	285568.465271942	1129684.99882361	1176973.23616679	460573.080755777	366969.588898026	219945.49447032	299731.158086147	289294.987067161	287360.572047162	279217.185532285	Organoheterocyclic compounds	Benzofurans	-	-	HMDB0246716	-	-	-	-
M592T329_POS	5-(diethoxyphosphoryl)-5-methyl-1-pyrroline-n-oxide-biotin	5.477	592.24742	0.00334435014254967	2940.56648741453	2294.40009379972	2652.34633641771	3622.15299604055	3498.13709880757	1828.24497391381	2308.35626506682	7038.05971132474	2618.86216997511	3656.82002705857	1934.11135341371	2710.94459566654	2821.09694589184	3052.96239293591	2826.41634131345	--	--	--	--	--	-	-	-	-
M303T381_POS	5-(diphenylphosphinyl)pentanoic acid	6.354	303.12897	0.835665709114878	13664.9896040497	21815.3816009932	21844.9972682948	22915.0398912335	23870.5786228286	20130.285209314	28666.8033704617	31422.0325847104	31340.5418992883	30370.7916510644	20587.6493302297	22918.8784024269	179139.824993263	181967.844993718	181988.910992768	--	--	--	--	--	-	-	-	-
M338T43_POS	5-[(8as)-2,5,5,8a-tetramethyl-3-oxo-4a,6,7,8-tetrahydro-4h-naphthalen-1-yl]-3-methylpentanoic acid	0.715	338.26892	0.746472216337565	24255.5455086824	53733.5587303545	102155.88798247	50865.4948145099	55570.3496016722	59304.5413555504	22712.29383459	24714.7924387849	19202.778065685	35006.7232014124	9826.84522373795	42160.4038365701	57639.4035289423	57462.0962735527	63145.7578268005	--	--	--	--	--	-	-	-	-
M654T54_2_POS	5-[[17-(5,6-dihydroxy-6-methylheptan-2-yl)-3,12-dihydroxy-4,4,10,13,14-pentamethyl-2,3,5,6,7,11,12,15,16,17-decahydro-1h-cyclopenta[a]phenanthren-2-yl]oxy]-3-hydroxy-3-methyl-5-oxopentanoic acid	0.901	654.45172	0.132493655420311	304672.553952016	40800.2939069329	90783.9387015002	26814.1684412396	136616.659326186	18594.1819907772	17499.7463581567	66572.4919733979	61668.4320752805	115496.136088243	67748.6616840399	72766.9070064921	55000.6203117993	66935.0953446233	55594.957390084	--	--	--	--	--	-	-	-	-
M424T36_2_POS	5-[1,2,4a-trimethyl-5-(3-methylbutanoyloxymethyl)-2,3,4,7,8,8a-hexahydronaphthalen-1-yl]-3-methylpentanoic acid	0.602	424.36275	0.00945717735276995	127086.593367351	78747.8802815346	46224.0827224406	58937.9699939573	40455.7203560689	54452.9764489175	34349.9538226851	41135.2132495355	47108.1703020674	35256.9348601881	61846.8571473902	34650.3336078082	48012.8281461503	44938.2008080125	44969.5535622959	--	--	--	--	--	-	-	-	-
M355T236_POS	5-[2-(furan-3-yl)ethyl]-8-hydroxy-5,6,8a-trimethyl-3,4,4a,6,7,8-hexahydronaphthalene-1-carboxylic acid	3.926	355.19463	0.459202811805994	8121.50447327167	1121.57623220849	1136.58352844677	445.174320839077	1037.83899226258	491.860524389523	508.608253854692	1195.60207646055	1300.32999147441	7349.55818851578	1294.68186967827	541.564762632489	1319.51254981207	1155.63094793968	1164.17694617596	--	--	--	--	--	-	-	-	-
M129T509_POS	5-amino-1-methyl-2-piperidinone	8.480	129.10132	0.354900646788764	271780.197689678	301804.825732554	211916.010539543	243824.818167877	280130.669584119	314920.501701832	214609.3789799	323931.95119903	243689.144723134	324502.120882325	341557.857290243	436509.148223198	309354.733864161	309352.250705546	307309.17675631	--	--	--	--	--	-	-	-	-
M127T599_POS	5-aminoimidazole-4-carboxamide	9.980	127.07435	0.287686488350198	10546.5394136873	26198.2787557821	15974.952178411	16124.2413647937	18896.3178292706	15951.7903630357	17100.7937665514	16753.211914702	15801.1103686693	16526.3335055457	16245.1981707789	16684.7584226191	16705.748656277	17128.9127633393	16704.1735364333	Organoheterocyclic compounds	Azoles	Imidazoles	360-97-4	HMDB0003192	C04051	ko01100//Metabolic pathways;ko00230//Purine metabolism	Global and overview maps;Nucleotide metabolism	Metabolism
M297T602_POS	5-aminooxindole	10.041	297.14317	0.0574955510356661	11504.9375869541	24324.6156939038	21819.6453604236	27190.2276504655	23321.7150959312	23365.8647637492	21358.9504032482	28461.002771412	19557.0976747334	24742.6960813868	24828.8144589147	24787.9227951836	18048.9350331763	21190.1198592091	21129.8656424493	--	--	--	--	--	-	-	-	-
M154T248_POS	5-aminosalicylic acid	4.127	154.04675	0.299897076827487	11057.4970957835	2309.46054223499	2249.58495390253	3758.73849927246	5273.52981768937	3574.94202776219	1725.05529308913	1148.51855807854	814.510649349073	3623.62323076107	5230.75815229867	2454.66749178919	2626.50155948437	2454.29985395355	2453.35066337783	Benzenoids	Benzene and substituted derivatives	Benzoic acids and derivatives	89-57-6	HMDB0014389	-	-	-	-
M160T375_POS	5-aminovaleric acid betaine	6.258	160.13212	0.964732517082478	191965.446638452	389135.653926589	104289.816589732	219271.573122915	324984.366202447	158060.272157589	177091.363094437	163828.883513826	172900.149508503	303060.481601827	284530.147410105	444509.989491226	298249.964270594	300140.033576941	300139.498524391	--	--	--	--	--	-	-	-	-
M287T523_POS	5-androsten-3.beta.,16.alpha.-diol-17-one	8.718	287.20686	0.0534586163623833	58687.0414882454	25106.8817435138	11933.5823332171	11797.9286423405	6193.31089574062	30125.9670905558	1240.49736917033	3814.09492018112	1604.93385952556	6912.98750086524	48053.2700862466	33671.5728610235	18061.3108301283	18080.3513764178	14825.8509092679	--	--	--	--	--	C05139	ko00140//Steroid hormone biosynthesis	Lipid metabolism	Metabolism
M245T59_POS	5-azacytidine	0.984	245.09131	0.0321663315838969	20771.676486978	10582.7322491762	86937.4043305973	56674.0641370486	8091.32363737962	71746.1363328586	193907.575870795	143612.981855733	227313.228151387	117471.477614373	53042.7709040096	9962.2119641028	63078.4306347932	62844.8869456328	66990.8223521772	Organic oxygen compounds	Organooxygen compounds	Carbohydrates and carbohydrate conjugates	-	HMDB0248552	-	-	-	-
M377T315_POS	5-coumaroyl quinic acid	5.245	377.0462	0.00560250870180026	48565.0008475265	3621.48331021489	65486.6334103177	57169.2152435582	58405.8215684742	56711.1410636633	64157.4971539997	62506.490530535	58128.4309240821	77494.9793475945	63042.2323733949	60392.9650724925	47603.5446505901	43954.1848235064	47652.9055914146	--	--	--	--	--	-	-	-	-
M201T356_1_POS	5-fluoro-1-(tetrahydro-2-furyl)uracil	5.938	201.07376	0.056073439224075	311594.304065588	296885.089684117	154045.584950106	156786.60186744	263437.029281617	190562.910505575	56801.0471657058	106767.126635495	50640.0135907856	116146.172377677	231033.978791597	268903.959320394	229785.473413662	231971.671243476	231976.778275013	--	--	--	--	--	C12673	ko00983//Drug metabolism - other enzymes	Xenobiotics biodegradation and metabolism	Metabolism
M545T375_POS	5-heptenoic acid, 7-[(1r,2r,3r,5s)-3,5-dihydroxy-2-[(3r)-3-hydroxy-5-phenylpentyl]cyclopentyl]-, 4-(3-thioxo-3h-1,2-dithiol-5-yl)phenyl ester, (5z)-	6.252	545.17854	0.137838877699766	108757.445879769	33864.2900905841	16412.6357098385	11775.7954147377	31482.1168056626	30570.1365240489	8295.83248249949	1872.81740571816	8139.64693403933	4925.6157639107	11738.1314945774	14723.115890554	11462.2891216093	8726.19184991386	11490.9895173025	--	--	--	--	--	-	-	-	-
M615T275_POS	5-hydroxy-3-(4-methoxyphenyl)-7-[3,4,5-trihydroxy-6-[(3,4,5-trihydroxy-6-methyloxan-2-yl)oxymethyl]oxan-2-yl]oxychromen-4-one	4.585	615.16215	0.197120928312397	2387.3343658704	1252.00208748038	939.022660965497	2002.3771266731	2133.38538205822	819.068829273256	430.320976133993	821.928323855381	448.841917471882	1512.13008672689	1397.40588976015	1728.77203213964	5108.11643830164	5107.38333884857	5929.21248809525	--	--	--	--	--	-	-	-	-
M765T273_POS	5-hydroxy-3-[(2s,3r,4r,5s)-3-hydroxy-5-(hydroxymethyl)-4-[(2s,3r,4s,5s,6r)-3,4,5-trihydroxy-6-(hydroxymethyl)oxan-2-yl]oxyoxolan-2-yl]oxy-2-(4-hydroxyphenyl)-7-[(2s,3r,4r,5r,6s)-3,4,5-trihydroxy-6-methyloxan-2-yl]oxychromen-4-one	4.549	765.18143	0.0155473365902695	169.288642707183	32970.105654315	55586.7233276932	3455.01492512188	32970.105654315	8684.40591495054	307996.27321915	167515.797588309	406383.023997435	181676.505043075	8939.55108290569	32970.105654315	61980.8696425207	61982.2864289426	62962.7052696781	--	--	--	--	--	-	-	-	-
M331T368_POS	5-hydroxy-7-(hydroxymethyl)-2-methyl-2-(5-oxooxolan-2-yl)-3h-chromen-4-one	6.132	331.06	0.481182857751303	10197.4322952475	15318.97863168	17416.1209594157	11101.5234577812	15724.41736893	14294.7781037555	17163.1357990534	18223.2460117197	19688.1772834478	15173.7246134963	14602.8326781377	13823.207643221	14822.3487738087	14827.5944618657	14535.6461295276	--	--	--	--	--	-	-	-	-
M307T239_POS	5-hydroxy-7-methoxyflavone	3.977	307.02707	0.420626956911595	20146.2621513004	11199.8012962541	60581.5737170538	29869.8417788615	5462.4054507825	41346.2611315789	111239.387467707	98353.8584665636	121603.011835838	86306.8286087772	34643.1763032764	11253.9827998715	54501.0198788251	55321.9888844695	53529.7747582211	--	--	--	--	--	-	-	-	-
M146T194_POS	5-hydroxyindoleacetate	3.237	146.05896	0.407761637846057	28453.7452832604	5691.08335215352	8238.55475211722	15482.1155137392	12340.4357798936	10183.0672752005	8193.65625335727	7719.10475437399	11115.8761809026	11702.5375123528	6270.68932211903	9644.05854015015	10478.48818657	11656.3865027416	10496.6889400148	Organoheterocyclic compounds	Indoles and derivatives	Indolyl carboxylic acids and derivatives	54-16-0	HMDB0000763	C05635	ko01100//Metabolic pathways;ko00380//Tryptophan metabolism;ko04726//Serotonergic synapse	Amino acid metabolism;Global and overview maps;Nervous system	Metabolism;Organismal Systems
M266T289_POS	5-isoquinolinesulfonamide, n-[2-(methylamino)ethyl]-	4.811	266.07983	0.316611848868709	5435.44983221251	2935.70086882693	29886.7089324391	16609.2002991562	25633.4086089854	19447.4417983431	66782.3750086345	38959.9992032275	65307.3985462468	54290.4600735359	13949.5248333563	1029.8160844393	29160.3044668322	29190.3837617165	28536.5692648024	--	--	--	--	--	-	-	-	-
M722T25_POS	5-isoquinolinesulfonic acid, 4-[(2s)-2-[(5-isoquinolinylsulfonyl)methylamino]-3-oxo-3-(4-phenyl-1-piperazinyl)propyl]phenyl ester	0.411	722.20347	0.00131034916022309	2600.87665967164	4277.08818935927	450.890511873627	71.7738684078381	737.980844331233	155.647072894768	87.8073006734983	3666.17380523789	1067.57932856177	144.400991506307	4129.49762833802	2127.84886822617	1970.94534167062	2194.77866325078	1934.3074844865	--	--	--	--	--	-	-	-	-
M260T284_POS	5-L-Glutamyl-L-alanine	4.736	260.12337	0.6467	79518.3364539044	26029.3389035597	185774.356079701	107268.661522181	4907.40243559531	105716.930958711	417799.102032962	281734.007415219	513094.429614831	364063.059703336	770.036170818569	2520.6640352925	207236.025399494	213218.672346351	213102.753947613	Organic acids and derivatives	Carboxylic acids and derivatives	Amino acids, peptides, and analogues	5875-41-2	HMDB0006248	C03740	ko01100//Metabolic pathways;ko00480//Glutathione metabolism	Global and overview maps;Metabolism of other amino acids	Metabolism
M267T416_POS	5-methoxy-4-methyl-3-phenylcoumarin	6.937	267.11098	0.573772491719267	19579.2922635414	17007.0390925815	52753.2425954718	30356.2793875353	7328.12941088711	31291.2698576906	84052.8634537442	70929.9188674113	132035.906911725	86035.1697309896	26424.4394714715	7070.77308204147	55046.9749187666	56384.9670580722	55039.8767001861	--	--	--	--	--	-	-	-	-
M174T211_POS	5-methoxydimethyltryptamine	3.520	174.10168	0.954141761671892	21579.7343492882	18101.2381611647	16708.6871706571	31398.2541204627	23951.5527234201	30997.4922364434	5961.96688805011	14341.7832784661	8631.07693979773	11672.1628602042	19184.2097824087	36200.7019764358	16320.7052499117	16268.2311103967	17733.6093211664	Organoheterocyclic compounds	Indoles and derivatives	Tryptamines and derivatives	1019-45-0	HMDB0002004	-	-	-	-
M238T248_POS	5-methoxymethylone	4.139	238.10759	0.139629691784558	3997.25133454674	9199.59537862914	10585.6704410111	4515.37057839684	2678.000585241	6141.43920756107	3640.20555812085	29141.9593372271	44395.8040771479	22726.8717940518	2179.12877999349	11882.7799675806	10651.573848159	10737.6458456453	8957.46064914403	--	--	--	--	--	-	-	-	-
M267T271_POS	5-methyl-7-methoxyisoflavone	4.518	267.11118	0.944586551732499	24120.5479272351	10957.4039646003	155093.2618841	75644.7310704065	4260.35527807153	71281.8949994949	256849.406090281	146810.146091227	277677.756319464	199240.504846855	65021.7050875497	6324.05158205539	144833.003088143	144834.104882362	150135.741125181	--	--	--	--	--	-	-	-	-
M134T46_POS	5-methylbenzotriazole	0.774	134.06245	0.161272758612221	80392.2841583432	90023.0910795759	46268.2759938789	46087.2389811353	128268.08351788	110481.871025589	18192.5397862298	29552.8537722294	31936.1020261779	21169.4900506858	46208.8222960953	55821.3887043544	103363.211236129	105283.468549439	105259.087438783	--	--	--	--	--	C06473	ko01100//Metabolic pathways;ko01120//Microbial metabolism in diverse environments;ko00030//Pentose phosphate pathway	Carbohydrate metabolism;Global and overview maps	Metabolism
M251T292_POS	5-methylcytosine	4.872	251.13561	0.193948170303406	6229.46114941211	5826.5949759059	1985.8383544383	2498.61823152539	5588.91218789374	5269.61115819857	1688.25291125871	1851.59109846725	1279.35261245368	1030.98638062803	6063.9753766006	2185.56926393442	2915.65801614164	3108.87335323244	2918.05050709722	Organoheterocyclic compounds	Diazines	Pyrimidines and pyrimidine derivatives	554-01-8	HMDB0002894	C02376	ko01100//Metabolic pathways;ko00240//Pyrimidine metabolism	Global and overview maps;Nucleotide metabolism	Metabolism
M161T288_POS	5-methylmyosmine	4.795	161.09111	0.336152357510002	168268.541595448	99581.83946385	132945.465260142	129378.442004839	294874.33496101	121060.850993615	29802.0600650799	97273.9207543409	17945.4333534501	110742.899656186	183006.414488052	113678.879999184	98763.5788790991	106551.295098192	104752.552352775	--	--	--	--	--	C21154	ko01100//Metabolic pathways;ko01120//Microbial metabolism in diverse environments;ko00760//Nicotinate and nicotinamide metabolism	Global and overview maps;Metabolism of cofactors and vitamins	Metabolism
M301T200_POS	5-nitro-2-(3-phenylpropylamino)benzoic acid	3.325	301.11734	0.135709929056694	106532.821762097	34157.8011595696	15118.9275464888	58758.0332500933	32130.6315570266	16544.9030138633	22929.5071032925	19033.6204161247	23748.0244640743	29064.6369451479	39372.8969450168	28580.1083625389	31590.6033204396	31594.1206236381	32052.0093634089	Benzenoids	Benzene and substituted derivatives	Benzoic acids and derivatives	-	HMDB0255766	-	-	-	-
M156T304_POS	5-nitro-2-furaldehyde semicarbazone	5.060	156.04124	0.000243553404064225	115035.795596305	75440.4207946401	50353.6899885457	55831.9408434581	72429.5310136885	61395.6244547805	28064.4741963085	39478.9388865015	28971.487472235	61719.3234411162	87558.2980012415	85060.4190275882	67271.6176291379	67168.7191205042	59860.9548992462	Organoheterocyclic compounds	Furans	Nitrofurans	-	HMDB0257247	-	-	-	-
M276T300_POS	5-norbornene-2,3-dicarboximide, n-(2-ethylhexyl)-	5.002	276.2032	2.94150584632304e-06	24003.7763927187	3802.90690461316	52741.8746566267	17581.8445571796	75.8848458200338	25229.4455179109	85571.4597243853	67888.1388983749	84181.8228877861	82192.7214085973	44190.2893503905	8701.25843216978	36311.9988509583	39203.7362929341	39255.6873408125	--	--	--	--	--	-	-	-	-
M243T293_POS	5-o-methylvisamminol	4.881	243.04072	0.068825412337355	2617.45434569063	2373.84219016683	13790.6112951894	5868.25654790828	838.236459982295	5877.85938489429	14759.7027801543	20514.8882971255	17799.0973194296	14536.254815938	7548.73760637021	1349.07969293231	9457.04892957964	9472.08610141841	8871.98605922996	--	--	--	--	--	-	-	-	-
M299T32_3_POS	5-pregnen-3.beta.-ol-20-one	0.535	299.23663	0.650407822343557	188889.600139878	116362.308082378	168468.595321326	103257.996881688	161245.338982624	144603.192959471	43188.0338527762	32509.7336943261	25461.8992194746	38397.5265611964	164184.642885655	109455.460978099	112286.452092779	120334.102809196	112446.370942307	Lipids and lipid-like molecules	Steroids and steroid derivatives	Pregnane steroids	145-13-1	HMDB0000253	C01953	ko01100//Metabolic pathways;ko00140//Steroid hormone biosynthesis;ko04913//Ovarian steroidogenesis;ko04925//Aldosterone synthesis and secretion;ko04927//Cortisol synthesis and secretion;ko04934//Cushing syndrome	Endocrine and metabolic disease;Endocrine system;Global and overview maps;Lipid metabolism	Human Diseases;Metabolism;Organismal Systems
M311T414_POS	5,10-dimethoxy-2,2-dimethylpyrano[3,2-g]chromen-8-one	6.903	311.07523	0.166607065815953	4916.46427648404	2243.65806702618	11926.0091154462	7065.57457072351	2100.75662803817	9651.00025771512	7134.59245983737	13163.0528100151	11077.0849929139	12718.16169752	8303.42147702455	975.925063315724	7814.71131045835	7136.33221900873	7056.62013008446	--	--	--	--	--	-	-	-	-
M339T44_1_POS	5,6-dihydroxy-8z,11z,14z-eicosatrienoic acid	0.727	339.23635	0.243202070858081	130222.818567259	36615.9367002254	29269.5041473031	22444.8734747664	23556.2781689094	9863.52265632409	22969.7345694042	17392.5935036564	43649.899875782	157604.78296389	20882.7317479776	25334.3908625981	29835.4327418111	26414.5876244286	26622.8392556432	Lipids and lipid-like molecules	Fatty Acyls	Eicosanoids	213382-49-1	HMDB0002343	C14772	ko01100//Metabolic pathways;ko00590//Arachidonic acid metabolism;ko04726//Serotonergic synapse	Global and overview maps;Lipid metabolism;Nervous system	Metabolism;Organismal Systems
M237T299_POS	5,6,7-trimethoxycoumarin	4.984	237.08964	0.168837571651012	34307.0842475157	16361.4873622095	125206.533351747	62252.8340801869	3508.06077607416	48875.3391941188	54558.8436398357	235735.64351224	261282.654217781	207123.313535372	68984.948275672	24848.799093738	96047.4052351596	99843.2926005406	99786.318245614	--	--	--	--	--	-	-	-	-
M285T220_POS	5,7-dimethoxyflavanone	3.671	285.11676	0.293137005074134	2391.9943255889	1343.90607089746	1439.08828018465	296.417575155855	1543.78565255781	1778.11657769199	2153.1599361883	2745.35863343722	2238.23544798234	2430.31858506616	1905.83739709331	1677.59368788281	2912.72006007154	2913.60351887235	2778.20202689858	--	--	--	--	--	-	-	-	-
M303T216_POS	5,7,3',4',5'-pentahydroxyflavone	3.599	303.07293	0.0801015949919282	53620.1646993681	31615.9813657814	29360.9256889834	17273.6676613549	22589.2373890621	29259.1418184577	5806.79682191799	17611.8932386744	16411.30875124	4209.62445840673	41757.6479287967	24722.5230834558	39271.9970550319	39272.0815465777	36111.8743942831	Phenylpropanoids and polyketides	Flavonoids	Flavones	520-31-0	HMDB0029620	-	-	-	-
M311T282_POS	5.alpha.-androstane-3,17-dione	4.699	311.17335	0.28399891115423	921.780698898744	668.118281229117	1712.24325476502	746.338755906081	1250.87756269688	917.92764313105	7631.79390166612	4962.62813742557	8314.38325406234	4251.77598100414	1044.08013155813	815.604958485112	2340.69566357193	2065.3569950942	2076.30419584313	Lipids and lipid-like molecules	Steroids and steroid derivatives	Androstane steroids	-	HMDB0248410	C00674	ko01100//Metabolic pathways;ko01120//Microbial metabolism in diverse environments;ko00140//Steroid hormone biosynthesis	Global and overview maps;Lipid metabolism	Metabolism
M581T81_POS	5.beta.-androsterone	1.357	581.45306	0.621253139947731	108236.707414936	26587.8219311754	67124.2463297075	56140.9908373159	12925.1980684311	63503.3750062598	32757.0255371973	15840.750797608	24908.5162633301	11034.7859358859	79027.9827096989	17069.838616047	23942.8600173621	28657.0745136163	21409.908287299	Lipids and lipid-like molecules	Steroids and steroid derivatives	Androstane steroids	53-42-9	HMDB0000490	C04373	ko00140//Steroid hormone biosynthesis	Lipid metabolism	Metabolism
M299T48_POS	5.beta.-pregnane-3.alpha.,17-diol-20-one	0.807	299.25715	0.460467161280526	17866.2243035392	30071.0937634678	46112.8038073618	17655.0893913205	37926.1550833206	42568.3446421024	17968.9077872855	9500.55608451319	12088.502967564	7615.94987360591	11085.1196337025	12231.0528363507	119642.053565459	131010.018074849	119940.267438126	--	--	--	--	--	-	-	-	-
M243T492_POS	5.beta.-pregnane-3.alpha.,17,21-triol-11,20-dione	8.205	243.18051	0.0683985520182696	18611.6527246203	25506.8749656044	15169.5424110797	9274.37340245538	95086.4471206461	6419.28504857121	950.486290787378	3243.4939692983	6089.46397307791	8062.09601406254	68421.7097719492	16619.7115172381	39581.4710574572	39240.9154547008	40241.6066808744	--	--	--	--	--	C05470	ko00140//Steroid hormone biosynthesis	Lipid metabolism	Metabolism
M283T35_1_POS	5.beta.-pregnane-3.alpha.,17.alpha.,20.alpha.-triol	0.579	283.24175	0.28350008424913	73385.1684326582	27250.291952352	39736.3758375908	64855.9004389265	46906.3513976245	23615.5853741827	32192.2926413036	25189.0464679089	31941.4412943055	29114.9723577523	43367.3567514458	43939.0812084716	32674.0044165519	35070.9658456896	35039.7691735891	Lipids and lipid-like molecules	Steroids and steroid derivatives	Pregnane steroids	27178-64-9	HMDB0006070	-	-	-	-
M322T253_POS	5'-phosphoribosyl-5-amino-4-imidazolecarboxamide (aicar)	4.224	322.05398	0.19255822907415	7809.86905874673	552.490300252594	1148.32481170019	1676.77034682977	647.331252231401	7905.3897743304	931.200219331379	686.715695239945	685.977415622093	688.709232618261	1454.76027192294	463.363100490466	3337.55628735551	3702.27283106859	3696.1090409587	--	--	--	--	--	C04677	ko01100//Metabolic pathways;ko01110//Biosynthesis of secondary metabolites;ko01060//Biosynthesis of plant secondary metabolites;ko00230//Purine metabolism;ko01065//Biosynthesis of alkaloids derived from histidine and purine;ko00340//Histidine metabolism;ko04152//AMPK signaling pathway	Amino acid metabolism;Chemical structure transformation maps;Global and overview maps;Nucleotide metabolism;Signal transduction	Environmental Information Processing;Metabolism
M575T326_POS	5(s)-5-carboxystrictosidine	5.434	575.24682	0.363720390862037	249.273221871931	313.163684009627	465.415992053652	407.008581922025	329.091340540435	139.232873241128	1608.63773062869	1832.91031542004	2609.54696234406	1269.27598172728	366.642042454504	289.824772011978	2484.1640533128	2468.10283791006	1983.38593027896	--	--	--	--	--	-	-	-	-
M291T130_POS	5alpha-androstan-17beta-ol-3-one	2.170	291.23144	0.328380832534161	21804.8957633792	9238.69417835498	29639.0061132353	9429.9667520192	19028.1264053285	9116.76614146193	13507.3654617137	6276.48226209957	3204.15241987786	13635.544099775	9541.52876607903	6410.73503222518	16696.2957903402	16730.5646818322	15082.8154374062	Lipids and lipid-like molecules	Steroids and steroid derivatives	Androstane steroids	521-18-6	HMDB0002961	C03917	ko00140//Steroid hormone biosynthesis;ko05200//Pathways in cancer;ko05215//Prostate cancer	Cancer: overview;Cancer: specific types;Lipid metabolism	Human Diseases;Metabolism
M241T677_POS	5alpha-pregnan-3,20-dione	11.287	241.21544	0.146933345678599	7496.53862417017	15315.8767783302	10166.0416076683	9155.87250099864	11755.056941048	5918.1081970472	12144.8619105983	12936.8013794347	9874.01346595642	10213.7383229705	10709.8170875023	17455.9669941725	10028.3693236703	13150.009573233	8695.90588705717	Lipids and lipid-like molecules	Steroids and steroid derivatives	Pregnane steroids	566-65-4	HMDB0003759	C03681	ko00140//Steroid hormone biosynthesis	Lipid metabolism	Metabolism
M161T4_POS	6-(2-aminopropyl)-2,3-dihydrobenzofuran	0.059	161.09543	0.595985746916727	7467.41185941899	3760.44084139166	9078.8752327572	7500.61130125056	7733.62227913526	4038.69626913912	7168.35875621474	8727.69873924287	12209.5389932932	7867.08682868321	17631.0815138569	8062.35667860783	8890.18146943622	8373.46014851624	8372.82129721558	--	--	--	--	--	-	-	-	-
M501T271_POS	6-[(6,8-dihydroxy-7-methoxy-3-methyl-1-oxo-3,4-dihydroisochromen-4-yl)oxy]-4,8-dihydroxy-7-methoxy-3-methyl-3,4-dihydroisochromen-1-one	4.521	501.10312	0.00583894039547286	114.14577880505	98.6409008551259	7960.79344981351	1139.68331466687	50.8019875214012	1408.16410124007	21341.9322023619	8617.17060246512	21074.3812546599	12480.8826457676	1225.64062059324	33.9726633833443	6862.97377754707	6543.40187398387	6540.84610673006	--	--	--	--	--	-	-	-	-
M684T484_POS	6-acetylacteoside	8.067	684.25137	0.415566066534592	7196.89416818138	7161.40884453973	333.340590208701	8143.78765443231	7014.7462130799	8588.05946165688	5910.90046048209	8101.10915849948	7497.76230783283	7948.72300396778	8347.05423101852	7346.36595368799	1854.53972582677	1858.76002760785	1932.16688079059	--	--	--	--	--	-	-	-	-
M364T293_2_POS	6-acetylcodeine	4.884	364.14023	0.187419037451279	15257.3634828382	117786.01823435	12067.7615287141	6124.31908252778	11241.3196526979	10483.6996957261	6442.49021742524	8736.18047351741	24282.083177784	7678.1660924771	8080.89973584199	7674.23602273087	510195.268077049	510204.247242195	501284.584856196	--	--	--	--	--	-	-	-	-
M350T412_2_POS	6-acetylmorphine	6.870	350.15354	0.168672196900882	7140.87252113125	6015.67367086949	12291.5717779213	4502.33658676887	3583.78526732071	1528.35498871516	4444.27600288333	6908.55673322165	4009.88584547024	8000.2017033426	13893.5001336071	3730.61628302382	4494.98644549196	4554.64820829771	4225.34464825537	Alkaloids and derivatives	Morphinans	-	2784-73-8	HMDB0041812	-	-	-	-
M246T290_POS	6-azauridine	4.831	246.05913	0.0333700190746216	11682.7931092422	5074.02869779454	28012.3627521958	28176.8844194005	2325.2058079249	24379.9614464739	53271.6450220112	47058.7176350075	141956.680594298	51265.4306840235	22042.1597523505	2996.40398669802	40560.2071601495	40558.2557160307	37953.0909921446	Organic oxygen compounds	Organooxygen compounds	Carbohydrates and carbohydrate conjugates	-	HMDB0247037	-	-	-	-
M415T32_2_POS	6-formyl-10-(hydroxymethyl)-5-methoxy-3-methylidene-2-oxo-2h,3h,3ah,4h,5h,8h,9h,11ah-cyclodeca[b]furan-4-yl 2-methylbutanoate	0.531	415.17429	0.208591860354948	192210.142401867	235031.335983599	287141.205918132	299758.60403468	290721.353105914	292931.184458163	167854.588401096	193875.628031968	161128.153295595	180540.118152149	286355.973345296	262684.262202783	229527.740052052	226943.858634427	229534.162590138	--	--	--	--	--	-	-	-	-
M239T252_POS	6-hydroxyflavone	4.193	239.08809	0.231871816995253	43320.415052178	43104.4689489459	45225.7586995905	39067.0714017577	55408.6855648975	30807.5452382914	51206.1415312982	53136.2925952093	57726.8308771341	50143.9874706213	35102.3850244773	19930.6619763911	33716.778879125	28512.546578489	33866.7875417199	--	--	--	--	--	-	-	-	-
M232T402_POS	6-hydroxymelatonin	6.694	232.09197	0.0418106903007698	40407.4735023136	42130.9280418451	38195.7145672815	32499.3920457511	48690.7256075776	45257.0725325348	9000.62405023422	13572.7153103394	7742.11438320134	41589.5885806121	62873.5853332339	55236.0695225958	28860.1599847159	29985.2566311007	29994.3449318018	Organoheterocyclic compounds	Indoles and derivatives	Hydroxyindoles	2208-41-5	HMDB0004081	C05643	ko00380//Tryptophan metabolism	Amino acid metabolism	Metabolism
M351T106_POS	6-ketoprostaglandin e1	1.774	351.21417	0.884268056837733	24566.7480233174	31804.8215477076	19773.4232320697	4848.92268209012	6292.63713647584	25122.8656573922	8192.18588301548	3623.1951884966	5022.63631881463	4933.24183659324	9822.38517103703	6939.62084736009	12996.2837942876	12994.0777284147	12353.8138182353	Lipids and lipid-like molecules	Fatty Acyls	Eicosanoids	67786-53-2	HMDB0004241	C05962	ko01100//Metabolic pathways;ko00590//Arachidonic acid metabolism	Global and overview maps;Lipid metabolism	Metabolism
M255T349_POS	6-methoxyflavanone	5.819	255.10022	0.180723647340923	25166.6347100173	15262.03398674	99045.4794242742	47980.6791497527	11082.3510531031	52812.2414339681	208165.408198619	152288.661499025	206339.043132606	145429.377801835	51157.4361623831	9133.89323829946	188525.266298649	195717.063827561	188589.229533465	--	--	--	--	--	-	-	-	-
M161T715_POS	6-methylcoumarin	11.910	161.08037	0.625463732629517	4777.02495993301	4218.01110158962	6375.01372971436	1515.99452814868	2825.61749795517	6794.41571913896	4992.74194911419	6904.29530437816	6803.14512628931	9004.26963216951	5696.82429996425	6599.24988977054	6144.54386856446	6109.22352908638	5943.80756239929	Phenylpropanoids and polyketides	Coumarins and derivatives	-	92-48-8	HMDB0032394	-	-	-	-
M454T441_POS	6-sialylgalactose	7.346	454.16082	0.973052707482259	63731.8810133138	70464.629807858	74548.4805988	62469.5470212902	77540.6275315863	74134.5867045167	116309.605362045	59399.220381334	28924.1339980242	110199.829871633	69754.3033043879	73368.4368631596	75726.6992972695	76549.7272785696	75722.9465768049	--	--	--	--	--	-	-	-	-
M618T285_POS	6,10,11-triethylcarbonate-1-demethyl daunomycinone	4.754	618.20647	0.0200074117525035	18436.2444619192	11575.5552744555	13715.2685294734	14549.9957586805	9029.69189536648	8348.5668600461	12857.7509119802	8252.08444735038	12447.2352525168	16520.0019660683	7430.63995164913	11735.8293863274	13636.9838623427	13628.2489710026	14477.4311458721	--	--	--	--	--	-	-	-	-
M368T45_POS	6,10a-dihydroxy-4-(hydroxymethyl)-4,7,11b-trimethyl-1,2,3,4a,5,6,6a,7,11,11a-decahydronaphtho[2,1-f][1]benzofuran-9-one	0.742	368.24251	0.0913245889198763	71872.9507033083	179513.440928407	22968.9082668295	3079.8628460768	8945.81631183759	7233.91496432592	12674.0699469696	21082.8565882798	9369.40393578425	21106.5487154782	39757.3181041022	29129.6734079227	53142.2187225939	51703.0913705553	53109.7895638316	--	--	--	--	--	-	-	-	-
M497T497_POS	6,7-diethoxy-4-methylcoumarin	8.289	497.20699	0.976744948507617	53729.9416462072	73605.8721812536	141577.627796867	40775.3636917468	173387.794672243	65454.8455325131	158197.467716032	89201.956598137	61193.3648679909	197710.166957937	66805.6494084551	77733.7792051167	488680.144278864	327564.649399708	312949.321731304	--	--	--	--	--	-	-	-	-
M407T291_POS	6,7-dimethoxy-8-[(2s,3r,4s,5s,6r)-3,4,5-trihydroxy-6-(hydroxymethyl)oxan-2-yl]oxychromen-2-one	4.847	407.07435	0.150170232043983	302360.726584664	116534.85065073	176331.025870174	114590.919753321	80585.7054181209	135660.511272135	195737.496424852	175806.130083321	175924.567032302	143879.511427144	72821.6917810376	184633.455994903	103886.961006716	107337.212375487	107316.283958627	--	--	--	--	--	-	-	-	-
M207T36_POS	6,7-dimethylesculetin	0.604	207.06497	0.411174470089358	236041.332185066	585850.112277827	98891.1260530668	18465.4537472451	21318.2084112113	31116.3499658138	80526.4975142174	145112.498876787	101376.830134432	155383.207922431	307379.232416684	212511.280809225	339849.580403736	333067.464205909	333014.398592481	Phenylpropanoids and polyketides	Coumarins and derivatives	-	120-08-1	HMDB0030818	-	-	-	-
M723T325_POS	6.alpha.-mannobiose	5.424	723.1999	0.108125513284324	209.602701151838	209.602701151838	62.3452122563281	533.367811158649	209.602701151838	53.6435853511143	10398.2049667746	4731.58836963455	14970.5513234411	2475.95847119952	533.367811158649	35.6836878864945	364.835634476311	368.305237145599	372.80284979518	--	--	--	--	--	-	-	-	-
M357T307_POS	6'-sialyl-n-acetyllactosamine	5.120	357.09809	0.508030485812624	4073.50865398094	973.073115710567	34802.797594797	10160.1582964679	897.788119028149	20439.6118981472	54518.7036357374	58387.7451509244	80372.2227611453	61593.1659516906	17484.1688507277	1219.4840962544	38898.6374366285	43537.7150149537	38654.5319711433	Organic oxygen compounds	Organooxygen compounds	Carbohydrates and carbohydrate conjugates	78969-47-8	HMDB0006584	-	-	-	-
M503T659_POS	6''-o-malonyldaidzin	10.991	503.10567	0.134218537468123	7070.98338664963	3911.58307198782	814.75792691507	7162.21367920466	3865.40521312072	6635.76073140506	2342.91584806493	4238.07542957408	5211.38170338047	4551.88824170646	2020.0077080862	2617.05424681596	5115.04733351983	3690.868915558	3779.44155278168	Phenylpropanoids and polyketides	Coumarins and derivatives	Furanocoumarins	124590-31-4	HMDB0041263	-	-	-	-
M533T297_POS	6''-o-malonylglycitin	4.949	533.12219	0.537777382123058	67967.1241543506	11365.4327121637	148882.839130858	103132.162545308	116.546171424301	124037.857770074	73489.8802880336	169579.761937553	48887.7079607247	87862.404542761	139695.066116606	19084.8418308757	159616.34206973	158099.334486986	123252.25899614	Phenylpropanoids and polyketides	Flavonoids	Flavonoid glycosides	137705-39-6	HMDB0039323	-	-	-	-
M259T16_POS	6h-dibenzo[b,d]pyran, 3-(1,1-dimethylheptyl)-6a,7,10,10a-tetrahydro-1-methoxy-6,6,9-trimethyl-, (6ar,10ar)-	0.262	259.19001	0.347962942583486	16297.8648737682	19443.3556742013	11791.9951814829	16839.8546860479	15797.8469135064	9840.88397027905	31316.6459383705	26384.7124832497	54866.2373184652	22648.3065981725	15087.2785404839	47008.0657234094	16900.7667379232	16974.0927955568	15980.9972299105	--	--	--	--	--	-	-	-	-
M485T316_POS	7-(3,4-dihydroxyphenyl)-1-(4-hydroxyphenyl)-5-[(2s,3r,4s,5r)-3,4,5-trihydroxyoxan-2-yl]oxyheptan-3-one	5.272	485.16957	0.0556298618488446	207.719152145141	50.3499711933341	502.454460206426	221.411910312324	160.107114519307	119.782970035352	5744.16149640827	4712.68469080173	7041.94499920065	1810.52473367633	211.980851141118	78.81839279373	581.718452229179	525.752306003842	520.35668595605	--	--	--	--	--	-	-	-	-
M664T274_POS	7-[(2s,3r,4s,5s,6r)-4,5-dihydroxy-3-[(2r,3r,4r,5r,6s)-3,4,5-trihydroxy-6-methyloxan-2-yl]oxy-6-[[(2r,3r,4r,5r,6s)-3,4,5-trihydroxy-6-methyloxan-2-yl]oxymethyl]oxan-2-yl]oxy-6-methoxychromen-2-one	4.565	664.22548	0.00131851706859219	343.988975342957	1070.28758065826	1248.1230784716	531.550090710681	1070.28758065826	781.888660163739	2211.76418648839	1268.8683133818	1011.09565154809	1065.9316662046	860.426534516477	28.2994311284815	1759.66535288541	1761.32276125513	2317.32334144985	--	--	--	--	--	-	-	-	-
M440T196_POS	7-[2,6-dimethyl-8-(2-methylbutanoyloxy)-1,2,6,7,8,8a-hexahydronaphthalen-1-yl]-3,5-dihydroxyheptanoic acid	3.270	440.3121	0.00455653672708285	40563.7201027108	37175.6738176305	15166.5185810104	11324.9137006561	11012.1953089652	14745.3612930823	4816.79367498716	9890.27018832832	2189.59596374002	10211.9148615577	20775.8157925664	59191.0784464536	21529.9445890595	21752.6973367323	21530.3752846051	--	--	--	--	--	-	-	-	-
M407T602_POS	7-[3,4-dihydroxy-5-(hydroxymethyl)oxolan-2-yl]oxy-2-(4-hydroxyphenyl)-3,4-dihydro-2h-chromene-3,5-diol	10.041	406.86435	0.00471355368268236	16521.1595458755	9415.6002085646	7665.48943970762	9950.07886657279	15362.7202676792	14539.1926856419	25041.9853066895	7626.21068860514	12249.2002386244	11000.8222273117	9599.84444845133	27601.9296863286	9445.25528497745	7102.68400274371	9552.89535711519	--	--	--	--	--	-	-	-	-
M219T164_2_POS	7-acetoxy-4-methylcoumarin	2.731	219.07535	0.157567250748629	5580.64621557039	3264.35259217191	7025.75837787318	7394.8336123109	5402.32306881936	4771.57042020478	27168.0749811031	17660.5007199803	27188.7817050871	11435.3816452383	5909.41821383896	4568.35129347155	4273.04868378906	3876.364514725	3922.20928830564	Phenylpropanoids and polyketides	Coumarins and derivatives	-	2747-05-9	HMDB0032989	-	-	-	-
M828T168_POS	7-alpha-hydroxy cholesterol	2.796	827.69684	0.211309300689036	69964.8698445256	240225.932145864	326165.298565728	148961.856748834	92907.0527449046	277022.496419367	138987.695084051	228896.737571642	201061.850197765	152011.832768258	431999.259458622	355856.517101687	256859.087113082	253072.380547743	253028.562300996	--	--	--	--	--	C03594	ko01100//Metabolic pathways;ko00120//Primary bile acid biosynthesis	Global and overview maps;Lipid metabolism	Metabolism
M273T274_POS	7-aminocephalosporanic acid	4.562	273.02986	0.00911061806350147	1523708.529883	607304.491097107	3298520.1557016	2157394.09652403	30032.2461104067	2350036.60837483	4653722.74405024	3450262.39695308	4706679.00835466	4364057.29661104	2342307.73315964	596852.880907332	2698235.30296996	2682782.0197503	2682684.93490824	Organic acids and derivatives	Carboxylic acids and derivatives	Amino acids, peptides, and analogues	-	HMDB0247232	C07756	ko01110//Biosynthesis of secondary metabolites;ko00311//Penicillin and cephalosporin biosynthesis	Biosynthesis of other secondary metabolites;Global and overview maps	Metabolism
M286T198_POS	7-aminoclonazepam	3.297	286.08154	0.0136725501623367	31992.7252648828	4138.446276304	17930.0147670543	8604.10256434178	5135.53781019747	17626.4904393753	74598.1525846942	41148.392221674	52105.189546391	37625.9775384473	8949.50802497522	1675.19618410844	19181.7556704422	16123.811183389	15984.6271603973	Organoheterocyclic compounds	Benzodiazepines	1,4-benzodiazepines	4959-17-5	HMDB0041817	-	-	-	-
M260T597_POS	7-bromo-5-chloroquinolin-8-ol	9.953	259.93882	0.015065435804184	1326.98923278591	1926.48122778748	1276.76552816624	1974.77615902778	2151.76212003225	2225.1238111399	1390.17622835022	1752.1431127434	2463.85257723947	2007.21737885677	2194.50701346244	3356.9519254258	1926.08039218562	2336.96398198428	2039.21180566858	--	--	--	--	--	-	-	-	-
M244T227_POS	7-chloro-3-methylquinoline-8-carboxylic acid	3.777	243.99428	0.0255958770699779	20975.5233114191	7740.21858270903	8111.62091560776	5901.92051753531	7761.40664294919	14268.6474815133	2970.95040708813	4059.27050477951	2184.03050527502	5282.66735328144	4694.90061167497	11071.4562584483	5929.6197312776	6766.40058605075	6771.12621754725	--	--	--	--	--	-	-	-	-
M240T207_POS	7-hydroxy-2-acetylaminofluorene	3.458	240.12196	0.0644479940596717	13123.8911886064	9547.43376860375	17957.8473997102	21037.0175212752	23276.3161922811	13148.8159521254	18605.6430377904	11166.9352744749	11020.6031255	21865.0367813809	24377.1013084237	49350.2664428439	62704.9991693394	62831.367279183	54154.4666155715	--	--	--	--	--	-	-	-	-
M177T37_POS	7-hydroxy-4-methylchromen-2-one	0.624	177.05381	0.423843594763302	18129.6220383013	193141.793672534	6089.51860446026	4256.10087130411	8716.14745693824	6365.19461445966	16421.7360025533	9688.50377962853	10423.2048788966	18529.8227282434	11500.8581362869	8167.01295347156	10936.557846052	11520.5892649752	10966.7818714499	--	--	--	--	--	-	-	-	-
M180T283_POS	7-hydroxycoumarin	4.720	180.04831	0.0887512490473554	272487.771736611	229694.92466021	253801.151467161	202115.528903569	378044.387210233	188084.250119609	113462.082029322	98197.0468157924	68493.1980735082	244734.197894578	305383.9460054	254964.137433224	148993.436048327	149248.514612127	148993.511231693	Phenylpropanoids and polyketides	Coumarins and derivatives	Hydroxycoumarins	93-35-6	HMDB0029865	C09315	ko01110//Biosynthesis of secondary metabolites;ko01061//Biosynthesis of phenylpropanoids	Chemical structure transformation maps;Global and overview maps	Metabolism
M239T350_POS	7-hydroxyflavone	5.837	239.08807	0.606967222758004	81150.0017958393	94478.2559232421	56660.4421414409	74152.5050946534	56166.9566671442	170551.206303728	32034.8380857036	290978.727383772	457500.187194011	238984.678482197	112310.634985679	68196.4826753609	65898.426926297	178233.803024298	177797.727573684	--	--	--	--	--	-	-	-	-
M218T288_POS	7-methoxy-2-propylquinolin-4-ol	4.795	218.10369	0.366629711937263	49273.7516419885	49391.822389089	49769.8837240212	45329.3663997998	46393.7481193641	46429.9049911406	49386.3390161482	16884.1911143625	37331.8306787559	49089.5042179998	42727.7464069791	51907.1573514464	43716.8595428004	45088.4686403294	43717.3822056295	--	--	--	--	--	-	-	-	-
M317T710_POS	7-methoxy-6-(1,2,3-trihydroxy-3-methylbutyl)chromen-2-one	11.842	317.10728	0.161729240250892	1333.33081523797	1215.36353227021	1174.69637832958	1026.46998982213	964.417382286277	1324.55213551312	1456.6282845406	1475.41253145975	1113.87020059183	1410.18233645023	1417.18323213758	1343.90174967306	1301.29949484024	1343.98186825805	1342.8810339307	--	--	--	--	--	-	-	-	-
M161T127_POS	7-methylcoumarin	2.114	161.0437	0.338166593650499	13170.8617703395	5687.2457842829	12407.083080968	13577.7528688582	15047.6018719075	14121.5848569719	34340.5297735476	25799.2772446842	20985.0225236193	17167.0571227056	4236.46016494559	6201.93228053653	14059.3945441384	14223.9291877468	15197.836053238	--	--	--	--	--	-	-	-	-
M298T192_POS	7-methylguanosine	3.197	298.11409	0.94513397870742	41221.3915041339	8328.89720661494	3480.19855287563	10601.70456269	9654.38960153323	5633.63892090476	4760.11035497415	3388.90152156011	2030.37528591699	5341.88456571705	6297.49160023397	7686.38895346999	14645.566099741	14733.6444738277	14693.8887377787	Nucleosides, nucleotides, and analogues	Purine nucleosides	-	2140-77-4	HMDB0005862	-	-	-	-
M883T127_POS	7-o-demethylrapamycin	2.115	882.54579	0.000222363227150219	16182.4913986801	9639.53205296782	6801.10950882766	7979.92909079106	18103.6527415414	10690.73615099	3856.11565617494	8495.07389005358	18157.9460525325	14639.6065193066	6819.65809633524	16561.1739402534	8993.62959887503	9016.17278546246	7751.06015009296	--	--	--	--	--	-	-	-	-
M240T149_POS	7,8-dihydro-l-biopterin	2.490	240.08554	0.162669369869564	7304.74347804278	867.587165566464	3361.58874348197	2303.16344329443	5821.70821415093	494.071719107784	3943.95185804512	884.667941980927	802.299125739375	975.708268983858	27306.4385947454	2589.93901923889	3901.93611335582	3882.65203112558	3645.58833137623	Organoheterocyclic compounds	Pteridines and derivatives	Pterins and derivatives	-	HMDB0247294	C02953	ko01100//Metabolic pathways;ko00790//Folate biosynthesis	Global and overview maps;Metabolism of cofactors and vitamins	Metabolism
M240T211_POS	7,8-dihydrobiopterin	3.518	240.10142	0.980788066495057	14303.4407973808	5845.95762738738	18586.8724311212	26182.607452105	26599.0981540822	14684.3032254661	21640.0707627349	11161.8616379254	11475.5866310796	23924.7413228525	29723.8099896979	58154.2278241447	24178.8918720927	24465.358946474	24153.8008221346	Organoheterocyclic compounds	Pteridines and derivatives	Pterins and derivatives	-	HMDB0247294	C02953	ko01100//Metabolic pathways;ko00790//Folate biosynthesis	Global and overview maps;Metabolism of cofactors and vitamins	Metabolism
M256T289_POS	7,8-dihydroneopterin	4.814	256.09281	0.113967957116961	9358.87061710624	6530.33847970482	7618.90705280772	7252.54906185403	2969.63324137639	4732.12360776882	7575.55007089232	13998.2641100368	2029.96377223259	7055.52666191642	6306.96480115907	4458.75717862262	5716.13773850845	3365.34374667277	7756.24780982666	Organoheterocyclic compounds	Pteridines and derivatives	Pterins and derivatives	1218-98-0	HMDB0002275	C04874	ko01100//Metabolic pathways;ko00790//Folate biosynthesis	Global and overview maps;Metabolism of cofactors and vitamins	Metabolism
M802T169_POS	7.alpha.-hydroxy-4-cholesten-3-one	2.817	801.68112	0.000256329711579728	519951.943830465	1454329.13999814	1943817.55458779	1407157.06255056	1152881.82765721	1710505.28742458	843830.313722079	836220.256465306	653900.648470853	1053610.25923637	1649273.9538407	2249657.75948506	1486462.13009743	1532770.51403833	1527057.42439323	Lipids and lipid-like molecules	Steroids and steroid derivatives	Cholestane steroids	3862-25-7	HMDB0001993	C05455	ko01100//Metabolic pathways;ko00120//Primary bile acid biosynthesis	Global and overview maps;Lipid metabolism	Metabolism
M305T47_POS	7.alpha.-hydroxytestosterone	0.777	305.21095	0.564640869014768	67226.4377098239	16390.3244895717	25133.272140312	28561.7668593859	24870.4094775518	26642.1509518958	17758.6161404485	11996.3132821968	10497.6027828502	27179.6531230521	7948.13125837254	13329.6997933215	16173.7407153517	16966.7937562133	16963.8953742202	Lipids and lipid-like molecules	Steroids and steroid derivatives	Androstane steroids	2141-17-5	HMDB0003956	C05291	ko00140//Steroid hormone biosynthesis	Lipid metabolism	Metabolism
M381T36_POS	7.alpha.,12.alpha.-dihydroxycholest-4-en-3-one	0.597	381.31309	0.0414606046864514	103491.9865516	58247.8792863504	73431.8104379369	43872.4454029213	100734.34334116	94984.2275862716	83514.2774206707	60491.9993340747	6123.59876471598	43341.4127221621	53405.9499661036	82650.3851418423	25170.3122194052	21205.5118231388	20461.723850133	Lipids and lipid-like molecules	Steroids and steroid derivatives	Cholestane steroids	-	HMDB0247407	C17339	ko01100//Metabolic pathways;ko00120//Primary bile acid biosynthesis	Global and overview maps;Lipid metabolism	Metabolism
M365T27_1_POS	7.alpha.,25-dihydroxycholesterol	0.455	365.31868	0.729868633519379	15258.6989627239	12329.4319530587	21375.6318593169	8221.47877749059	7917.04508258897	30825.0080782822	2857.06827493981	3490.50781992456	4311.23306214933	7197.4069712853	15405.0829221436	12445.0808424759	9951.90273030039	9956.33778744253	10503.6700982828	Lipids and lipid-like molecules	Prenol lipids	Retinoids	64907-22-8	HMDB0006280	C15520	ko00120//Primary bile acid biosynthesis	Lipid metabolism	Metabolism
M401T98_POS	7.alpha.,27-dihydroxycholesterol	1.636	401.34014	0.207233232442374	84184.3070594519	51525.8232707518	34328.5432832889	30974.6239704083	19218.4102328349	29619.4921747618	48125.569377613	10203.7611756014	6362.29618661177	33381.4774948271	22565.3882628671	32181.328171632	29930.1532066062	29269.6236598591	29286.6440931725	Lipids and lipid-like molecules	Steroids and steroid derivatives	Bile acids, alcohols and derivatives	4725-24-0	HMDB0006281	C06341	ko00120//Primary bile acid biosynthesis	Lipid metabolism	Metabolism
M556T39_POS	7',8',9',10'-tetrahydro-beta-cryptoxanthin	0.656	556.44109	0.184552052601508	150230.630349217	118683.265537809	68218.70337118	160158.147515889	86418.0866442369	108957.837035252	48635.1087892867	70560.1922036897	85932.6189231794	72805.145535767	106046.304505719	87074.1823024672	97207.893723699	94097.707886698	97237.1821224538	--	--	--	--	--	-	-	-	-
M250T328_POS	7h-1,2,4-triazolo[3,4-b][1,3,4]thiadiazine, 3-(2,5-dimethoxyphenyl)-6-(3,4-dimethoxyphenyl)-	5.467	250.08101	0.0150765909367334	18195.0947434006	16116.5201041392	21624.4079516705	13663.0157553795	13574.1966340674	14095.6786842968	21193.350416169	26631.8110999455	32721.0312620924	26433.3395035372	19713.6609432078	14007.3000074026	17632.9795466304	17643.2066990567	18009.5706861742	--	--	--	--	--	-	-	-	-
M317T435_POS	8-(2,3-dihydroxy-3-methylbutyl)-7-methoxychromen-2-one	7.249	317.08295	0.192023932802021	2429.93740205655	5081.80008333963	5160.03062284371	4366.57850453667	4077.00120214107	5141.85131391309	6218.63629240634	7147.80112894516	4787.15143166911	5571.33471737429	5266.48009547573	6522.1961412153	5853.8503578399	5594.55744089829	5984.70759610596	--	--	--	--	--	-	-	-	-
M249T594_POS	8-acetyl-6,7-dimethoxycoumarin	9.894	249.07809	0.137570755458326	19223.7166990409	20480.6705093451	17072.5434722264	19789.8636225649	11470.0256111873	22279.1735398022	21353.2234165399	21336.004054619	20079.8743191781	18805.3321508749	20808.0826212642	23685.7780893515	21791.2231303338	21793.988454355	21540.5133355119	--	--	--	--	--	-	-	-	-
M263T82_POS	8-hydroxy-5,8a-dimethyl-3-methylidene-3a,4,4a,8,9,9a-hexahydrobenzo[f][1]benzofuran-2,7-dione	1.362	263.1269	0.365888715881176	17859.4982217721	3612.41954561316	4926.8669166692	2823.1937973864	14224.1748443705	8860.76536071917	14524.4300482685	12964.3058796178	12941.7687582395	6499.67060939725	7947.1666250109	5822.1282380094	6203.55271611274	6178.5176818377	7306.28670991642	--	--	--	--	--	-	-	-	-
M488T116_POS	8-hydroxycarapinic acid	1.938	488.20995	0.0314126301222528	8624.91739530947	26923.6034677256	762.244400567702	1148.00470537799	945.001631552477	614.250934385123	4554.93626720486	8916.32476569892	2938.09296622601	8660.54321756427	12477.2989104746	11438.4051173578	16308.8828454966	18340.404679799	18281.5166788002	--	--	--	--	--	-	-	-	-
M237T32_POS	8-methylflavone	0.542	237.07859	0.160963240635921	38628.7696246773	171808.378065787	206991.674806114	206218.126194519	174506.22359746	177837.190143366	194685.609496819	174137.102476841	166070.394733878	242250.670798142	198062.953054638	227601.02048688	1025170.77384407	1010042.31993066	1010103.26477602	--	--	--	--	--	-	-	-	-
M280T329_1_POS	8-oxoerythraline	5.487	280.11873	0.478542643181176	2331.34861836345	5358.20196455804	7918.94540990176	10863.7735078502	11039.1546690223	5373.31019888621	16704.5074453328	12138.2541596605	18902.6876897907	11090.01296111	5171.42190187902	8726.07433029188	8436.27392062841	8418.94015949944	7781.35910106634	--	--	--	--	--	-	-	-	-
M341T323_POS	8-prenylnaringenin	5.384	341.14706	0.16885864496205	6693.92724822184	7991.14202112645	2533.81803185402	8366.78190096577	12035.025271122	1388.48475728502	8770.07924090425	8859.98538067701	10595.9947840529	17166.4401541676	8033.98817791071	7286.4875441224	5755.93636165556	6915.7365555563	6919.93040795223	Phenylpropanoids and polyketides	Flavonoids	Flavans	-	HMDB0247465	-	-	-	-
M645T177_POS	8,11-tridecadienoic acid, 13-(3-pentyl-2-oxiranyl)-, (8z,11z)-	2.954	645.49426	0.000471476616640004	6059.68748328157	3419.50489822627	23951.7831537533	5235.80310968622	5141.8324355211	1663.70257830216	10364.6123144939	2652.34630642955	1694.18098940088	1362.62170588299	5572.25982474993	7031.26789360836	6981.84658656942	6171.56000516139	6114.69886083228	--	--	--	--	--	-	-	-	-
M337T162_POS	8,11-tridecadienoic acid, 13-(3-pentyl-2-oxiranyl)-, methyl ester, (8z,11z)-	2.699	337.27308	0.0600954748485772	26687.714218607	22416.5925919397	11142.4332909207	8838.81129559959	11856.3034748564	19000.6432799426	2768.08897701666	2311.13736206649	1828.21077345262	15043.1571173018	27742.1392062258	11916.0486577089	15841.5597235301	17342.0600860443	15863.1777906385	--	--	--	--	--	-	-	-	-
M321T49_POS	8,9-dihydroxy-5z,11z,14z-eicosatrienoic acid	0.821	321.23983	0.519742223946833	8791.84869127609	23548.5171302353	19776.9922011332	7675.71416894479	28013.4326177442	17600.4857053766	8511.6108754374	4932.18162752971	5560.84937834845	5170.72578810669	6436.02498134036	9694.63136534505	62509.0097942345	62278.1172545291	58661.4777475418	Lipids and lipid-like molecules	Fatty Acyls	Eicosanoids	192461-96-4	HMDB0002311	C14773	ko01100//Metabolic pathways;ko00590//Arachidonic acid metabolism;ko04726//Serotonergic synapse	Global and overview maps;Lipid metabolism;Nervous system	Metabolism;Organismal Systems
M417T36_POS	8'-apo-.beta.-carotenal, all-trans-	0.606	417.33544	0.416864732093438	500901.142846539	259891.011849939	275256.213989625	310873.954589821	187348.751513638	301795.119276093	161879.158592394	138213.183837477	75638.2514282309	217427.14253499	369569.190199553	205372.251619049	176585.835905264	185535.480283017	185638.766242077	--	--	--	--	--	-	-	-	-
M364T161_POS	9-aminocamptothecin	2.677	364.14145	0.0751726754771963	51664.5610452011	40016.7143430876	51268.9814475634	63123.6949526722	69682.5432140466	39108.0057317053	74132.0516203	47255.6462465417	42942.2267623797	69682.8585809059	39018.928885772	55030.4892689514	48588.6753252304	50379.6038297889	48669.0941803622	Alkaloids and derivatives	Camptothecins	-	-	HMDB0247579	-	-	-	-
M269T33_POS	9-cis-retinol	0.553	269.24641	0.072045359377085	69232.5214219291	33267.7730955466	34182.9625158552	21415.5746456374	25430.331734405	28332.7878367846	13513.5695125991	8004.63031564521	5345.79706100858	11733.5230664485	14303.664172996	21607.1421060724	15769.9753044181	15876.2773161562	13399.3461602082	Lipids and lipid-like molecules	Prenol lipids	Retinoids	22737-97-9	HMDB0006217	C16682	ko01100//Metabolic pathways;ko00830//Retinol metabolism	Global and overview maps;Metabolism of cofactors and vitamins	Metabolism
M534T89_POS	9-hydroxy-5b,8,11a-trimethyl-1-prop-1-en-2-yl-1,2,3,4,5,6,7,7a,9,10,11,11b,12,13,13a,13b-hexadecahydrocyclopenta[a]chrysene-3a,5a,8-tricarboxylic acid	1.481	534.34747	0.186863345548418	114813.792651361	26608.3295604447	34197.4897845583	11671.8727586248	42451.1687752227	16717.0892759255	19310.1818307752	30128.9473122677	45013.0998456617	95093.7526802209	53493.0961140553	33919.3862938582	40385.875427957	41099.3427866367	41127.0695142146	--	--	--	--	--	-	-	-	-
M379T314_POS	9-methoxycamptothecin	5.240	379.13812	0.186310147628143	5524.73738325303	97271.7689806388	9416.90855485793	9365.84378104693	6975.12279437527	7969.46548057824	7528.73336797068	6689.74586194147	6493.86253002721	9848.68648727301	6805.34001061111	14022.0656825404	507590.955237905	507439.863091024	459439.016611673	--	--	--	--	--	-	-	-	-
M289T206_POS	9-methoxycanthin-6-one	3.435	289.02499	0.00341662109415835	1249.48751928265	1967.44559494527	10308.7423963049	4734.83903587014	2288.45834566551	3655.8093881991	24683.3330074158	23145.6016400873	53051.3308454001	23379.3295581354	3717.20342308108	1798.66928527425	5409.82244039761	5968.05881577883	5968.17263835365	--	--	--	--	--	-	-	-	-
M229T257_POS	9-methoxycarbonyldec-9-enoic acid	4.288	229.1657	0.0879404095041734	16112.20156684	23309.993228835	15011.8125113115	18929.2396805314	19291.3039372247	17845.0923690589	12007.924496364	14575.1695672521	16422.7496385226	18029.2462343922	18718.2101687424	19975.3934202253	18055.0724507086	18037.3767366289	16903.533280001	--	--	--	--	--	-	-	-	-
M350T312_POS	9-nitro-20(s)-camptothecin	5.195	350.11042	0.00808085516944154	19958.5127175219	55927.7180169519	76699.2639786021	38451.5336744495	34650.5541210586	62449.6924051715	69324.2411454762	62523.2149054754	64155.3383862486	48884.3386927775	20828.5383627696	37407.3431774487	70386.8093850518	66949.433126208	66456.2235091696	--	--	--	--	--	-	-	-	-
M292T115_POS	9-nitrooleic acid	1.919	292.24795	0.0561538579618551	3090.00140718905	2654.36430472171	1085.19317445131	1136.67705986998	2302.02990611204	1535.77789228653	3708.40907501391	4157.0427980477	2118.82056961227	842.073192274509	4359.91690613227	3256.11755869594	2476.04402674818	2294.36585725138	2480.26619698887	--	--	--	--	--	-	-	-	-
M360T28_2_POS	9-phenyl-1-(2,4,6-trihydroxyphenyl)nonan-1-one	0.467	360.19478	0.00394879744676327	30789.6051448021	29793.6256276159	21194.5558252109	4496.52413555127	19850.4704532004	28906.0291467711	3601.56646165847	8591.00493712384	14553.4876694672	4609.31858382723	24713.9944326746	21970.808820165	20282.8968834711	20281.7207832832	20105.6415276529	--	--	--	--	--	-	-	-	-
M297T124_POS	9,10-dihydroxy-12z-octadecenoic acid	2.068	297.24172	0.373743028653658	402148.93324572	232096.30083689	113928.174573044	152010.178805173	114265.334838786	228529.690817224	152570.20661057	57619.8975509961	98173.5841200965	116392.631484568	151308.754465553	112916.429965478	180964.508615356	178339.293176651	180956.297124265	Lipids and lipid-like molecules	Fatty Acyls	Fatty acids and conjugates	125356-86-7	HMDB0004704	-	-	-	-
M467T290_POS	9,11,12a-trihydroxy-2,3-dimethoxy-8-(3-methylbut-2-enyl)-6,6a-dihydrochromeno[3,4-b]chromen-12-one	4.833	467.11605	0.1057670460381	2392.08596221408	463.400946490099	2636.43762105002	636.999878145768	375.415365031963	2065.79180671972	4367.15299230401	2587.6738229024	33824.0353655074	1831.05286274081	1407.16816471996	408.758536441103	1223.22844935136	1267.44819481054	1415.35534478579	--	--	--	--	--	-	-	-	-
M429T39_POS	9(11)-dehydrohecogenin	0.642	429.29821	0.137377182740216	188661.796507911	53409.2830468521	53563.818065806	65473.4498293562	120659.873819255	81183.5221826347	32233.4281257274	65639.0099271652	15973.6095250923	52869.0052213144	113084.904104859	59205.0929558899	52878.0888059406	51192.7707125842	51273.2621776639	--	--	--	--	--	-	-	-	-
M528T127_POS	Aal toxin tb	2.115	528.30072	0.220546008259678	1705.3470324696	7690.81225267417	373.012750294317	606.757620880586	423.378298729907	664.761430302055	667.146320283877	2457.95432895029	1756.58252326034	3488.11141748421	4821.07115275539	2446.38319858357	4875.9716979813	5168.42257368807	4877.25093586909	--	--	--	--	--	-	-	-	-
M287T369_2_POS	Abacavir	6.155	287.17012	0.208030855509657	7054.61820430379	4553.52542482165	3568.02796552333	3075.98323555016	9118.85614689151	7181.12419767606	1800.36098845657	5990.69510137636	2252.71413060265	3317.63573052428	4569.93736312618	8592.56891738528	5632.05548654415	5423.80967245291	5429.24986993899	Nucleosides, nucleotides, and analogues	Nucleoside and nucleotide analogues	Cyclopentyl nucleosides	-	HMDB0251820	-	-	-	-
M320T101_POS	Abietic acid	1.690	320.27718	0.0174601154317555	2258.76262931288	2947.22753929184	2596.22864916942	1907.81349809547	2479.82583912374	5412.97058883019	6284.99286059153	5152.16763306887	3772.56740015002	2880.61765235439	5108.4648186491	3382.08804841708	1392.63868595481	2245.19533896009	2248.58024287423	Lipids and lipid-like molecules	Prenol lipids	Diterpenoids	-	HMDB0247751	C06087	ko01100//Metabolic pathways;ko01110//Biosynthesis of secondary metabolites	Global and overview maps	Metabolism
M429T29_1_POS	Abruquinone b	0.476	429.11042	0.280813750978098	3651.45987543316	50206.7788988797	6315.05990411413	9922.46612213264	8613.21121919189	2994.75771522598	6231.24611664481	44818.4825439133	90237.2309228392	41906.0336538886	15976.9193723141	5843.90836868268	5685.48374250171	5686.71849911708	6205.42029080132	--	--	--	--	--	-	-	-	-
M684T31_POS	Acarbose	0.521	684.20116	0.0575658664447848	68734.6733818518	234330.241539021	500816.026508149	556395.644950582	384234.14002325	209558.79935066	221881.448314219	183830.214727893	152428.886113453	241518.362025546	190118.323333111	172943.782164811	581114.065588266	572475.548793359	595585.872330229	Organic oxygen compounds	Organooxygen compounds	Carbohydrates and carbohydrate conjugates	56180-94-0	HMDB0014429	C06802	ko01100//Metabolic pathways;ko01110//Biosynthesis of secondary metabolites	Global and overview maps	Metabolism
M319T47_POS	Acebutolol	0.781	319.225	0.755263975118069	5191.28547182452	4730.92998681165	6905.72793437699	7484.4940773125	3225.91952417202	4711.37507530848	3461.33310241441	6518.69318718224	5426.94888174378	6698.95054291799	11324.3201281483	4357.40024266044	28738.5903272179	31992.1915348656	32035.1902083756	Organic oxygen compounds	Organooxygen compounds	Carbonyl compounds	37517-30-9	HMDB0015324	-	-	-	-
M497T477_POS	Acetamide, 2-[4-[(5,6-diphenyl-2-pyrazinyl)(1-methylethyl)amino]butoxy]-n-(methylsulfonyl)-	7.957	497.20746	0.961866873055419	26370.7155616232	43753.0315386039	62744.0108869963	39290.9118722138	37587.8581138986	32166.3693549471	33097.5742328926	40505.3112546038	60389.0133360646	42902.3625416569	31559.3389058208	43823.6229890792	103835.36914742	104011.327424434	75529.7447240231	--	--	--	--	--	-	-	-	-
M152T307_POS	Acetaminophen	5.124	152.08072	0.307699947640275	59212.1071843051	66044.2057632004	43833.0611964689	41198.9556368146	65443.7573867975	46483.3629558394	5040.59106735517	13959.935261902	693.921131142984	25957.4181888594	46181.1804362719	59104.7286782281	26401.1756007471	26636.4846515285	26665.1369241328	Benzenoids	Phenols	1-hydroxy-2-unsubstituted benzenoids	103-90-2	HMDB0001859	C06804	ko04976//Bile secretion	Digestive system	Organismal Systems
M445T269_POS	Acetamiprid	4.479	445.13945	0.997405378972797	13710.2468771096	12629.2497819116	3081.98347811004	14256.1182409782	12768.4934081428	13255.3058649226	32222.1215112541	14441.2997582885	49737.9194685342	17530.5969120753	18423.0010972996	14518.7979443867	12206.9390217396	12586.0894122059	12208.2620630188	Organoheterocyclic compounds	Pyridines and derivatives	Halopyridines	-	HMDB0247906	-	-	-	-
M360T253_POS	Acetochlor ethanesulfonic acid	4.212	360.08863	0.199713046687342	17353.3095043839	5631.68104311279	19755.5271267795	19924.7465947506	15050.0477512912	20148.7787848231	33454.3093198098	26512.7219586104	3330.12741980934	27096.5417464794	22075.3267039897	22545.3898828811	33589.9971938483	47933.2351711659	42720.7600075614	--	--	--	--	--	-	-	-	-
M347T291_1_POS	Acetohexamide	4.842	347.09402	0.996031573139228	4137.39192076898	18151.7085561274	2859.58585664063	2987.93327733051	3747.47125888736	2094.15954375608	2057.98305311436	2915.94923420737	2405.12450348538	1820.6667620007	2029.97311140561	2248.84640896734	95265.2805088135	95349.1940270629	100334.516212442	Organic oxygen compounds	Organooxygen compounds	Carbonyl compounds	968-81-0	HMDB0014558	-	-	-	-
M357T56_POS	Acetoxyaureol	0.929	357.25758	0.141926778688956	14585.1481302112	24498.7903382851	18381.985078953	24124.8650313797	15289.2323380368	27619.8016165789	20547.1972414447	12042.2871702794	30866.4905721325	28113.3662836214	31353.2013494612	30166.9577545046	26930.7532245548	25033.6642365683	25027.847307381	--	--	--	--	--	-	-	-	-
M303T418_POS	Acetyl coenzyme a	6.962	303.12937	0.629073830545172	22229.1272613841	27925.3747990612	6123.66288455618	4418.60507140132	19807.7732807272	6646.91900140059	1163.23755370263	12368.3025579718	8284.10274502835	2267.27042776846	5046.39618011911	12776.7023293853	20028.3821832217	18051.478339481	17986.1221271073	Lipids and lipid-like molecules	Fatty Acyls	Fatty acyl thioesters	-	HMDB0247926	C00024	ko01100//Metabolic pathways;ko01110//Biosynthesis of secondary metabolites;ko01120//Microbial metabolism in diverse environments;ko01060//Biosynthesis of plant secondary metabolites;ko04976//Bile secretion;ko01061//Biosynthesis of phenylpropanoids;ko01063//Biosynthesis of alkaloids derived from shikimate pathway;ko01070//Biosynthesis of plant hormones;ko01062//Biosynthesis of terpenoids and stero…	Amino acid metabolism;Cancer: overview;Carbohydrate metabolism;Cardiovascular disease;Cell growth and death;Chemical structure transformation maps;Digestive system;Endocrine and metabolic disease;Endocrine system;Environmental adaptation;Global and overview maps;Lipid metabolism;Metabolism of other amino acids;Metabolism of terpenoids and polyketides;Nervous system;Signal transduction;Xenobiotics…	Cellular Processes;Environmental Information Processing;Human Diseases;Metabolism;Organismal Systems
M204T296_POS	Acetylcarnitine	4.930	204.12239	0.957363358111458	242602.065228146	1205475.09040329	908595.923533232	559886.36156933	460037.347713086	548842.074780576	320219.00816962	408966.877133466	468969.247295246	668050.186592652	1224934.46696964	1661282.90780921	859736.389575468	859709.571928961	848794.161421039	Lipids and lipid-like molecules	Fatty Acyls	Fatty acid esters	-	HMDB0240773	C02571	ko04931//Insulin resistance	Endocrine and metabolic disease	Human Diseases
M147T262_POS	Acetylcholine	4.359	147.1165	0.113758143552853	13432.6388820142	14154.7923450219	8188.64619906945	6766.59001417745	15679.6994661881	13578.1864483134	5548.7119293106	6854.62707307069	6470.56457315287	9021.69052015371	8307.81094254722	14370.208767814	14081.2043517778	14664.5683100892	15488.1941085195	Organic nitrogen compounds	Organonitrogen compounds	Quaternary ammonium salts	51-84-3	HMDB0000895	C01996	ko04976//Bile secretion;ko04080//Neuroactive ligand-receptor interaction;ko00564//Glycerophospholipid metabolism;ko04742//Taste transduction;ko04024//cAMP signaling pathway;ko05022//Pathways of neurodegeneration - multiple diseases;ko04721//Synaptic vesicle cycle;ko04970//Salivary secretion;ko04725//Cholinergic synapse;ko04911//Insulin secretion;ko04971//Gastric acid secretion;ko04972//Pancreatic…	Cell motility;Digestive system;Endocrine system;Lipid metabolism;Nervous system;Neurodegenerative disease;Sensory system;Signal transduction;Signaling molecules and interaction;Substance dependence	Cellular Processes;Environmental Information Processing;Human Diseases;Metabolism;Organismal Systems
M218T311_POS	Acetylcitrulline	5.185	218.11232	0.889907579773607	23141.3931403725	41339.8055494838	10937.2077829641	16287.7794479678	14465.5161642401	11626.1743081172	1250.22261981579	7185.64586079805	7078.94440910948	9605.01346632512	17306.2634032319	11402.718431963	136230.568330474	140074.513968481	140116.844741625	--	--	--	--	--	-	-	-	-
M207T248_POS	Acetyleugenol	4.135	207.07764	0.192452178986388	17005.2908353476	6378.73435128479	4886.69162220576	4947.31356843253	5090.28291793304	7994.83495744459	2060.00478946191	4388.84522478398	1275.93182823642	6360.46263415211	8756.5956932329	9110.40472906989	7417.77817878551	7416.69915579882	7136.64916913293	Benzenoids	Phenol esters	-	93-28-7	HMDB0034122	-	-	-	-
M646T176_POS	Aconitine	2.939	646.31017	0.275787746077231	14384.2541066174	4612.22500483974	765.135029950215	2490.40240280858	6616.71957004543	3109.44790815878	1752.93806996569	1018.67513116882	834.123893702582	1579.27208006824	2363.91788818207	1712.8851021584	2125.22195665599	1541.34333840105	2118.36611236383	--	--	--	--	--	C06091	ko01066//Biosynthesis of alkaloids derived from terpenoid and polyketide	Chemical structure transformation maps	Metabolism
M266T439_POS	Acridine orange	7.314	266.15944	0.538626992533176	908.998788409357	7192.65303847521	497.486251242184	2215.21713488198	2072.52522033778	2580.20411896469	2254.82717546122	2710.75094528345	1987.24701182386	2254.6397576168	2360.97055080775	2235.85678244027	57435.584568221	64263.5095546943	64228.3423960367	Organoheterocyclic compounds	Quinolines and derivatives	Benzoquinolines	-	HMDB0260299	-	-	-	-
M524T416_POS	Acrinathrin	6.926	524.1489	0.0134312176219983	5184.81217893842	897.297126596116	457.894778486721	694.700809291219	757.718399550118	946.175954516322	141.419180684105	44.3118602473656	1132.21735796416	190.530862101865	1141.45659146912	1011.31954458028	2159.15441387909	3219.29024880237	2327.23888016344	--	--	--	--	--	-	-	-	-
M581T72_2_POS	Actephilol a	1.198	581.23801	0.156866142900123	13539.6961064141	79436.4459440429	67082.1120126244	123032.376063841	52748.5905797778	48534.8479242021	24048.696814951	8313.31484764729	3679.86490932764	19346.0170709978	126885.944757654	76265.7452186555	45474.213976264	40769.3243389974	45473.8103757989	--	--	--	--	--	-	-	-	-
M628T178_POS	Actinomycin d	2.963	628.34286	0.819715365624739	227430.935046669	113335.17656584	58187.2985263996	78349.813930868	80511.6339765935	90121.6504880363	49703.291724843	57970.0017846323	50343.1296965369	110319.225236831	94325.9953143929	100210.64224946	108898.045632885	112018.682060481	108904.703694198	Organic acids and derivatives	Peptidomimetics	Depsipeptides	-	HMDB0247983	-	-	-	-
M451T326_2_POS	Acyclovir	5.441	451.18694	0.0316633927741452	1105.60934664716	1042.76031299201	7474.05401496997	1323.7464995994	1011.6238908445	1972.22311690473	135835.67054333	70651.747426257	208059.573297815	48119.1734760582	1614.40027429939	1258.75455944761	9862.91291334887	11123.4797737547	9804.92398654954	Organoheterocyclic compounds	Imidazopyrimidines	Purines and purine derivatives	59277-89-3	HMDB0014925	C06810	ko04976//Bile secretion	Digestive system	Organismal Systems
M136T158_POS	Adenine	2.634	136.06082	0.979754300696489	60908.1314572995	46980.3484104565	12606.529105831	26223.2946294616	22282.603252971	21835.5249061364	7370.06791183001	17455.4287222669	39891.2635890966	17964.7026012355	25090.2915460062	24605.7922372803	159647.090938847	161128.775471697	159618.894487463	Organoheterocyclic compounds	Imidazopyrimidines	Purines and purine derivatives	73-24-5	HMDB0000034	C00147	ko01100//Metabolic pathways;ko01110//Biosynthesis of secondary metabolites;ko00230//Purine metabolism	Global and overview maps;Nucleotide metabolism	Metabolism
M268T165_POS	Adenosine	2.752	268.10306	0.997837525536497	26193.4188158514	25492.8269322446	6849.87561900977	13840.9538676242	1369.45797283806	16139.8573964022	12218.7569441284	6802.1912872241	13110.9959758531	10975.5728063969	9011.50916483836	3754.30390451741	274147.326826775	270393.49978716	270384.674843686	Nucleosides, nucleotides, and analogues	Purine nucleosides	-	58-61-7	HMDB0000050	C00212	ko01100//Metabolic pathways;ko02010//ABC transporters;ko00230//Purine metabolism;ko04080//Neuroactive ligand-receptor interaction;ko04024//cAMP signaling pathway;ko04923//Regulation of lipolysis in adipocytes;ko04071//Sphingolipid signaling pathway;ko05012//Parkinson disease;ko04924//Renin secretion;ko04270//Vascular smooth muscle contraction;ko04022//cGMP-PKG signaling pathway;ko05032//Morphine …	Circulatory system;Endocrine system;Global and overview maps;Membrane transport;Neurodegenerative disease;Nucleotide metabolism;Signal transduction;Signaling molecules and interaction;Substance dependence	Environmental Information Processing;Human Diseases;Metabolism;Organismal Systems
M330T279_POS	Adenosine 2'-monophosphate	4.644	330.06072	0.721204528329207	562.316856671953	20384.144540503	956.817841850608	16862.4732558453	4406.1195230927	14843.7865159994	12065.5314545977	12183.9802835369	12456.3832194443	581.036649585488	474.775917216919	17608.3866874963	14869.8121510123	14114.3468970367	14101.2955463111	--	--	--	--	--	-	-	-	-
M348T472_POS	Adenosine 3'-monophosphate	7.865	348.08814	0.112934595757664	18748.3136627773	4988.36826193153	2847.61619641076	1689.50766167241	2320.45990032462	6524.73149848017	2141.4015122054	2444.86484643505	3555.09406776331	2523.20917024015	13440.6535814248	3858.00446079439	2409.76796711314	2102.51866108	2086.95570536803	Nucleosides, nucleotides, and analogues	Ribonucleoside 3'-phosphates	-	84-21-9	HMDB0003540	C01367	ko01100//Metabolic pathways;ko00230//Purine metabolism	Global and overview maps;Nucleotide metabolism	Metabolism
M428T229_POS	Adenosine 5'-diphosphate	3.809	428.05189	0.315832524678944	850.54476360409	1362.20873363144	5136.01704281108	308.571220804247	156.690387768046	454.415944139279	243.061313560874	187.480812959196	137.845631021217	304.155334362003	607.52848487111	1916.48028830025	457.42009818289	453.079554705192	458.853609860139	Nucleosides, nucleotides, and analogues	Purine nucleotides	Purine ribonucleotides	58-64-0	HMDB0001341	C00008	ko01100//Metabolic pathways;ko01110//Biosynthesis of secondary metabolites;ko00230//Purine metabolism;ko04080//Neuroactive ligand-receptor interaction;ko04742//Taste transduction;ko04714//Thermogenesis;ko05012//Parkinson disease;ko04924//Renin secretion;ko04611//Platelet activation;ko05022//Pathways of neurodegeneration - multiple diseases;ko00190//Oxidative phosphorylation;ko04152//AMPK signalin…	Endocrine system;Energy metabolism;Environmental adaptation;Global and overview maps;Immune system;Neurodegenerative disease;Nucleotide metabolism;Sensory system;Signal transduction;Signaling molecules and interaction;Transport and catabolism	Cellular Processes;Environmental Information Processing;Human Diseases;Metabolism;Organismal Systems
M560T341_POS	Adenosine 5'-diphosphoribose	5.679	560.07739	0.0560998437313912	251434.302847092	243085.191040466	176784.929144219	128703.205155812	320409.503501171	190616.775874628	63417.736410749	114398.206487033	54868.7751388598	113247.146074863	203749.740734759	233759.766902295	126301.58913604	126482.52916704	118934.223789068	Nucleosides, nucleotides, and analogues	Purine nucleotides	Purine nucleotide sugars	20762-30-5	HMDB0001178	C00301	ko01100//Metabolic pathways;ko00230//Purine metabolism	Global and overview maps;Nucleotide metabolism	Metabolism
M573T312_POS	Adenylyl(3'-5')cytidine	5.197	573.13862	0.032213965428927	1374.19405155675	61.0398251166037	2766.36025669835	137.230057976626	1374.19405155675	253.99384177941	16271.5853156002	11094.5349551285	29310.7851247061	9158.00146825454	139.788653927722	1374.19405155675	2486.80371262382	2669.395506029	2478.94055830244	--	--	--	--	--	-	-	-	-
M582T184_POS	Adonixanthin	3.067	582.4226	0.00728381381254721	9261.20143288559	19824.414776708	22402.3332442689	40865.462144883	39378.3618437125	30630.0141646176	15227.5562112537	26810.3574316898	22449.2156742382	33991.7244221274	30080.4757842921	21511.1330539313	29422.4979564463	29475.450181017	33228.8230168674	--	--	--	--	--	C15968	ko01110//Biosynthesis of secondary metabolites	Global and overview maps	Metabolism
M301T424_POS	Adrenosterone	7.072	301.18627	0.108028542077161	157328.340009725	96248.600513495	77533.6696806905	120074.794637971	272005.689382651	165294.780340377	12014.2325829477	40453.5469626929	3476.9925152431	82779.9586049086	132959.724065246	124360.243792204	83278.0843902602	84552.377458302	84556.1501534287	Lipids and lipid-like molecules	Steroids and steroid derivatives	Androstane steroids	382-45-6	HMDB0006772	C05285	ko00140//Steroid hormone biosynthesis	Lipid metabolism	Metabolism
M297T33_1_POS	Aflatoxin b2	0.549	297.08192	0.0596465198281343	493073.242386729	2069897.45139613	1967407.96162528	2022535.81986032	1803002.07201389	2144785.28523509	1989841.26872224	1836598.29629902	2089707.28101567	2260135.59602193	2177364.48648192	2285316.98095499	1905003.32555605	1905458.95539864	1851019.48026274	Phenylpropanoids and polyketides	Coumarins and derivatives	Furanocoumarins	7220-81-7	HMDB0035208	C16753	ko01100//Metabolic pathways;ko01110//Biosynthesis of secondary metabolites	Global and overview maps	Metabolism
M353T48_POS	Aflatoxin g2	0.803	353.047	0.989510334619043	19100.6350049205	2937.58363201364	122978.701815427	55053.4471519754	74.4486982974437	77286.9380423742	395692.769847414	256072.019410783	460250.208129785	262809.828490156	79330.8244019449	3740.50279954214	160598.056273714	160642.408327097	161305.787774345	Phenylpropanoids and polyketides	Coumarins and derivatives	Furanocoumarins	7241-98-7	HMDB0030475	C16754	ko01100//Metabolic pathways;ko01110//Biosynthesis of secondary metabolites	Global and overview maps	Metabolism
M275T367_POS	Afzelechin	6.123	275.07536	0.0036017847377293	33340.9421601675	18724.4174889945	9616.63772228423	18912.9746132583	26801.1498187917	22737.2304277308	2736.21840120498	10868.7896167705	23630.9448586467	7683.97004370871	14029.0753165482	23229.0435982266	21315.7787616614	21304.4819552509	16270.9959588428	Phenylpropanoids and polyketides	Flavonoids	Flavans	2545-00-8	HMDB0030823	C09320	ko01110//Biosynthesis of secondary metabolites	Global and overview maps	Metabolism
M114T450_POS	Agmatine	7.502	114.10162	0.225293783361303	36104.7905777293	3796.86010683181	140250.787146591	39633.7605647154	49835.238790307	73735.4810950525	264488.719931831	245190.620923603	260579.771295269	228637.442609115	76690.0595431668	5147.8033605237	146949.391036061	146817.855314667	129528.349859204	Organic nitrogen compounds	Organonitrogen compounds	Guanidines	-	HMDB0246298	C00179	ko01100//Metabolic pathways;ko00330//Arginine and proline metabolism	Amino acid metabolism;Global and overview maps	Metabolism
M377T343_POS	Akton	5.724	376.94068	0.000272506469021789	15871.8696496915	7556.49376020155	11509.0676493131	8033.04673178292	8331.58215861016	13559.6700571396	14530.6476333277	7310.31262161273	12312.3649498153	12761.1368677698	8835.64571241668	12515.8619881491	8499.75703336039	8799.10902492914	9972.87181529605	--	--	--	--	--	-	-	-	-
M161T316_POS	Ala-Ala	5.275	161.09113	0.0345198950444565	357598.598416178	453073.213012329	532646.729414417	338617.689579687	459991.224098989	489770.661524319	109679.459206044	219090.629008288	149634.35971724	300930.977938851	326701.757288055	317468.812097905	392512.976384311	389230.990700831	360437.222349333	Organic acids and derivatives	Carboxylic acids and derivatives	Amino acids, peptides, and analogues	-	HMDB0244385	C00398	ko01100//Metabolic pathways;ko01110//Biosynthesis of secondary metabolites;ko01060//Biosynthesis of plant secondary metabolites;ko01063//Biosynthesis of alkaloids derived from shikimate pathway;ko04080//Neuroactive ligand-receptor interaction;ko00380//Tryptophan metabolism	Amino acid metabolism;Chemical structure transformation maps;Global and overview maps;Signaling molecules and interaction	Environmental Information Processing;Metabolism
M317T59_POS	Ala-Ala-Arg	0.989	317.20915	0.770924815472837	7974.27619920745	2931.39187419542	4714.91355916945	4289.59350547961	15930.9645207343	3375.67598779486	1908.55062320744	5158.69027132035	1262.3416813262	3565.47542810385	2760.90571691442	2907.97857002417	16531.9334545002	10364.1772755462	14310.9776913626	--	--	--	--	--	-	-	-	-
M147T216_POS	Ala-Gly	3.599	147.07626	0.450744932501475	8172.06974237675	3235.882551999	2505.99864373967	3912.31025126618	3088.12775213481	3128.1720344153	1663.48806205815	2667.54325494966	1667.00660393438	2367.06936148648	2629.15969383426	1947.94519460426	3286.17132130134	3097.29170257099	3285.70880306487	Organic acids and derivatives	Carboxylic acids and derivatives	Amino acids, peptides, and analogues	687-69-4	HMDB0006899	-	-	-	-
M174T398_POS	Ala-Thr-Arg	6.638	174.08626	0.268979552400562	50597.6676798899	62716.467366355	51811.4420802049	26457.5399366043	57223.5643644848	46626.219664233	45736.9328878275	54495.6159874616	15789.8925098093	12588.1148843088	47312.5204909314	52101.5037480756	79565.2695132385	87585.4020420614	68995.1440419579	--	--	--	--	--	-	-	-	-
M314T217_POS	Alanap	3.615	314.0917	0.0790187609096097	3118.42251440349	675.35187571815	498.456612811949	706.278595938418	653.334616825278	581.501157513875	612.628327316027	561.277866387364	496.797304611071	555.344633418925	863.501244153258	615.34475509958	4076.14551981064	3649.20870988043	3618.52514076054	--	--	--	--	--	-	-	-	-
M90T300_POS	Alanine	5.000	90.05428	0.166295405515703	40279.6882557383	53098.6365971499	1966.88591174618	33652.6442787856	110419.366071517	21592.4898721419	10527.534655831	188.25480205373	10527.534655831	6454.85104052627	11887.8446441958	38455.3427945899	6067.13296025749	6201.20202915758	6736.50636361406	Organic acids and derivatives	Carboxylic acids and derivatives	Amino acids, peptides, and analogues	302-72-7	HMDB0062251	C01401	ko01100//Metabolic pathways	Global and overview maps	Metabolism
M486T39_POS	Alanine conjugated chenodeoxycholic acid	0.647	486.3272	0.0231812003897193	239701.901417204	1496493.99343084	83925.8343599452	143596.748111163	372232.548020416	159253.56202992	940540.863680547	565451.833184393	80522.5537351256	423874.201637439	197736.11829562	118019.942938816	209982.021569078	210463.147486905	163256.169443624	--	--	--	--	--	-	-	-	-
M187T212_POS	Alantolactone	3.530	187.14344	0.180972760415038	37543.9737733128	12564.7417819888	14683.3356832234	9259.36525943658	22369.628716026	9945.81302696152	9416.31765654396	6226.27087285307	2267.81847809291	5385.85824197197	20977.48769733	13653.7052907216	11941.4012226565	11976.6348714655	11988.8267424527	Lipids and lipid-like molecules	Prenol lipids	Terpene lactones	546-43-0	HMDB0035906	-	-	-	-
M266T342_POS	Albendazole	5.701	266.09669	0.0104073440451299	448781.750228071	386650.67848941	203064.01247847	309997.485585239	348502.24767726	285617.30854549	187488.348545998	198116.676148596	146557.14884532	288303.467290032	365469.837041889	423101.459987115	334917.626227018	338275.403222397	338246.092413873	Organoheterocyclic compounds	Benzimidazoles	2-benzimidazolylcarbamic acid esters	54965-21-8	HMDB0014659	-	-	-	-
M298T292_POS	Albendazole sulfone	4.860	298.08252	0.38209006900942	803210.523318805	177045.996454951	1919876.18535077	1073056.61497684	8845.26731388542	1270290.21994313	3854982.75704308	3155071.88574704	4609311.97122642	3285692.98031024	1106045.03652783	123336.929736342	2317965.43126169	2375712.64272395	2376838.52669836	Organoheterocyclic compounds	Benzimidazoles	2-benzimidazolylcarbamic acid esters	-	HMDB0060561	-	-	-	-
M503T29_POS	Albiflorin	0.481	503.15068	0.906958885371629	4607.3721374359	2150.59177176178	206381.724059322	718.166827490287	3037.75628828818	1078.54283682711	4974.38646473503	3736.5737268612	5630.419980759	3725.47543400358	1745.74139908329	377078.738355898	1779.45799589495	1779.25259600952	1884.66035905142	Lipids and lipid-like molecules	Prenol lipids	Terpene glycosides	-	HMDB0248116	-	-	-	-
M229T440_POS	Aldicarb sulfoxide	7.330	229.04957	0.0729233871921411	333379.501304039	293972.868976798	292165.519933107	91875.5733908091	136013.402946733	310625.831088458	281123.882832104	279399.266658139	358834.034417437	308639.479718795	293326.536879948	296603.54017464	284511.579598807	291372.751986595	284374.568085709	Organosulfur compounds	Sulfoxides	-	-	HMDB0248125	-	-	-	-
M513T153_POS	Alisol a	2.558	513.35309	0.985794487959196	68734.5852832437	36843.7776606825	14005.7887230827	59679.2985760365	63484.5743851654	12361.675864982	36499.1753945419	14040.035534424	6064.53562007494	27518.6944499935	32281.9356635346	21343.3481281146	27531.3088853554	26656.9149901026	26661.9136209951	Lipids and lipid-like molecules	Prenol lipids	Triterpenoids	-	HMDB0248140	-	-	-	-
M515T40_POS	Alisol b acetate	0.667	515.36307	0.207448687271362	232629.964336938	57914.5377767586	65017.0827419275	21982.9609618989	83572.1028661279	30001.1771550366	16997.8913300679	63795.1454133886	64693.39998635	221513.951659557	116550.294730657	43012.3644037753	68612.8056386759	65606.7298312249	68609.1687645408	--	--	--	--	--	-	-	-	-
M354T300_POS	Alitame	5.006	354.1675	0.984738668627501	69690.2154517718	16072.9044646639	183218.440400786	114900.917685091	1702.89467026602	112954.802170197	229694.382919028	146773.894783037	223405.715949022	93688.4930365662	117301.964785382	16965.9766223816	187810.563290096	176477.823860652	176812.115327133	Organic acids and derivatives	Carboxylic acids and derivatives	Amino acids, peptides, and analogues	80863-62-3	HMDB0037324	-	-	-	-
M241T250_POS	Alizarin	4.164	241.05783	0.535447582030923	25617.6638911781	16357.7736730635	9810.83437008285	8554.0630384972	17151.7051915505	17820.958283089	1822.37274731006	4433.65093569224	64706.9918703063	5623.98033581238	14589.8400034377	19471.786803044	7425.86520541395	7420.80983320841	7735.69439104361	Benzenoids	Anthracenes	Anthraquinones	-	HMDB0248144	-	-	-	-
M289T129_POS	All-trans-13,14-dihydroretinol	2.148	289.24787	0.0586162846342376	41711.5998570565	18577.5251596438	14255.2200757146	11198.0314198668	29318.0965410272	8475.85656750316	14975.8852677249	45921.0573926841	38133.6839355663	24173.2778318385	16204.1164758965	18793.0046669739	37256.9792368504	39169.1576531547	39116.6439951919	Lipids and lipid-like molecules	Prenol lipids	Retinoids	115797-14-3	HMDB0011618	C15492	ko00830//Retinol metabolism	Metabolism of cofactors and vitamins	Metabolism
M174T316_POS	Allidochlor	5.275	174.07516	0.0783815822322576	25598.4917767785	39617.1867401782	33210.3171760085	24742.2139053244	42428.3452533661	39393.3958233403	10296.3185607226	9471.52178394025	6327.08058303154	13772.2601837068	95114.8049585279	37128.4562846419	28445.8367886055	28841.3070325725	28445.742069768	Organic acids and derivatives	Carboxylic acids and derivatives	Carboxylic acid derivatives	-	HMDB0248154	-	-	-	-
M342T49_2_POS	Allo-protolichesterinic acid	0.824	342.24811	0.0173521320201557	266813.040564874	60209.4746410541	40715.9717341321	28936.6628206119	55852.5541654876	18863.2873450058	34112.4574017134	42425.9757945575	107463.142963294	212925.167852675	28285.6715882652	80839.3736208933	54205.4709566904	50997.1118874378	54150.9942926473	--	--	--	--	--	-	-	-	-
M223T709_POS	Alpha-bisabolol	11.819	223.20527	0.442183477182116	24743.0701766951	26790.5142576024	29206.2500262317	27174.4109060717	25586.0759789508	29452.2713633822	27843.201248842	28028.0387131698	30470.054399518	6385.20327768262	8851.38372588062	30189.2889818699	29317.5454017375	29308.302445115	28340.9106453313	Lipids and lipid-like molecules	Prenol lipids	Sesquiterpenoids	-	HMDB0248190	C09621	ko01100//Metabolic pathways;ko01062//Biosynthesis of terpenoids and steroids	Chemical structure transformation maps;Global and overview maps	Metabolism
M181T258_POS	Alpha-d-glucose	4.299	181.09379	0.324847146599939	120770.937550361	135989.285496492	128967.961904909	131501.23638578	155975.890207645	98401.386117139	64659.4731695006	90820.2359738089	36859.45195593	105211.985168795	98170.4691162117	123253.657514943	87494.3428768238	93535.2775858287	93441.21189919	Organic oxygen compounds	Organooxygen compounds	Carbohydrates and carbohydrate conjugates	492-62-6	HMDB0003345	C00267	ko01100//Metabolic pathways;ko01110//Biosynthesis of secondary metabolites;ko01120//Microbial metabolism in diverse environments;ko01060//Biosynthesis of plant secondary metabolites;ko01061//Biosynthesis of phenylpropanoids;ko01063//Biosynthesis of alkaloids derived from shikimate pathway;ko01070//Biosynthesis of plant hormones;ko01062//Biosynthesis of terpenoids and steroids;ko01064//Biosynthesi…	Carbohydrate metabolism;Chemical structure transformation maps;Excretory system;Global and overview maps	Metabolism;Organismal Systems
M341T27_POS	Alpha-d-glucose 1,6-bisphosphate	0.456	341.26527	0.17345257222481	839.061690489525	4922.82298274145	12696.6421714018	6180.07546272413	1444.18673030874	11129.5170427617	799.44858491408	728.438260850073	504.631285896509	5339.41508155305	8488.35722691729	16035.0032788052	7989.41507030359	3614.14724281703	3742.97927752567	Organic oxygen compounds	Organooxygen compounds	Carbohydrates and carbohydrate conjugates	10139-18-1	HMDB0003514	C01231	ko01100//Metabolic pathways;ko00500//Starch and sucrose metabolism	Carbohydrate metabolism;Global and overview maps	Metabolism
M147T418_1_POS	Alpha-ketoglutarate	6.958	147.02136	0.184309699438825	382958.556748381	63461.2667381991	32837.1752065201	25529.7059782358	70394.3228773951	38738.6264448677	14956.7531299655	15640.4985998176	18820.2124386845	23283.4473435402	29404.5116124619	157886.714760676	68873.459030604	71686.9479482894	108122.358582555	Organic acids and derivatives	Keto acids and derivatives	Gamma-keto acids and derivatives	328-50-7	HMDB0000208	C00026	ko01100//Metabolic pathways;ko01110//Biosynthesis of secondary metabolites;ko01120//Microbial metabolism in diverse environments;ko01060//Biosynthesis of plant secondary metabolites;ko04976//Bile secretion;ko01061//Biosynthesis of phenylpropanoids;ko01063//Biosynthesis of alkaloids derived from shikimate pathway;ko01230//Biosynthesis of amino acids;ko01070//Biosynthesis of plant hormones;ko01062/…	Amino acid metabolism;Cancer: overview;Carbohydrate metabolism;Chemical structure transformation maps;Digestive system;Endocrine system;Excretory system;Global and overview maps;Metabolism of other amino acids;Nervous system;Signal transduction	Environmental Information Processing;Human Diseases;Metabolism;Organismal Systems
M495T201_2_POS	Alpha-tochopheryl acetate	3.353	495.37784	0.00265317350481496	21922.6508107292	3022.91294616249	3614.36238362534	4755.67305932362	13421.7315835174	1682.43705148983	2694.8420283199	2430.89617997613	1493.51519111631	503.573200231562	3142.00886646836	1151.39370027913	5161.86853728555	5123.46828887837	5541.71073398676	--	--	--	--	--	-	-	-	-
M431T128_POS	alpha-Tocopherol (Vitamin E)	2.126	431.38651	0.974503082508586	50815.520982944	20694.9781787755	21329.0586405048	77974.0968894993	21141.332200313	24139.0934605295	52992.9892215453	4863.36231662843	2907.01570631111	94475.9266915176	155679.485325232	53961.0064129115	30477.4495118042	30448.2037627682	26529.8829154046	--	--	--	--	--	C02477	ko01100//Metabolic pathways;ko01110//Biosynthesis of secondary metabolites;ko01060//Biosynthesis of plant secondary metabolites;ko04977//Vitamin digestion and absorption;ko00130//Ubiquinone and other terpenoid-quinone biosynthesis;ko04216//Ferroptosis	Cell growth and death;Chemical structure transformation maps;Digestive system;Global and overview maps;Metabolism of cofactors and vitamins	Cellular Processes;Metabolism;Organismal Systems
M281T330_POS	Alprazolam	5.498	281.0492	0.128424300420826	13974.2582432059	20649.9630748495	26930.0120442321	20566.9098574805	27446.9749103792	34772.6214032328	36554.2556108595	28791.8226599912	34524.5183976471	31903.9141077395	33008.2757494641	21002.468488295	29391.3923954679	29365.8322524106	23393.3932810939	Organoheterocyclic compounds	Benzodiazepines	1,4-benzodiazepines	28981-97-7	HMDB0014548	-	-	-	-
M291T369_POS	Altenusin	6.151	291.08554	0.0240799718457089	9799.90716775417	15903.0454611651	20611.3409933515	16264.0574396278	17165.8340779141	16820.3009027666	22051.9091214306	21911.9159449395	22672.9772608273	20916.118466295	18309.1748047497	15575.4065750316	15742.2246629372	16009.2003723148	15740.5877676625	--	--	--	--	--	-	-	-	-
M259T270_POS	Alternariol	4.500	259.0714	0.329009867017831	48707.2214707018	3529.41038111469	150058.88914811	28229.9747940852	7821.61347203671	64738.9056260033	724730.767864964	171001.17404376	286912.928479218	121196.495014918	43544.2548892866	13647.5494956928	112420.757609022	102512.827149671	108470.974265814	Phenylpropanoids and polyketides	Coumarins and derivatives	-	641-38-3	HMDB0030831	-	-	-	-
M475T26_POS	Amastatin	0.435	475.29583	0.0116703446168025	63552.8112213732	46888.5384084977	23714.8328935469	22145.2992510363	23297.732222864	31773.7879068689	25199.0264225613	24358.3723670588	24306.8298283729	33091.200548415	31851.5074837315	36097.8783288277	51969.9400347517	51312.1139329272	51312.0572914649	Organic acids and derivatives	Peptidomimetics	Hybrid peptides	-	HMDB0248277	-	-	-	-
M228T458_POS	Ametryne	7.627	228.1337	0.000773227317567598	11378.035216476	5604.52333552568	6151.25488853495	5396.69671156247	6756.50712960508	14123.3231288865	17461.3216971951	4904.00657903797	19387.6492707699	4541.29529517597	8064.44764927074	12456.6496774009	9711.01547136492	9710.92844994979	9633.33122711751	Organoheterocyclic compounds	Triazines	1,3,5-triazines	-	HMDB0248288	-	-	-	-
M230T291_1_POS	Amiloride	4.854	230.04495	0.0738159178225475	91816.4661005141	70275.3548261939	43412.5271273168	50936.3288566683	74363.6725811628	60838.1530497108	12561.7323088855	31590.9141363516	14252.7791782219	34885.424469888	40724.0922491506	69536.8172858303	57268.6769459047	58859.9342262965	58867.9769228777	Organoheterocyclic compounds	Diazines	Pyrazines	2016-88-8	HMDB0014732	-	-	-	-
M254T194_3_POS	Aminophenazone	3.237	254.13903	0.689090822787321	10551.4882900077	8502.40586093832	8809.34730792485	24807.111499025	5928.07251435442	8704.00166037809	10636.8192983346	15526.6044901798	9298.92854067678	8598.0512316359	74242.7844795304	5758.54769311088	18241.9723848916	14639.600878762	18317.9476063755	Organoheterocyclic compounds	Azoles	Pyrazoles	58-15-1	HMDB0015493	-	-	-	-
M227T311_POS	Amobarbital	5.190	227.14966	0.0600517828763221	1828.0713200652	26568.328087392	45369.7343681975	18211.6222292869	677.873924133067	17046.8955785997	65542.8738786836	88649.1268755559	65772.4206489576	83186.6118371254	48146.1068700445	25047.2895487052	14989.097069905	15310.7024545249	15311.4474975709	Organoheterocyclic compounds	Diazines	Pyrimidines and pyrimidine derivatives	57-43-2	HMDB0015440	-	-	-	-
M731T274_POS	Amoxicillin	4.566	731.19865	0.0240541265005355	1049.7330352787	1049.7330352787	1243.68421936496	55.1254823865009	1049.7330352787	62.6581169322709	27848.018097168	8714.43864221248	34197.8402172183	6184.51350331286	1783.27310214072	1049.7330352787	1567.49103193842	1606.57169459287	1762.86766645719	Organoheterocyclic compounds	Heteroaromatic compounds	-	-	HMDB0243588	-	-	-	-
M927T151_POS	Amphotericin a	2.514	926.51421	0.024312692448249	5463.89350195963	2139.49168576961	16570.6471364638	6029.14293208423	1854.59589529628	13535.7810172175	40216.8589410203	14389.9645481962	52504.515089246	33410.0054260726	5984.32357083329	618.898211497835	16696.4674603158	17804.8313948253	15748.4321076191	--	--	--	--	--	-	-	-	-
M925T337_1_POS	Amphotericin b	5.624	925.02094	1.4159327901602e-05	5394898.1452428	2165561.96315962	1870079.07470627	1854326.78057088	2038447.41682258	2213525.19258108	2387153.60899859	2080896.92810786	2253164.8982686	2469874.39938743	2997508.61553181	2413315.78418931	2199573.79295015	2197868.58535299	2103511.86457001	Organic oxygen compounds	Organooxygen compounds	Carbohydrates and carbohydrate conjugates	1397-89-3	HMDB0014819	C06573	ko01052//Type I polyketide structures	Metabolism of terpenoids and polyketides	Metabolism
M350T290_POS	Ampicillin	4.833	350.11057	0.176620580099354	19211.4129440267	22094.3013735192	41715.1388491527	17335.59340754	31501.0737266906	22356.7138804716	30246.025455133	30634.9842821395	25285.3662574096	29362.6095213513	19997.3350591443	61650.2417218878	33126.0865031117	32723.6209916796	29083.3947380753	Organoheterocyclic compounds	Lactams	Beta lactams	69-53-4	HMDB0014559	-	-	-	-
M528T290_2_POS	Amprenavir	4.833	528.19683	0.896956210595684	92866.6900577231	104416.692735461	84241.1934885586	79487.7731344679	56590.4857575278	69634.5538440595	76059.1192797355	65458.5061677322	73163.8315543769	44279.6244960028	94671.4614578509	105518.605530904	52160.9157265805	52434.2381939828	58376.0813304988	Benzenoids	Benzene and substituted derivatives	Benzenesulfonamides	161814-49-9	HMDB0014839	-	-	-	-
M394T26_POS	Amsacrine	0.432	394.1311	0.182979597107677	2284.9888463551	5881.95023526879	10726.0261083665	12979.6199198727	990.15743825786	2116.604346865	2642.34950567611	473.433383169764	1664.07161043609	3743.27764731291	3041.05054810988	3967.94329753053	5006.24958826488	4957.58347194047	5080.88140270073	Phenylpropanoids and polyketides	Depsides and depsidones	-	58265-74-0	HMDB0036557	-	-	-	-
M475T584_POS	Amygdalin	9.734	475.16738	0.23736067343746	3914.66221831139	3843.22378462248	2476.93840259673	3016.59436750891	3336.8114432776	3819.29669853458	2175.81487533898	4455.86628776633	2875.8177475137	2628.03497501251	2577.70005810309	2700.2117592557	2312.53475006606	1883.82719609257	1861.49771131294	Organic oxygen compounds	Organooxygen compounds	Carbohydrates and carbohydrate conjugates	29883-15-6	HMDB0035030	C08325	ko01100//Metabolic pathways;ko01110//Biosynthesis of secondary metabolites	Global and overview maps	Metabolism
M203T666_POS	Amylcinnamic aldehyde	11.104	203.14217	0.40776837986836	4743.28388181154	5113.32426294401	16908.8480074233	6561.62353901899	4425.3612449528	7552.30056679343	6899.85441214225	7804.64103088265	6099.14453036648	10619.0090053123	5091.82489222719	5799.25040171571	10081.4896302384	9444.75159518285	9314.51311044487	Phenylpropanoids and polyketides	Cinnamaldehydes	-	122-40-7	HMDB0031313	-	-	-	-
M254T252_POS	Anabasamine	4.198	254.18561	0.171493354674955	31388.1420541548	17462.4696120918	12318.2050594564	25177.499195363	44076.8530060826	20043.0609993386	4162.7674377762	29763.546854933	2434.94231934716	7610.12200134977	28153.295783166	28977.915953057	31103.1849851673	32409.3150712229	32454.2719671077	--	--	--	--	--	-	-	-	-
M294T385_POS	Anastrozole	6.411	294.17198	0.104424499945218	29813.0462681268	35002.334716156	35303.9396838728	36369.6374350559	29985.8270492112	37457.179211734	39036.4715744231	37600.3558545235	36199.5277802052	27835.1046343681	40562.6330117272	32831.0375080569	33278.3114487164	34331.720654874	33930.8665409003	Benzenoids	Benzene and substituted derivatives	Phenylpropanes	120511-73-1	HMDB0015348	-	-	-	-
M257T161_POS	Ancymidol	2.677	257.11286	0.198011686537752	126095.12453038	69515.9576700417	42073.7387220697	59388.4526147207	52944.8761338597	52072.9949144701	25556.0932663284	31347.6764704599	25093.8702357622	43885.1721591608	68397.1699888458	80987.2921155626	76737.2041253034	76651.7454906931	74435.7809145992	Benzenoids	Phenol ethers	Anisoles	-	HMDB0248390	-	-	-	-
M351T393_POS	Andrographolide	6.547	351.19936	0.174237449831214	11179.5927863717	12060.795548335	11102.5037587625	20224.273330033	36126.1298598204	15465.1499280566	2665.20307101794	7192.85740199126	1386.7440851295	5434.3696331349	11317.3993907534	17906.7721982904	8792.90088921018	8466.26499171766	8789.98982008511	Organoheterocyclic compounds	Lactones	Gamma butyrolactones	-	HMDB0248395	-	-	-	-
M315T34_2_POS	Androsta-1,4-dien-3-one, 4-chloro-6,17-dihydroxy-17-methyl-, (6.beta.,17.beta.)-	0.560	315.17223	0.0487254610864869	39912282.8048964	17200651.2537966	291388.332791513	262031.291893729	1307816.04598694	377761.990001121	9316657.97897991	9142289.49728635	15497.8024268506	5400.10289280245	186101.409887054	13458150.0035182	444534.111093438	435712.714807686	435615.281481429	--	--	--	--	--	-	-	-	-
M257T177_POS	Androstane-3,17-diol, (3.beta.,5.alpha.,17.beta.)-	2.943	257.22628	0.859430587999648	50694.8410881524	461.857725506217	1684.76433188273	27316.9562414505	3535.00335399261	3174.58871762712	2682.0162848032	1035.45513133204	760.746724180078	6333.54005711332	11484.8237209551	502.095709262091	5160.67394831239	5157.33013475081	5484.9901187539	--	--	--	--	--	-	-	-	-
M171T250_POS	Anethole	4.160	171.07547	0.0872711865343032	13993.0699046922	7344.73976660092	5906.30507786112	5274.40188426241	8575.98136905138	73295.5884346826	158068.465370852	2795.47067058437	2199.16881662035	4433.79744795345	8488.57420917232	7263.72509117167	5098.90747090986	5222.76785402579	5098.68905222831	Benzenoids	Phenol ethers	Anisoles	4180-23-8	HMDB0030837	C10428	ko01110//Biosynthesis of secondary metabolites	Global and overview maps	Metabolism
M577T121_POS	Angeloylzygadenin	2.015	576.50473	0.0726372958330562	968244.546867268	51324.8314710867	557539.212807674	317132.311294004	166882.51072919	310251.719905842	342244.067208975	228897.919471635	157675.109526478	46991.2634278136	330530.317782998	25038.7117806359	100257.945000138	289529.817838178	289999.75041013	--	--	--	--	--	-	-	-	-
M257T202_POS	Anhydrobrazilic acid	3.372	257.05634	0.779731980005919	251757.519931497	193227.975211661	54603.2706856316	32427.2943151442	58350.3686622146	45424.8878310952	6207.45830936039	70307.3462183361	15092.7036503819	74444.7051976231	85123.2660352488	108122.799884138	151404.294973629	149575.934351704	151380.783667975	--	--	--	--	--	-	-	-	-
M346T161_POS	Anisatin	2.688	346.13106	0.0494389450091712	59483.5555132656	50432.6455130989	64269.1105545226	58196.6177908978	102161.063428922	73010.9760312812	53062.9487882425	108418.936944399	60000.510608689	52850.1776363423	48333.9989831179	47219.9317157277	46852.7284745334	49349.8602552045	49354.001736619	Lipids and lipid-like molecules	Prenol lipids	Terpene lactones	-	HMDB0302686	-	-	-	-
M140T402_POS	Anisodamine	6.698	140.11753	0.234413079240885	339494.820928055	508592.822432398	231642.680884164	255051.548756859	147622.423081783	262218.947848029	182610.864659846	159943.910233128	292668.496725123	219715.70770254	160071.236360434	325127.413637153	208827.638444141	208497.564238288	188505.319112189	Alkaloids and derivatives	Tropane alkaloids	-	-	HMDB0244793	-	-	-	-
M266T283_POS	Anonain	4.711	266.03557	0.0359826100826582	4950.80685128855	4628.26835572416	4681.17863914318	5126.81501000286	11304.122531686	7267.32183878859	3129.04987531384	1373.07335486478	2057.68553265041	3863.73651092853	5162.35083213926	7239.43640034682	3078.19369542431	2938.91260245318	2941.62188427902	Alkaloids and derivatives	Aporphines	-	1862-41-5	HMDB0030348	-	-	-	-
M241T405_POS	Anserine	6.758	241.12859	0.922066071400086	5308.07079498982	17517.2319848831	4946.00491887893	4532.85491948951	2674.03069955193	4674.35202004898	3173.45898191583	4604.01743675636	16157.4300412259	10370.7785801707	3842.17786952741	6561.91908242889	79381.64267674	88058.4551052259	83831.0899895297	Organic acids and derivatives	Peptidomimetics	Hybrid peptides	584-85-0	HMDB0000194	C01262	ko01100//Metabolic pathways;ko00340//Histidine metabolism;ko00410//beta-Alanine metabolism	Amino acid metabolism;Global and overview maps;Metabolism of other amino acids	Metabolism
M761T337_POS	Antanapeptin b	5.624	761.01437	2.95553466105662e-06	10116967.1579772	4612757.29951199	3779965.15345758	3838178.86446374	3710150.61492727	4321924.94581253	4610672.08166655	3704225.23315548	4711401.46739875	5374810.61683657	5715184.62479909	4981269.42556599	4741443.98475478	4740252.24879268	4620476.40454601	--	--	--	--	--	-	-	-	-
M585T103_POS	Antheraxanthin	1.721	585.40878	0.0826592900324078	33227.4070128138	18843.9579718283	16199.6875379388	11548.8074540038	6157.51444137621	17157.8866334384	6510.11898739719	2401.56341404095	502.862857183507	11610.1859816323	24274.4298386407	12758.4828530189	7994.84966829959	9257.03911914053	8028.8936895617	--	--	--	--	--	C08579	ko01100//Metabolic pathways;ko01110//Biosynthesis of secondary metabolites	Global and overview maps	Metabolism
M263T330_POS	Anthraflavic acid	5.498	263.05471	0.0171353202244538	29500.7362003992	27871.3431552372	36659.6316250867	36648.3619647453	40802.2918378142	41246.4899045244	27395.3414673288	77025.8502936784	29282.7214430165	84001.5951979306	23416.3485347969	31896.6773463043	24258.229154669	40780.5006426653	40802.549973972	--	--	--	--	--	-	-	-	-
M189T219_POS	Antipyrine	3.654	189.11251	0.197184986834495	15138.3053648058	14399.1620979822	2871.06375382842	5861.69427102892	8278.52647450749	12517.4124621046	8276.68219321736	18003.309153406	23156.3172842393	5624.72619229977	19744.9126548066	6693.15547902474	10656.2490106671	10641.9589163462	8988.24774632461	Organoheterocyclic compounds	Azoles	Pyrazoles	60-80-0	HMDB0015503	-	-	-	-
M549T368_POS	Apateline	6.125	549.26169	0.103939499828147	8524.12563662566	11250.4454379317	7652.33622922252	6265.53252569117	6923.93617505688	5715.60721189699	9753.1605477095	7800.96661989737	8616.07174406568	7675.06424992436	7679.85977915902	6511.04372852242	6007.87326469498	5653.58835058621	5588.8397491581	--	--	--	--	--	-	-	-	-
M193T331_POS	Apiole	5.512	193.1076	0.397066358728653	29247.4328650499	56050.4480920062	19755.7882345598	22689.7026658051	33500.4826810009	31693.4056117883	9746.2365857424	13423.7548349397	7174.78198046851	21885.317444721	24964.6528438276	27812.9038447882	19943.3780328247	19946.0146156809	20238.4549655892	Organoheterocyclic compounds	Benzodioxoles	-	523-80-8	HMDB0033776	-	-	-	-
M540T189_POS	Apramycin	3.142	540.30507	0.0598975251169215	6179.17545206249	12666.0351656692	5766.42631838558	5650.63628647241	5049.45459877647	9757.08985202614	4000.90592408052	1564.37674299123	2758.31140457918	8628.35428707596	3610.20289121883	8617.8386930774	6861.58982543978	8150.46437687272	7166.51931729534	Organic oxygen compounds	Organooxygen compounds	Carbohydrates and carbohydrate conjugates	-	HMDB0248529	C01555	ko00524//Neomycin, kanamycin and gentamicin biosynthesis	Biosynthesis of other secondary metabolites	Metabolism
M277T312_POS	Aprepitant	5.197	277.12275	0.0514549685285331	520071.281311477	221075.888252214	3429688.49162322	1222514.15080914	2066.64185362217	4346.86802888251	11683718.7087953	8447616.79882107	14554443.4653282	8031699.12108069	1523668.15069094	204008.608595596	3833778.16059794	3832211.57240951	3745473.06869748	Organoheterocyclic compounds	Oxazinanes	Morpholines	170729-80-3	HMDB0014811	-	-	-	-
M487T272_POS	Aquayamycin	4.536	487.15046	0.0077425542932834	885.801898685345	581.016678586334	3433.10693485657	906.481720399057	845.269692189856	1129.17787494846	45373.7208600332	13744.5537387967	55511.8140475139	19133.0389736081	1355.88380479625	558.384246359951	5147.29576599469	5316.82751242393	5325.4571125517	--	--	--	--	--	C12412	ko01110//Biosynthesis of secondary metabolites	Global and overview maps	Metabolism
M615T85_POS	Arachidonic acid biotinamide	1.421	615.45519	0.867902430280192	127209.854849394	80265.1572829205	49234.158501219	39485.7016461127	32506.6723087837	45759.4953406844	20762.6730382456	14140.283276178	18226.8021412052	23886.0962471619	55694.7425798914	32020.0960172769	45331.3346673175	45327.3993427987	44088.5487068593	--	--	--	--	--	-	-	-	-
M348T92_POS	Arachidonoyl ethanolamide	1.537	348.30986	0.836924295847081	80274.4119781068	62680.6636606665	38089.5681762302	37815.1426489631	43322.0770870408	50107.3027390295	48159.1714249945	45390.0356721337	51416.8590521618	45612.7878129275	70555.6954676949	61018.0204344914	48739.1059821392	45188.1622943348	48742.5026752379	Organic nitrogen compounds	Organonitrogen compounds	Amines	94421-68-8	HMDB0004080	C11695	ko04080//Neuroactive ligand-receptor interaction;ko04723//Retrograde endocannabinoid signaling;ko04750//Inflammatory mediator regulation of TRP channels;ko04714//Thermogenesis;ko04361//Axon regeneration	Development and regeneration;Environmental adaptation;Nervous system;Sensory system;Signaling molecules and interaction	Environmental Information Processing;Organismal Systems
M463T123_POS	Arachidonoylserotonin	2.055	463.33985	0.249557569987112	79718.9680848969	35117.2373162309	44793.2581924592	50748.0900621178	12180.8001838132	41692.5564463288	71109.4990325432	40166.8451499576	9675.01939955569	93910.7445063387	31997.5564032911	42705.8451323506	52138.7249894227	62041.8286675785	52852.8095587561	--	--	--	--	--	-	-	-	-
M785T138_POS	Arachidonoylthiophosphorylcholine	2.301	784.58177	0.970190484504994	16434457.7115313	19265746.3618942	16994602.7751573	16506886.0787323	16926547.3434855	18744163.3744048	11948548.1558887	9797918.24649593	9032842.07353776	15348963.9667635	17121867.9621538	15329250.9978409	16618942.2445112	16337193.7145869	16184922.1573343	--	--	--	--	--	-	-	-	-
M357T527_POS	Arachidonyl trifluoromethyl ketone	8.784	357.24854	0.840538756520105	11827.5843450236	21098.6666190727	3686.69536830062	7354.03805438268	7290.07847427374	4238.30220045668	7153.57089508662	6240.94739473372	4187.50428358677	5746.64511080585	6481.7502340658	4818.59213641284	68467.3116470958	72813.9365264517	72827.0390566018	--	--	--	--	--	-	-	-	-
M356T55_POS	Arachidoyl ethanolamide	0.922	356.35161	0.994212279810962	2210149.5801308	7065126.8538666	6689424.08759311	6042346.39770911	5820301.85475745	6266019.88990071	5978325.58051773	6105060.95970881	7762433.06052666	5988214.26617397	6898639.95801911	6423679.92145393	5746927.3972783	5861528.59250542	5861663.28460698	Organic nitrogen compounds	Organonitrogen compounds	Amines	-	HMDB0248559	-	-	-	-
M290T329_POS	Arbutin	5.483	290.1052	0.0476942201027832	1968.62739229017	3100.92831298786	1424.3631219062	1292.5676906855	2380.14982571557	1592.50490926612	28475.5227933985	2342.11513745341	28939.3126826941	17775.593608422	1692.63186389969	3303.34371931407	3464.89939552199	3110.76335844239	5087.58576159946	Organic oxygen compounds	Organooxygen compounds	Carbohydrates and carbohydrate conjugates	497-76-7	HMDB0029943	C06186	ko00010//Glycolysis / Gluconeogenesis	Carbohydrate metabolism	Metabolism
M552T201_POS	Arctiin	3.357	552.24066	0.173234222016758	2505.30329667391	720.664333200229	756.49336985604	618.1892997845	2877.71087352836	1060.04118510355	602.090777196562	558.747684183263	595.815590269102	589.816681517243	899.555305257259	697.181884861372	1003.36649165847	1005.62435114614	914.288955192671	Lignans, neolignans and related compounds	Lignan glycosides	-	-	HMDB0248568	-	-	-	-
M246T92_POS	Arg-Ala	1.536	246.133	0.162082386989528	2872.31137458967	6638.72244030878	2441.43778225031	2482.34335261947	2567.73436206974	2451.64659734062	3397.15775846996	559.672020101763	637.046104200866	2719.72875463469	2689.3578020685	2051.86884384606	77058.8335150961	77234.0320292362	75301.6193320249	Organic acids and derivatives	Carboxylic acids and derivatives	Amino acids, peptides, and analogues	40968-45-4	HMDB0028702	-	-	-	-
M244T479_POS	Arg-Arg-Arg	7.978	244.17578	0.099478805940441	237435.591481717	144798.567613873	61086.1540939483	51713.5403374756	58416.1578031288	34065.8688639017	17217.3917997921	22495.418688469	36620.1585023451	69709.5230921396	94554.3674125492	104775.969848549	101098.20473829	100804.306538837	95245.8962920522	--	--	--	--	--	-	-	-	-
M459T156_POS	Arg-Arg-Lys	2.600	459.30672	0.874259026055645	17298.3583562107	8116.99526687049	3957.70462098635	10138.758073432	6597.314108921	7096.91061293863	3662.60298727518	1721.49331704641	982.155039156996	5326.61911267516	7865.66173186722	5356.23671767612	4088.74391506495	3496.57524162768	4102.18722445683	--	--	--	--	--	-	-	-	-
M289T372_POS	Arg-Asn	6.196	289.14879	0.369229554627328	6270.2823439358	10192.079589905	5775.6882706411	16594.4132298037	11007.7734968838	12489.6981594237	1409.39861692261	5748.96372204846	64850.5383675168	6346.87373435527	12937.7514897499	5728.68459402335	18839.7500074853	28885.8861877284	29024.741686082	Organic acids and derivatives	Carboxylic acids and derivatives	Amino acids, peptides, and analogues	68040-95-9	HMDB0028704	-	-	-	-
M460T192_POS	Arg-Glu-Arg	3.205	460.28024	0.180849425967511	3732.64732218234	5016.16494162658	1587.22783347266	4012.03865423539	2047.66930206862	6795.27703399346	1585.38842358998	1080.28344934843	1128.7601572231	1677.67298779058	4185.07020473177	5234.15163321012	4713.22726540203	5049.33059661625	4713.98451971969	--	--	--	--	--	-	-	-	-
M232T288_POS	Arg-gly	4.799	232.11712	0.430053513969837	20475.661226161	7179.94916684449	9521.18933373411	8305.38872097165	13159.1009253135	16041.5708523366	6819.52912252772	6677.68630966375	5139.32070825278	2768.0098056047	6397.96436110145	9279.90804605995	22050.6277746988	20667.9181357331	20644.6751132602	Organic acids and derivatives	Carboxylic acids and derivatives	Amino acids, peptides, and analogues	2418-67-9	HMDB0028709	-	-	-	-
M347T417_POS	Arg-Gly-Asp	6.949	347.15454	0.309332395706663	2979.48849477446	2946.31446208201	684.174749941763	1744.90177774379	2732.3292678557	2006.47184956154	79.1684996165061	144.448062385121	1336.86022605376	123.457477400187	2905.93346238916	1627.21871659556	1842.68040598235	1985.53183895864	1851.83413655858	--	--	--	--	--	-	-	-	-
M157T315_POS	Arg-his	5.248	156.61379	0.518560070828878	56236.5503914336	36765.085086247	24253.6144967274	31851.2615098579	36117.9676049543	38321.6963464686	11026.2012118851	9311.0342520938	2105.82942337997	20648.9715304673	47633.5419188784	28068.496927925	19173.9216633668	22125.8014655024	22089.3663502099	Organic acids and derivatives	Carboxylic acids and derivatives	Amino acids, peptides, and analogues	155114-05-9	HMDB0028711	-	-	-	-
M428T157_POS	Arg-Pro-Arg	2.623	428.27855	0.301772758915928	9695.78874019591	1934.95965313895	2473.83647245623	5041.45625858991	3356.83217626622	5076.16976573309	1029.03099881365	1152.91258971091	813.791643139896	1160.21908457681	4724.67263334389	3031.64327021317	2902.89859059655	3029.10276217255	2897.53649737927	--	--	--	--	--	-	-	-	-
M418T43_POS	Arg-Ser-Arg	0.721	418.26597	0.232758832192492	23283.2578558305	311.94174753152	9775.52633843753	15658.578616927	9498.07793622436	9893.71859864176	11013.5312234841	3997.75755724171	5334.99957941084	5626.02491050244	12823.2175306079	10812.6431350961	2370.32163023176	7313.28421105048	6783.0752624302	--	--	--	--	--	-	-	-	-
M344T446_POS	Arg-Trp	7.440	344.19152	0.217245473032271	15801.87019905	13297.5478420886	8626.0328951393	9303.78324627906	25973.9693001866	15805.8941393513	3054.85993060384	8889.17273791629	743.754338864903	4633.76779882827	13675.0585172904	16057.727916037	12842.4186606697	12255.8731782013	12208.812963414	Organic acids and derivatives	Carboxylic acids and derivatives	Amino acids, peptides, and analogues	25615-38-7	HMDB0028720	-	-	-	-
M259T514_POS	Arg-Trp-Arg	8.566	259.17489	0.210504519576927	13241.0752220628	14851.7495461176	2538.36002029245	5784.53446899894	1801.4746781265	3584.78797018442	5970.26446717309	1145.70696934187	5711.20374149522	6146.57521118784	5449.62799031651	772.646868628444	50248.7156235044	50046.5412854692	49085.5037486408	--	--	--	--	--	-	-	-	-
M509T30_POS	Argatroban	0.506	509.27662	0.118350947244294	6746.08327595562	8196.15881439257	10779.3843810502	4929.87822132321	7551.99645971454	7162.29325326131	7489.29474380685	7077.2691817958	6768.44751926254	16782.7850105331	10182.5969753415	6367.41326900297	7191.75273590204	7559.54510575749	7149.49209963594	Organic acids and derivatives	Carboxylic acids and derivatives	Amino acids, peptides, and analogues	74863-84-6	HMDB0014423	-	-	-	-
M174T158_POS	Arginine	2.631	174.18436	0.0197630962857536	392784.468276675	304013.511884644	232635.743597461	236174.403216914	224090.379159104	236572.547345912	233913.70752693	232362.136520014	298566.794680343	278661.397474111	338174.973612612	309952.50601992	222110.937520615	222097.959835297	223790.269886776	Organic acids and derivatives	Carboxylic acids and derivatives	Amino acids, peptides, and analogues	-	HMDB0303361	-	-	-	-
M531T57_POS	Arginine conjugated chenodeoxycholic acid	0.942	531.37713	0.0108234538173228	22872.3392446832	11474.195164786	22171.3229548141	6337.68713388154	33226.9013182953	4513.02567331454	2969.35687544366	21714.3463656015	12667.3360931533	31824.5844107905	10398.9345121269	7701.92935268387	10111.7342271789	11044.9530602152	11069.8474088816	--	--	--	--	--	-	-	-	-
M397T302_POS	Argopsin	5.039	397.01893	0.0338333287522094	5673.68601496189	686.909348847256	4212.31644521349	2970.75605379833	4647.07487316155	3605.42683252504	6762.86985854192	5510.1892898853	11474.1705533633	8300.58758842778	6678.89581594884	832.573009207132	7773.05368726485	7020.73761985443	7016.39390399427	--	--	--	--	--	-	-	-	-
M448T375_POS	Aripiprazole	6.252	448.14141	0.0035837110342434	229307.660342858	101242.405952594	89278.9094660022	76833.2076147415	119415.052162052	91619.2078546668	32228.7180069314	78876.171976865	27077.6514501435	73143.174431754	144737.121662751	140708.577064817	103886.266678367	108953.051111547	104020.686480397	Organoheterocyclic compounds	Diazinanes	Piperazines	129722-12-9	HMDB0005042	-	-	-	-
M197T355_POS	Asarylaldehyde	5.922	197.10269	0.355064298375055	3898285.979847	3286892.43116469	2671923.26017733	2331241.73833489	3003015.69387968	3019137.37231424	1412921.75269683	1928112.75576445	1373277.21028325	2474840.44995116	3322210.87274718	2938119.23277378	2744197.69618596	2785854.47617541	2744252.26743961	Benzenoids	Benzene and substituted derivatives	Benzoyl derivatives	4460-86-0	HMDB0029648	-	-	-	-
M810T127_POS	Ascomycin	2.121	809.52408	0.00200609165191104	7828.8493429244	8992.88838279585	5244.24562521006	4453.74984973729	8758.97599537207	4838.14232416447	2223.78425815974	4692.08611316905	2038.21278135618	5282.98370476116	4745.99477261228	12389.7977639474	4678.10249811153	4282.77461918932	4322.78794043061	Phenylpropanoids and polyketides	Macrolide lactams	-	-	HMDB0248652	C12102	ko01052//Type I polyketide structures	Metabolism of terpenoids and polyketides	Metabolism
M443T55_POS	Ascorbyl stearate	0.924	443.27833	0.0444240237572524	96548.7743583262	74374.6867239486	104928.355042586	36471.8151912028	192903.089824714	140502.722302074	36999.7553654376	55860.303211224	27254.0424002779	78527.894681485	109805.312945779	59978.8070422254	67181.5963800109	67088.5111087296	61057.6806159477	Lipids and lipid-like molecules	Fatty Acyls	Fatty acid esters	10605-09-1	HMDB0038242	-	-	-	-
M489T28_POS	Asiatic acid	0.470	489.33327	0.106998620064618	1897.95636131462	8073.1376617119	2449.99859120075	3765.28084930721	3254.88708689083	10355.6123630092	4585.80077091135	3659.50497430455	34945.2215158151	6637.74218227698	7619.89544921454	721459.575947245	5606.05319050461	5606.65673386066	5797.50022207461	--	--	--	--	--	-	-	-	-
M209T414_POS	Asn-Gln-Arg	6.899	209.09416	0.241518886077235	10856.5026685317	1718.03802951532	22302.7501557936	12748.9082248023	4166.32118853729	30270.2610732856	34234.6756667262	44150.7139146301	31316.20948925	37917.9946280549	18174.5538386268	1882.89043180801	39564.9978341788	31840.3359346339	39445.8391744791	--	--	--	--	--	-	-	-	-
M262T177_POS	Asn-Glu	2.943	262.08471	0.231892134938966	1318.03369702349	2061.91204051225	11095.0498352229	3799.80746395072	1229.40918629632	7700.02525903867	89994.8972560534	65116.1827623815	96013.7161800164	44875.629726905	5745.71188642448	2381.09462977198	11086.5593430903	11098.2592988522	10820.6912257404	Organic acids and derivatives	Carboxylic acids and derivatives	Amino acids, peptides, and analogues	20917-58-2	HMDB0028730	-	-	-	-
M220T198_POS	Asn-Ser	3.301	220.10724	0.288371752657484	100785.262917134	36040.448562241	34530.4518672149	55212.0560469209	28021.8406822213	34101.1494575744	25262.9525034246	27383.8114052285	21654.0476114363	36599.0528043697	37532.9240525137	30944.2612945378	30819.2629542173	30791.372729343	29432.781585048	Organic acids and derivatives	Carboxylic acids and derivatives	Amino acids, peptides, and analogues	-	HMDB0028740	-	-	-	-
M475T199_POS	Asn-Trp-Arg	3.309	475.26358	0.419802084801617	13337.3459761638	2066.64635204005	4430.70477849526	2671.245852336	9156.6989696522	1544.87126555123	944.420500193043	990.81980550788	497.110816666551	2518.85169766985	7456.81457691898	1802.7922507366	3141.58213224093	3142.05226238671	2916.8893124699	--	--	--	--	--	-	-	-	-
M181T503_POS	Asp-Ala-Arg	8.384	181.10729	0.229542069394256	10839.3407312547	12902.7268697663	9683.99908612094	7018.00602728856	13488.5446425839	10164.9757868788	5335.31227434309	10725.9266114653	5078.23054997149	6213.72984535598	11206.5918017004	13942.0439900275	14665.2786777633	15862.2741002786	15903.2600304823	--	--	--	--	--	-	-	-	-
M272T381_POS	Asp-Arg	6.346	272.16003	0.0814961856379673	107994.464719844	99763.219431693	70312.3439794507	95524.3741528738	212454.735467477	111752.215861931	47864.5875737722	120770.316420536	37799.0247208062	81661.969609912	158644.574422925	105415.019059499	99439.4040819101	99251.8173647223	102105.659859836	Organic acids and derivatives	Carboxylic acids and derivatives	Amino acids, peptides, and analogues	-	HMDB0028747	C01479	ko01110//Biosynthesis of secondary metabolites	Global and overview maps	Metabolism
M262T308_POS	Asp-Gln	5.135	262.11795	0.230644587453412	97086.6005419411	132092.562454599	93684.933307684	112972.719449731	137707.225889317	116320.699695633	29215.4151480412	47861.0330979349	17353.331499211	69434.8784786547	116911.881303492	111752.569783878	80037.4972253193	80727.9627911822	80730.6292775354	Organic acids and derivatives	Carboxylic acids and derivatives	Amino acids, peptides, and analogues	-	HMDB0028751	-	-	-	-
M263T417_POS	Asp-Glu	6.957	263.09018	0.0831737522649812	17212.1393293668	22232.3198796088	23519.709895775	25435.9631822043	26208.465244213	25896.7739262993	6051.97381447055	13884.5263403217	4258.91691960366	16696.6818524458	22208.9512326335	22551.4969417018	13647.2176114581	12075.3693798551	13555.5069715181	Organic acids and derivatives	Carboxylic acids and derivatives	Amino acids, peptides, and analogues	-	HMDB0028752	-	-	-	-
M347T130_POS	Asp-Gly-Arg	2.173	347.1596	0.168590105687783	28843.52701076	20187.3134840734	3784.26134038196	63674.8074161085	13323.819336022	3840.66440593132	29375.7458881278	14427.8521685078	6371.66530905732	19693.7982499759	21402.8571849065	7049.16125222673	18844.36872563	19166.1675705356	19163.3132944331	--	--	--	--	--	-	-	-	-
M160T357_POS	Asp-Gly-Lys	5.942	160.1072	0.504186003730287	64715.3556013464	38515.7776869587	9640.68958590012	26020.6288362811	76956.1053990116	4814.2897715679	16020.135623854	797.568216046697	13314.9831642182	3035.34210374288	41800.74518793	4455.27133182946	58262.42857786	58354.4758297905	58886.8981123141	--	--	--	--	--	-	-	-	-
M231T381_POS	Asp-Pro	6.350	231.10875	0.272669444954229	32609.9694893312	59763.7880303049	46662.3045482335	56122.6615600267	61817.6972104153	40652.1234012874	68820.7531800094	72658.19110382	68406.2445975964	66119.887934588	50430.5015823405	52680.6053864451	8979.73602541106	8360.57835746397	8971.21094644457	Organic acids and derivatives	Carboxylic acids and derivatives	Amino acids, peptides, and analogues	-	HMDB0028761	-	-	-	-
M189T268_POS	Asp-Ser-Arg	4.459	189.08624	0.540292105854951	28193.8362233843	57698.4193030803	61067.6430983797	47017.2955349311	50561.9779327502	56024.1063693162	28697.4378441858	39685.8098174929	38666.2883065545	40883.6273960926	52113.3139620261	52885.8121671869	53067.7099670633	52840.0765783966	53068.0381709908	--	--	--	--	--	-	-	-	-
M295T366_POS	Aspartame	6.093	295.13916	0.0591424070051655	22990.8669934613	12734.1493439826	11265.7661756243	13268.408793767	23223.4970066353	18812.6588458931	7532.00256487897	6631.5368157175	4059.05431569499	7162.78339498369	18927.0871374903	15132.0377381953	11801.0419055389	11765.1695714025	10895.158649563	Organic acids and derivatives	Carboxylic acids and derivatives	Amino acids, peptides, and analogues	22839-47-0	HMDB0001894	C11045	ko04742//Taste transduction	Sensory system	Organismal Systems
M1016T187_1_POS	Aspartate conjugated chenodeoxycholic acid	3.112	1015.66978	0.000567315440093116	1686933.17940569	1105059.31407209	590557.2646463	676580.109411187	559607.424253442	897896.349751877	212113.976710177	167153.209730261	159219.870830997	560628.290325492	1036867.95472176	1016764.39568605	735163.512821027	725880.58498144	725672.000553092	--	--	--	--	--	-	-	-	-
M230T347_POS	Astemizole	5.790	230.14938	0.169803362061829	1913889.03003167	1825018.34912457	1286170.46464614	1689002.42706635	2381175.33438607	1661330.04808116	630405.095479607	1029370.11434208	488512.952062227	1057607.29661587	1199793.30829833	1534058.29673719	1036420.6809399	1043717.09294374	1052457.86877837	Organoheterocyclic compounds	Benzimidazoles	-	68844-77-9	HMDB0014775	-	-	-	-
M924T116_POS	Astrasieversianin xv	1.926	923.50933	0.947756504400436	3367.16516538821	23381.6945435549	15955.4454641013	11402.3331371756	34614.5910430714	12985.4473556156	2291.47257140102	6929.01208405256	3346.54935309527	19368.4359164058	13413.4159447019	34402.9578654518	10390.4840827891	8808.27209039452	10407.0701715673	--	--	--	--	--	-	-	-	-
M567T182_2_POS	Atglistatin	3.038	567.32179	0.209061201527915	69608.7526301764	174415.625722534	139824.377771145	223799.813180934	156933.624482695	192950.87524793	58487.7480116569	62031.6378731366	43457.7929580193	105909.401360078	146146.995064567	258034.688222321	147037.587900859	154313.385916178	147207.830495038	Benzenoids	Benzene and substituted derivatives	Biphenyls and derivatives	-	HMDB0248698	-	-	-	-
M367T16_POS	Atovaquone (atavaquone)	0.271	367.13172	0.173320758136697	2518.23217680422	3308.44223323176	4938.26904627758	3552.20766655611	3035.00306516357	4345.73385491349	2589.92323484144	3844.30445081386	4493.02218632033	3176.85754404218	3076.62506746293	5215.44300301233	3087.03835553931	3075.13689792065	3075.03267709575	--	--	--	--	--	-	-	-	-
M212T256_POS	Atraton	4.267	212.17474	0.0029076803658732	83012.7830685347	49101.1820506561	27521.4567625524	27884.5197871093	28925.9781062506	39828.6798539984	8645.2913882918	13641.3308867757	7969.70995570473	19279.2634988953	79693.5577327861	46298.8423498817	38309.6237039818	39530.5777054182	39527.6897511844	Organoheterocyclic compounds	Triazines	Aminotriazines	-	HMDB0248713	-	-	-	-
M311T329_POS	Atrazine-desisopropyl-2-hydroxy	5.477	311.17068	0.182453201649077	28792.717429495	27013.6509297884	26871.0604794257	29411.2704251876	59190.7568156215	30838.9951558137	6935.83706237616	23163.6685341079	3914.40510884889	19763.1117344915	36932.6289037234	33265.923905864	31106.6421360073	31106.6148007884	30402.3157251307	--	--	--	--	--	C06557	ko01120//Microbial metabolism in diverse environments	Global and overview maps	Metabolism
M364T418_POS	Aucubin	6.964	364.14142	0.535853025225585	95640.3322001934	28276.6020238699	26123.9296199631	25870.14015641	34823.8255282895	23040.1238191965	11293.6507191846	12740.4277017843	9786.15196233692	24039.4044829593	30742.3607937803	31374.4908177234	29743.3468306951	28983.5684411524	28996.9019872396	Lipids and lipid-like molecules	Prenol lipids	Terpene glycosides	479-98-1	HMDB0036562	-	-	-	-
M268T338_POS	Auramine o	5.628	268.16497	0.00176942355267267	288795.157111348	251849.241703605	143278.755661715	141735.775626029	160701.876088958	170617.797050828	181801.637241109	175870.06115806	181769.680351127	176361.828274079	220187.987395907	240623.06556227	168733.75554213	167899.260767602	149103.068954029	Benzenoids	Benzene and substituted derivatives	Diphenylmethanes	-	HMDB0248724	-	-	-	-
M559T299_POS	Auranofin	4.984	559.1221	0.166326578018426	87139.4230310746	108480.610461262	56049.0147113602	103421.544511974	179.54852548658	112653.757929155	24423.6712467855	43350.4554030762	27071.0984737452	46879.3378670431	83589.5287019366	114195.361716278	48251.3273571973	48132.8653199714	50472.9820301701	Organic acids and derivatives	Carboxylic acids and derivatives	Tetracarboxylic acids and derivatives	34031-32-8	HMDB0015130	-	-	-	-
M597T64_POS	Aurapten	1.067	597.34185	0.000215698046001125	8207.20104066575	30357.9702190553	10802.1108052484	17171.8367092993	13606.6146801034	20582.5261858085	34069.8059423308	27183.984200901	19171.7166750586	17533.1973911278	18969.7202996061	16105.8299994462	16097.0929286617	17461.6251500883	17335.612434225	Lipids and lipid-like molecules	Prenol lipids	Terpene lactones	495-02-3	HMDB0034054	-	-	-	-
M571T273_POS	Aurofusarin	4.543	571.10543	0.13259085337862	595.768756812536	115.005335159177	8457.62331398776	1439.71860936418	3876.85983663569	1762.57774953457	15032.7025280784	8631.99130343852	22788.6855689787	15155.7922425104	1924.68000255424	3876.85983663569	6896.14735530362	6802.6433344125	6897.57407259264	--	--	--	--	--	-	-	-	-
M555T230_POS	Austalide D	3.830	555.19837	0.0199112983003629	34436.1089244047	51184.2776305704	67079.5094013705	64702.2515007434	52959.2011392289	123025.581616145	111905.00728115	52522.9106294991	47712.2575780189	62796.809952259	55541.0802506981	59469.3809188564	78497.2624588562	69838.2720884077	69549.3189820162	Organoheterocyclic compounds	Benzopyrans	1-benzopyrans	81543-04-6	HMDB0031140	-	-	-	-
M344T56_1_POS	Avocadyne acetate	0.928	344.25869	0.120950352871776	8872.23819946313	10221.1776958135	46048.4989896666	13184.6865409067	38925.5183763359	22974.2717788043	20567.3931016779	26859.2605069228	2380.24542833067	50372.0463448459	31757.0792415981	36776.6913378466	23194.0490187228	23357.8889423358	12562.0233581995	--	--	--	--	--	-	-	-	-
M300T302_POS	Azaconazole	5.028	300.04634	0.0300488573445425	16247.884799942	26338.1853290893	39254.9886711896	21618.4216285997	10056.7034810104	19733.882181114	148009.806362103	136373.212868338	54073.3762957723	133230.493668415	33853.6137228957	9304.43905729801	32412.4738348158	30713.5806585969	32480.4178901326	--	--	--	--	--	-	-	-	-
M685T326_POS	Azadirachtin a	5.433	685.25248	0.060138658637745	3997.60747793223	5641.4838006751	2994.59937589036	6256.23035363884	5858.09566502494	6252.04576553613	157457.507516036	66708.5611798248	199490.131636269	52645.0830356367	6885.62113587353	7163.96016768608	6218.02338463424	6393.29161367597	6472.7869275606	--	--	--	--	--	C08748	ko01062//Biosynthesis of terpenoids and steroids	Chemical structure transformation maps	Metabolism
M279T303_POS	Azamethiphos	5.055	278.95131	0.0314710627430273	25796.4753274021	15640.9077510414	10176.6133617588	11639.5264841816	13747.5588746637	15551.0960018317	3625.58887755576	3963.19403665782	2577.83993599371	12003.0285754581	16096.3001198871	18142.3583178727	11409.4072666799	11523.3798614156	11409.3246434059	Organoheterocyclic compounds	Oxazolopyridines	-	-	HMDB0248763	-	-	-	-
M212T317_POS	Azaserine	5.283	212.03071	0.105381257633715	861.608977743035	2039.71266812561	3849.37714474148	1257.67563579304	3613.07991794777	3295.87060780468	342.057445619358	393.440016551845	2347.52306019671	356.978754746543	8679.11449804764	4533.18723941014	1867.58744797116	1715.38471263262	1717.74433805873	Organic acids and derivatives	Carboxylic acids and derivatives	Amino acids, peptides, and analogues	-	HMDB0248767	-	-	-	-
M182T205_POS	Azimsulfuron	3.425	182.07818	0.191763108959035	67138.666683808	41374.1616897389	43332.160310039	51599.7431666171	53987.5093868159	32667.0298623766	18018.4215643218	25854.1745680934	12647.2634777385	27939.9028048787	36848.366576956	40221.4488951512	34313.696688285	35661.0935755922	34103.8768483494	Organic nitrogen compounds	Organonitrogen compounds	Sulfonylureas	120162-55-2	HMDB0033145	-	-	-	-
M289T311_2_POS	Azinphos-ethyl	5.191	289.02467	0.056935064519454	7515.50878299628	2024.906287533	33132.5905812752	6560.43724141195	701.854110244406	21855.4942272191	75199.2354297232	77180.3732432878	84098.3797780208	68320.6374223501	9635.63845131809	1833.05493341623	27293.3252242069	27290.1960237851	26149.4073930288	Organoheterocyclic compounds	Benzo-1,2,3-triazines	Benzotriazine organothiophosphates	-	HMDB0248806	-	-	-	-
M750T52_POS	Azithromycin	0.869	749.51017	0.341670173643328	130764.141056065	12926.8347019813	13896.9822374653	7812.20648476083	9900.69793410621	7991.64897701413	3181.19091913532	16076.549662546	35030.2796252257	54514.2292424968	51111.2670034184	19651.6963920881	21199.5308786381	21738.3921302774	21961.2173543369	Organic oxygen compounds	Organooxygen compounds	Carbohydrates and carbohydrate conjugates	-	HMDB0242518	-	-	-	-
M462T32_POS	Azlocillin	0.530	462.14453	0.00816125524098941	29353.017073243	265432.544890791	193327.296612496	138380.181980032	209327.093066267	359310.563422636	263060.750218661	253363.719641253	360273.226226989	350798.889308619	284584.346535564	434517.532105021	345248.375116362	364412.88970702	345081.560152828	Organic acids and derivatives	Carboxylic acids and derivatives	Amino acids, peptides, and analogues	37091-66-0	HMDB0015194	-	-	-	-
M199T86_POS	Azobenzol	1.427	199.0858	0.959898577334868	30970.00918006	8558.45577929287	48232.3839961061	28875.5755101098	7933.42667989178	36352.0175944215	147728.602999796	89591.4697773925	137807.946813242	170418.120783169	31042.988937051	5466.91750132119	72547.4702330099	72304.887834623	60742.2165297198	Organoheterocyclic compounds	Azobenzenes	-	-	HMDB0248813	-	-	-	-
M404T375_POS	Azoxystrobin	6.254	404.12907	0.0230175131611755	118933.509696093	103832.012046045	59552.5467227566	46162.4897120318	90880.7189139949	88118.350482655	23922.0834091249	29891.3156647112	16391.6857131942	48526.8946112621	77919.3880700038	80815.528340359	59946.6459662374	59953.5967677462	57394.8795754173	Benzenoids	Benzene and substituted derivatives	Phenyl-beta-methoxyacrylates	-	HMDB0248818	-	-	-	-
M390T369_POS	Balofloxacin	6.146	390.16367	0.222036520344487	8089.95772016614	11332.5626053785	12674.8003471985	8466.58347342951	12640.5099098105	15422.5910275615	16542.7550695452	13722.0035799425	13631.3531713766	14092.7937340561	10364.5383214924	12325.5055344101	11285.8282179161	11278.9883512616	10701.4837904043	Organoheterocyclic compounds	Quinolines and derivatives	Quinoline carboxylic acids	-	HMDB0248853	-	-	-	-
M517T605_POS	Barbaleucamide a	10.086	516.94134	0.000695671981551754	1885.19810774009	2484.70313345365	1376.78023517791	876.018897347731	1986.0136626232	3063.69298544112	1424.68929005422	2572.49273668404	1760.70972500892	1172.43632342372	1305.15787112359	1396.29991064425	1779.04651121298	1954.12119790286	2440.22505806033	--	--	--	--	--	-	-	-	-
M927T59_POS	Bassanolide	0.978	926.6233	0.849523415193666	74231.6670083861	38317.1066447557	62397.7278566835	12411.3284858531	83349.3777038905	11929.7329900506	15163.8361940977	53049.2688031058	21972.1226543363	68591.5193855727	24027.1354496082	34295.9309570524	37683.8932701514	37383.3786804901	40307.3047012379	--	--	--	--	--	-	-	-	-
M537T101_POS	Bata-carotene	1.681	537.42119	0.853179509552373	49516.1212588722	20112.6564141443	20577.9769801745	27666.2916123876	24846.6741712075	16462.9500651041	19176.0069465574	7613.10416495609	4831.4319102608	18053.9929232863	25705.0024204482	19238.4470946544	17944.8740044728	17937.7392857047	17057.0888452952	--	--	--	--	--	C02094	ko01100//Metabolic pathways;ko01110//Biosynthesis of secondary metabolites;ko01060//Biosynthesis of plant secondary metabolites;ko01070//Biosynthesis of plant hormones;ko01062//Biosynthesis of terpenoids and steroids;ko04977//Vitamin digestion and absorption;ko00830//Retinol metabolism	Chemical structure transformation maps;Digestive system;Global and overview maps;Metabolism of cofactors and vitamins	Metabolism;Organismal Systems
M333T400_POS	Bathophenanthroline	6.661	333.15199	0.285517489013617	8562.51575144524	10677.6809294211	9461.54738126496	11703.1138865042	10053.2187637172	9816.19898320682	5374.43054805935	11251.3811316023	4096.47790391699	5084.10424464319	10108.5375630269	12175.8555973059	11938.3360243923	12073.9459038161	11908.3163439063	Organoheterocyclic compounds	Quinolines and derivatives	Phenylquinolines	-	HMDB0246617	-	-	-	-
M669T274_POS	Becatecarin	4.561	669.16405	0.0883788246968032	47.5540984513462	3947.62144677216	12963.178662166	272.402990879174	3947.62144677216	655.036118978425	57469.6100274617	25271.9615287688	68582.3005214893	33301.8739603821	947.339875909995	3947.62144677216	5415.84515381811	5424.06767778165	5855.54699619261	Organoheterocyclic compounds	Indoles and derivatives	Carbazoles	-	HMDB0248919	-	-	-	-
M409T365_POS	Beclomethasone	6.090	409.20204	0.704719603486333	52360.8883611304	5717.03725967102	2996.71582687414	6637.93930298807	6162.87173979374	5947.36776787875	5327.89532090981	5463.53884070028	6121.03695696702	5190.74406897953	6405.9016431591	4411.45302235904	5991.63257168609	5877.11012282761	5989.98799932116	Lipids and lipid-like molecules	Steroids and steroid derivatives	Hydroxysteroids	-	HMDB0248924	-	-	-	-
M358T73_2_POS	Behenic acid	1.220	358.36745	5.17506049397901e-05	196831.14270065	224487.401176877	161365.467106814	169289.239400828	163804.437544699	185066.917121576	136819.851426439	174997.291680921	125575.532405345	169971.730506695	229336.222432132	198771.338527389	322846.301740688	322803.29974283	318011.401208723	Lipids and lipid-like molecules	Fatty Acyls	Fatty acids and conjugates	-	HMDB0304269	C08281	ko01040//Biosynthesis of unsaturated fatty acids	Lipid metabolism	Metabolism
M348T479_POS	Benalaxyl	7.979	348.16341	0.241120386869258	8246.10844643757	9525.65402763454	9492.10053121828	7008.64584149644	8977.60681602233	8917.44518947912	8355.08199441759	3852.14379638577	1856.11771712088	10198.7545834855	9266.24963913486	9472.62204621118	9255.79955779668	9346.111787614	9170.60271776792	Organic acids and derivatives	Carboxylic acids and derivatives	Amino acids, peptides, and analogues	-	HMDB0248940	-	-	-	-
M425T117_POS	Benazepril	1.942	425.19637	0.0167709904229659	15219.7178290976	44566.6322497014	26396.5831407968	51648.5948343945	18496.0609210806	35243.0517632247	30407.4379400566	42181.6940037312	39842.0615867111	41373.6431826584	39405.7282361528	33661.115812635	31241.6186788078	34500.2528568444	34788.6339562897	Organic acids and derivatives	Carboxylic acids and derivatives	Amino acids, peptides, and analogues	86541-75-5	HMDB0014682	-	-	-	-
M224T224_POS	Bendiocarb	3.740	224.07692	0.0740423157056594	10125.6013748322	5736.13309214976	16381.2479151882	3325.86346296163	4548.78415689326	11565.2001296084	30585.9410484995	24423.1985645527	35209.56169009	18923.0410346437	10566.7151029702	6887.38182358534	24063.4503648268	24062.7654202648	23684.2758967102	Organoheterocyclic compounds	Benzodioxoles	-	-	HMDB0248947	-	-	-	-
M280T205_POS	Benfluralin	3.424	280.04673	0.086576243736073	11307.8296985148	7721.34985704089	4851.7457962802	8728.95813013369	10149.504323228	5768.55477925549	2369.04318781383	2876.31008736053	505.782946764783	2283.94434631479	4154.15691942528	7424.37187701785	4280.89421291555	4377.22638098236	4280.49629353704	Benzenoids	Benzene and substituted derivatives	Aniline and substituted anilines	-	HMDB0248950	-	-	-	-
M279T316_POS	Benfuresate	5.270	279.05851	0.036618539738526	20126.2617978176	16674.2535354299	471641.804157698	49233.223939252	14952.3365145077	63506.8301425417	553183.035169353	303434.425143169	295521.025503278	332246.140222954	211726.206343172	15024.5112257711	403957.038193406	402809.214423506	296047.914879346	--	--	--	--	--	-	-	-	-
M307T354_POS	Benz[a]anthracene-1,7,12(2h)-trione, 3,4-dihydro-8-hydroxy-3-methyl-, (3s)-	5.902	307.10201	0.757656996531128	796.44822935854	1072.21808309211	1113.10385211333	1441.78422245323	1034.59660204449	989.725983041555	1434.76190473284	1206.73719892644	812.714516754611	1101.60103782849	790.990931441351	848.570559352989	9990.83773567238	13597.1608766897	13583.0492718232	--	--	--	--	--	-	-	-	-
M304T131_POS	Benzalkonium chloride (c12)	2.181	304.29912	0.740856818763013	486010.311382331	82496.9513899934	73907.8619436791	37216.1706365808	100674.446984681	94154.9458789831	76421.3172859974	60254.8868917575	75270.222454859	78357.1137846676	181820.22633389	109256.202147005	118050.89737296	117986.506446006	120625.11685674	--	--	--	--	--	C06523	ko01060//Biosynthesis of plant secondary metabolites;ko01066//Biosynthesis of alkaloids derived from terpenoid and polyketide	Chemical structure transformation maps	Metabolism
M277T300_POS	Benzamide, 2-chloro-5-nitro-n-phenyl-	4.997	277.06133	0.0334361491186546	7181168.88656588	3067876.91159104	13182335.4386269	7964741.08566362	98933.1325789385	9311992.4763409	31208396.9315947	21646286.179388	31679221.0477494	20893006.0339427	10063377.6196908	2837618.90218223	13421550.959953	13394125.5187811	12779888.3417414	--	--	--	--	--	-	-	-	-
M385T371_POS	Benzamide, 4-[4-(1,3-benzodioxol-5-yl)-5-(2-pyridinyl)-1h-imidazol-2-yl]-	6.189	385.12722	0.289575945998912	2262.3559609944	8858.60783483309	4796.1936828081	4885.26571620954	2601.41346013558	7074.46974973267	5478.08659251784	7201.09754247674	5210.27392947194	9075.55075800515	13318.2438540674	1726.90912810043	8022.3992431969	9271.98715351961	8774.42616076845	--	--	--	--	--	-	-	-	-
M290T99_POS	Benzamide, n-(5z,8z,11z,14z)-5,8,11,14-eicosatetraen-1-yl-4-hydroxy-	1.655	290.26856	0.193410385871965	1389198.3169757	924977.341976885	507950.23517835	467359.236260457	710774.11176504	449027.04568696	187132.166456403	265735.374460902	301809.826385083	400253.489219369	676909.527581307	680827.797777359	1206530.11448275	1182131.18390676	1206278.84634907	--	--	--	--	--	-	-	-	-
M446T255_POS	Benzamide, n-[5-[2-(3,5-dimethoxyphenyl)ethyl]-1h-pyrazol-3-yl]-4-[(3r,5s)-3,5-dimethyl-1-piperazinyl]-, rel-	4.251	446.25722	0.166109361062584	9954.24128892039	5436.72453496737	1206.12332821373	513.690590988389	1536.15360441639	352.836172749501	870.696011457946	2006.67049493599	1202.30875190512	1931.7313995157	1361.73704995572	1292.33778262107	3248.70528650616	2879.26392154839	3251.7230383954	--	--	--	--	--	-	-	-	-
M375T27_2_POS	Benzeneacetamide, n-[[[4-(5,9-diethoxy-6,8-dihydro-6-oxo-7h-pyrrolo[3,4-g]quinolin-7-yl)-3-methylphenyl]methyl]sulfonyl]-2-methoxy-	0.454	375.1716	0.0760381828406936	26646.0271160331	25654.9300082372	13037.8747744062	8735.03213472023	9806.28351723297	24587.8438010026	17429.9836865341	14025.6838449937	18461.6330352583	22350.747946369	22977.6506334201	11882.2182954203	19474.499873985	19473.644233197	19719.5602733878	--	--	--	--	--	-	-	-	-
M243T350_POS	Benzeneacetamide, n-[5-(1-methylethyl)-2-thiazolyl]-	5.839	243.11976	0.3037181159013	11617.7283489887	8039.91010378008	9538.00400673005	14316.4950475224	7543.59490581347	9653.44178112702	9984.59288179032	14149.5877792715	11911.0499957561	13187.0591565696	10450.1746193429	11241.6067348928	9074.79170098139	6725.49156499581	9169.85458007169	--	--	--	--	--	-	-	-	-
M184T418_POS	Benzeneacetic acid, .alpha.-amino-3,5-dihydroxy-, (.alpha.s)-	6.971	184.08221	0.589531714761778	15981.2206709785	13285.0381726725	3587.30678856875	7890.0982102938	9515.52691786858	8634.97920725057	1441.32768588764	3499.52500670844	735.6835417401	3409.52849573949	10458.2291575444	14783.9462258471	7864.08629683893	8422.65911238972	8458.28445511669	--	--	--	--	--	-	-	-	-
M377T218_POS	Benzenepropanamide, n-(6-chloro-2-benzothiazolyl)-3,4-dimethoxy-	3.635	377.04718	0.276475531265227	10459.4373954509	20381.0652480534	1248.74664535545	4396.64891856068	1936.32835915461	1210.83010675727	1943.82734734056	1398.74885153588	6815.67695195524	1461.27675516588	1202.57929611318	1884.34520633418	78597.3351678902	67902.748466762	67487.6686289338	--	--	--	--	--	-	-	-	-
M553T54_POS	Benzenepropanoic acid, 3,5-bis(1,1-dimethylethyl)-4-hydroxy-, octadecyl ester	0.901	553.48117	0.0724491126502529	15852.0037797164	2889.33611844618	46782.1636770632	13754.5650655456	2552.40175883785	2586.75560355897	10864.4113169249	4501.74417540977	1597.60851255072	1550.600099567	34388.7230658932	1439.12249294295	9896.84026593481	9896.49607473034	10317.9546355942	--	--	--	--	--	-	-	-	-
M588T344_POS	Benzenesulfonamide, n,n'-(dithiodi-2,1-ethanediyl)bis[2,5-dichloro-	5.731	587.89134	0.00300020701754804	14457.553308608	8205.20246944448	4576.44556030713	8477.16519540416	7563.13714273546	6600.89579564026	10611.1195930215	7666.93823594557	13357.7399285412	11050.1638171371	9151.09164359499	6582.92608282749	10736.3484522917	11537.5721259353	11171.4366505745	--	--	--	--	--	-	-	-	-
M267T229_POS	Benzo[1,2-b:4,5-b']difuran-4-ethanamine, 8-bromo-2,3,6,7-tetrahydro-	3.813	266.98956	0.000969169431560644	4510.73389746389	5734.68800654119	4466.9860752463	5501.21126987842	5470.48653005467	5334.43513251387	12451.6924911158	2158.54146247334	467.87322583108	12763.4950195164	6492.94191038672	4434.41977604445	5060.47824100814	4328.48895586261	4192.161330589	--	--	--	--	--	-	-	-	-
M391T48_POS	Benzo[6,7]cyclohepta[1,2-c]pyrazole-3-carboxamide, 8-chloro-1-(2,4-dichlorophenyl)-1,4,5,6-tetrahydro-n-1-piperidinyl-	0.805	391.00312	0.0749580759915834	147.13251335811	633.550179238968	942.996757406053	178.220619712937	633.550179238968	437.746166625389	10883.9773096124	3737.40070462588	7015.67025907359	2485.72409148107	434.415475073495	633.550179238968	961.564777722571	994.719134779021	971.605989234169	--	--	--	--	--	-	-	-	-
M411T281_POS	Benzobicyclon	4.691	411.04778	0.000648951495194702	17629.8596524804	23405.9731914532	9049.11542556392	11904.2150052073	38369.3664917108	10511.5512154079	2897.0738281149	1731.8136170994	720.203277372646	9733.09998397348	18335.054788907	20968.2347451733	7489.73558746093	7269.65892338077	7267.73665991177	--	--	--	--	--	-	-	-	-
M166T156_POS	Benzocaine	2.606	166.0964	0.212671738920734	5442.04952920948	7801.08079759755	10116.6706042761	13618.6806235626	11984.300709937	11222.9914589244	20492.3574133288	21236.0263630197	24557.5909590148	17498.1263108308	8522.07370078101	5504.46134496798	12193.9088047643	12192.9986035124	12087.7890436584	Benzenoids	Benzene and substituted derivatives	Benzoic acids and derivatives	94-09-7	HMDB0004992	-	-	-	-
M456T276_POS	Benzoic acid, 2,6-dichloro-, (3s)-4-carboxy-2-oxo-3-[[(phenylmethoxy)carbonyl]amino]butyl ester	4.606	456.06027	0.0210971198374463	1331.54997361857	250.840480813566	811.747469231319	462.697176007599	281.14762751856	581.004608094431	936.03781468593	584.670863985167	77.9447176619367	1365.85346495215	820.523163355666	269.965533355432	964.008138521104	1109.12103143763	960.844948581022	--	--	--	--	--	-	-	-	-
M215T200_2_POS	Benzoic acid, 4-[[(5,6,7,8-tetrahydro-5,5,8,8-tetramethyl-2-naphthalenyl)carbonyl]amino]-	3.328	215.1247	0.438601189745663	13463.0406748942	15935.5128085818	92881.1843906349	95276.0470437192	29973.5750607659	215495.315552819	368569.840472729	40964.6322761721	403024.730433277	32204.9919622577	131448.159671445	14556.8715953652	188359.608624012	188354.769717424	86801.1424408802	--	--	--	--	--	-	-	-	-
M247T229_1_POS	Benzophenone-2	3.819	247.0493	0.210227231741804	64927.4939601616	6560.22818877887	20200.2873010934	34157.8610769957	18577.329023768	27994.5616703628	13072.1286032881	14495.0866808944	12498.8646240661	35090.6247218565	37476.4078239776	10533.6242856073	29692.9872106175	30524.6882997683	29674.9798241365	Benzenoids	Benzene and substituted derivatives	Benzophenones	-	HMDB0244537	C06335	ko01120//Microbial metabolism in diverse environments	Global and overview maps	Metabolism
M386T50_POS	Benzoximate	0.827	386.06772	0.0496248466550976	3027.08640573158	3664.09853663465	5714.20488444016	730.967662178778	5226.28918173026	3626.20016101666	19120.0212727718	12017.168015655	17626.7637653868	8518.9506796362	1118.01405656253	3319.04291394116	4719.36187548854	4701.85902637316	4978.61719912706	--	--	--	--	--	-	-	-	-
[truncated: 9,639 more rows]
